# Supplementary material for: Exploring large-scale gene coexpression networks in peach (Prunus persica L.): a new tool for predicting gene function
Source: Hortic Res. 2024 Jan 2;11(2):uhad294. doi: 10.1093/hr/uhad294 (PMC10939413; doi:10.1093/hr/uhad294)
Supplement: Web_Material_uhad294 [file web_material_uhad294.zip › SM1.xlsx]

## Sheet: SraRunTable
Run	Age	Assay Type	AvgSpotLen	BioProject	BioSample	BioSampleModel	Center Name	collection_date	Consent	Cultivar	DATASTORE filetype	DATASTORE provider	DATASTORE region	dev_stage	Experiment	Genotype	geo_loc_name_country	geo_loc_name_country_continent	geo_loc_name	Instrument	Library Name	LibraryLayout	LibrarySelection	LibrarySource	MBases	MBytes	Organism	phenotype	Platform	Replicate	ReleaseDate	sample_acc	Sample Name	SRA Study	tissue
DRR053216		RNA-Seq	150	PRJDB4505	SAMD00045693		UTSUNOMIYA	2013-10-07	public		sra	gs,ncbi,s3	gs.US,ncbi.public,s3.us-east-1		DRX048105		Japan	Asia	Japan: Ibaraki\, Koga	Illumina MiSeq		PAIRED	RANDOM	TRANSCRIPTOMIC	775	294	Prunus persica		ILLUMINA		2018-01-26T00:00:00Z	DRS057757	0001_Prunus persica_2D4W	DRP003997	seed
DRR053217		RNA-Seq	150	PRJDB4505	SAMD00045694		UTSUNOMIYA	2013-10-07	public		sra	gs,ncbi,s3	gs.US,ncbi.public,s3.us-east-1		DRX048106		Japan	Asia	Japan: Ibaraki\, Koga	Illumina MiSeq		PAIRED	RANDOM	TRANSCRIPTOMIC	779	296	Prunus persica		ILLUMINA		2018-01-26T00:00:00Z	DRS057758	0002_Prunus persica_7D4W	DRP003997	seed
DRR059987		RNA-Seq	150	PRJDB4505	SAMD00051328		UTSUNOMIYA	2013-10-07	public		sra	gs,ncbi,s3	gs.US,ncbi.public,s3.us-east-1		DRX054297		Japan	Asia	Japan: Ibaraki\, Koga	Illumina MiSeq	BR	PAIRED	RANDOM	TRANSCRIPTOMIC	700	268	Prunus persica		ILLUMINA		2018-05-08T00:00:00Z	DRS062359	0001_Prunus persica_BR	DRP003997	seed
ERR1250697		RNA-Seq	200	PRJEB12334	SAMEA3861653		ESTACION EXPERIMENTAL DE AULA DEI_SPANISH NATIONAL		public		fastq,sra	ena,gs,ncbi,s3	ena,gs.US,ncbi.public,s3.us-east-1		ERX1322635					Illumina HiSeq 2000	unspecified	PAIRED	RANDOM	TRANSCRIPTOMIC	6130	3879	Prunus persica		ILLUMINA		2016-11-16T00:00:00Z	ERS1048787	SAMEA3861653	ERP013801	roots
ERR1250698		RNA-Seq	200	PRJEB12334	SAMEA3861654		ESTACION EXPERIMENTAL DE AULA DEI_SPANISH NATIONAL		public		fastq,sra	ena,gs,ncbi,s3	ena,gs.US,ncbi.public,s3.us-east-1		ERX1322636					Illumina HiSeq 2000	unspecified	PAIRED	RANDOM	TRANSCRIPTOMIC	2552	1632	Prunus persica		ILLUMINA		2016-11-16T00:00:00Z	ERS1048788	SAMEA3861654	ERP013801	roots
ERR1250699		RNA-Seq	200	PRJEB12334	SAMEA3861655		ESTACION EXPERIMENTAL DE AULA DEI_SPANISH NATIONAL		public		fastq,sra	ena,gs,ncbi,s3	ena,gs.US,ncbi.public,s3.us-east-1		ERX1322637					Illumina HiSeq 2000	unspecified	PAIRED	RANDOM	TRANSCRIPTOMIC	2269	1459	Prunus persica		ILLUMINA		2016-11-16T00:00:00Z	ERS1048789	SAMEA3861655	ERP013801	roots
ERR1250700		RNA-Seq	200	PRJEB12334	SAMEA3861656		ESTACION EXPERIMENTAL DE AULA DEI_SPANISH NATIONAL		public		fastq,sra	ena,gs,ncbi,s3	ena,gs.US,ncbi.public,s3.us-east-1		ERX1322638					Illumina HiSeq 2000	unspecified	PAIRED	RANDOM	TRANSCRIPTOMIC	2497	1622	Prunus persica		ILLUMINA		2016-11-16T00:00:00Z	ERS1048790	SAMEA3861656	ERP013801	roots
ERR1250701		RNA-Seq	200	PRJEB12334	SAMEA3861657		ESTACION EXPERIMENTAL DE AULA DEI_SPANISH NATIONAL		public		fastq,sra	ena,gs,ncbi,s3	ena,gs.US,ncbi.public,s3.us-east-1		ERX1322639					Illumina HiSeq 2000	unspecified	PAIRED	RANDOM	TRANSCRIPTOMIC	2449	1546	Prunus persica		ILLUMINA		2016-11-16T00:00:00Z	ERS1048791	SAMEA3861657	ERP013801	roots
ERR1250702		RNA-Seq	200	PRJEB12334	SAMEA3861658		ESTACION EXPERIMENTAL DE AULA DEI_SPANISH NATIONAL		public		fastq,sra	ena,gs,ncbi,s3	ena,gs.US,ncbi.public,s3.us-east-1		ERX1322640					Illumina HiSeq 2000	unspecified	PAIRED	RANDOM	TRANSCRIPTOMIC	2081	1299	Prunus persica		ILLUMINA		2016-11-16T00:00:00Z	ERS1048792	SAMEA3861658	ERP013801	roots
ERR1250703		RNA-Seq	200	PRJEB12334	SAMEA3861659		ESTACION EXPERIMENTAL DE AULA DEI_SPANISH NATIONAL		public		fastq,sra	ena,gs,ncbi,s3	ena,gs.US,ncbi.public,s3.us-east-1		ERX1322641					Illumina HiSeq 2000	unspecified	PAIRED	RANDOM	TRANSCRIPTOMIC	2312	1442	Prunus persica		ILLUMINA		2016-11-16T00:00:00Z	ERS1048793	SAMEA3861659	ERP013801	leaves
ERR1250704		RNA-Seq	200	PRJEB12334	SAMEA3861660		ESTACION EXPERIMENTAL DE AULA DEI_SPANISH NATIONAL		public		fastq,sra	ena,gs,ncbi,s3	ena,gs.US,ncbi.public,s3.us-east-1		ERX1322642					Illumina HiSeq 2000	unspecified	PAIRED	RANDOM	TRANSCRIPTOMIC	2302	1436	Prunus persica		ILLUMINA		2016-11-16T00:00:00Z	ERS1048794	SAMEA3861660	ERP013801	leaves
ERR1250705		RNA-Seq	200	PRJEB12334	SAMEA3861661		ESTACION EXPERIMENTAL DE AULA DEI_SPANISH NATIONAL		public		fastq,sra	ena,gs,ncbi,s3	ena,gs.US,ncbi.public,s3.us-east-1		ERX1322643					Illumina HiSeq 2000	unspecified	PAIRED	RANDOM	TRANSCRIPTOMIC	2230	1424	Prunus persica		ILLUMINA		2016-11-16T00:00:00Z	ERS1048795	SAMEA3861661	ERP013801	leaves
ERR1250706		RNA-Seq	200	PRJEB12334	SAMEA3861662		ESTACION EXPERIMENTAL DE AULA DEI_SPANISH NATIONAL		public		fastq,sra	ena,gs,ncbi,s3	ena,gs.US,ncbi.public,s3.us-east-1		ERX1322644					Illumina HiSeq 2000	unspecified	PAIRED	RANDOM	TRANSCRIPTOMIC	2200	1432	Prunus persica		ILLUMINA		2016-11-16T00:00:00Z	ERS1048796	SAMEA3861662	ERP013801	leaves
ERR1250707		RNA-Seq	200	PRJEB12334	SAMEA3861663		ESTACION EXPERIMENTAL DE AULA DEI_SPANISH NATIONAL		public		fastq,sra	ena,gs,ncbi,s3	ena,gs.US,ncbi.public,s3.us-east-1		ERX1322645					Illumina HiSeq 2000	unspecified	PAIRED	RANDOM	TRANSCRIPTOMIC	2286	1471	Prunus persica		ILLUMINA		2016-11-16T00:00:00Z	ERS1048797	SAMEA3861663	ERP013801	leaves
ERR1250708		RNA-Seq	200	PRJEB12334	SAMEA3861664		ESTACION EXPERIMENTAL DE AULA DEI_SPANISH NATIONAL		public		fastq,sra	ena,gs,ncbi,s3	ena,gs.US,ncbi.public,s3.us-east-1		ERX1322646					Illumina HiSeq 2000	unspecified	PAIRED	RANDOM	TRANSCRIPTOMIC	2200	1428	Prunus persica		ILLUMINA		2016-11-16T00:00:00Z	ERS1048798	SAMEA3861664	ERP013801	leaves
SRR035182		RNA-Seq	36	PRJNA121611	SAMN00008411		GEO		public	Siberian C	sra	gs,ncbi,s3	gs.US,ncbi.public,s3.us-east-1		SRX016320					Illumina Genome Analyzer	Infected_peach	SINGLE	RT-PCR	TRANSCRIPTOMIC	173	116	Prunus persica		ILLUMINA		2010-02-18T00:00:00Z	SRS010153	GSM465746	SRP001834
SRR035183		RNA-Seq	36	PRJNA121611	SAMN00008411		GEO		public	Siberian C	sra	gs,ncbi,s3	gs.US,ncbi.public,s3.us-east-1		SRX016320					Illumina Genome Analyzer	Infected_peach	SINGLE	RT-PCR	TRANSCRIPTOMIC	204	136	Prunus persica		ILLUMINA		2010-02-18T00:00:00Z	SRS010153	GSM465746	SRP001834
SRR035184		RNA-Seq	35	PRJNA121611	SAMN00008412		GEO		public	H8828003	sra	gs,ncbi,s3	gs.US,ncbi.public,s3.us-east-1		SRX016321					Illumina Genome Analyzer	Healthy_nectarine	SINGLE	RT-PCR	TRANSCRIPTOMIC	670	524	Prunus persica var. nucipersica		ILLUMINA		2010-02-01T00:00:00Z	SRS010154	GSM465747	SRP001834
SRR035185		RNA-Seq	35	PRJNA121611	SAMN00008412		GEO		public	H8828003	sra	gs,ncbi,s3	gs.US,ncbi.public,s3.us-east-1		SRX016321					Illumina Genome Analyzer	Healthy_nectarine	SINGLE	RT-PCR	TRANSCRIPTOMIC	661	514	Prunus persica var. nucipersica		ILLUMINA		2010-02-01T00:00:00Z	SRS010154	GSM465747	SRP001834
SRR10150100	mature	RNA-Seq	302	PRJNA567655	SAMN12791348	Plant	UNIVERSITY OF TENNESSEE INSTITUTE OF AGRICULTURE	28-Jan-2016	public		fastq,sra	gs,ncbi,s3	gs.US,ncbi.public,s3.us-east-1	dormant(600 chill hours)	SRX6875658	A323-4	USA	North America	USA: South Carolina	Illumina HiSeq 2500	A323-4 (600)	PAIRED	RANDOM	TRANSCRIPTOMIC	8167	3332	Prunus persica	high chill	ILLUMINA		2019-09-19T00:00:00Z	SRS5411541	A323-4 (600)	SRP222597	floral bud
SRR10150101	mature	RNA-Seq	302	PRJNA567655	SAMN12791347	Plant	UNIVERSITY OF TENNESSEE INSTITUTE OF AGRICULTURE	28-Jan-2016	public		fastq,sra	gs,ncbi,s3	gs.US,ncbi.public,s3.us-east-1	dormant(600 chill hours)	SRX6875657	A323-3	USA	North America	USA: South Carolina	Illumina HiSeq 2500	A323-3 (600)	PAIRED	RANDOM	TRANSCRIPTOMIC	8915	3632	Prunus persica	high chill	ILLUMINA		2019-09-19T00:00:00Z	SRS5411540	A323-3 (600)	SRP222597	floral bud
SRR10150102	mature	RNA-Seq	302	PRJNA567655	SAMN12791346	Plant	UNIVERSITY OF TENNESSEE INSTITUTE OF AGRICULTURE	28-Jan-2016	public		fastq,sra	gs,ncbi,s3	gs.US,ncbi.public,s3.us-east-1	dormant(600 chill hours)	SRX6875656	A323-1	USA	North America	USA: South Carolina	Illumina HiSeq 2500	A323-1 (600)	PAIRED	RANDOM	TRANSCRIPTOMIC	8556	3476	Prunus persica	high chill	ILLUMINA		2019-09-19T00:00:00Z	SRS5411539	A323-1 (600)	SRP222597	floral bud
SRR10150103	mature	RNA-Seq	302	PRJNA567655	SAMN12791329	Plant	UNIVERSITY OF TENNESSEE INSTITUTE OF AGRICULTURE	28-Jan-2016	public		fastq,sra	gs,ncbi,s3	gs.US,ncbi.public,s3.us-east-1	dormant(600 chill hours)	SRX6875655	A318-4	USA	North America	USA: South Carolina	Illumina HiSeq 2500	A318-4 (600)	PAIRED	RANDOM	TRANSCRIPTOMIC	6960	2842	Prunus persica	high chill	ILLUMINA		2019-09-19T00:00:00Z	SRS5411538	A318-4 (600)	SRP222597	floral bud
SRR10150104	mature	RNA-Seq	302	PRJNA567655	SAMN12791328	Plant	UNIVERSITY OF TENNESSEE INSTITUTE OF AGRICULTURE	28-Jan-2016	public		fastq,sra	gs,ncbi,s3	gs.US,ncbi.public,s3.us-east-1	dormant(600 chill hours)	SRX6875654	A318-3	USA	North America	USA: South Carolina	Illumina HiSeq 2500	A318-3 (600)	PAIRED	RANDOM	TRANSCRIPTOMIC	10071	4170	Prunus persica	high chill	ILLUMINA		2019-09-19T00:00:00Z	SRS5411537	A318-3 (600)	SRP222597	floral bud
SRR10150105	mature	RNA-Seq	302	PRJNA567655	SAMN12791327	Plant	UNIVERSITY OF TENNESSEE INSTITUTE OF AGRICULTURE	28-Jan-2016	public		fastq,sra	gs,ncbi,s3	gs.US,ncbi.public,s3.us-east-1	dormant(600 chill hours)	SRX6875653	A318-2	USA	North America	USA: South Carolina	Illumina HiSeq 2500	A318-2 (600)	PAIRED	RANDOM	TRANSCRIPTOMIC	11231	4568	Prunus persica	high chill	ILLUMINA		2019-09-19T00:00:00Z	SRS5411536	A318-2 (600)	SRP222597	floral bud
SRR10150106	mature	RNA-Seq	302	PRJNA567655	SAMN12791326	Plant	UNIVERSITY OF TENNESSEE INSTITUTE OF AGRICULTURE	28-Jan-2016	public		fastq,sra	gs,ncbi,s3	gs.US,ncbi.public,s3.us-east-1	dormant(600 chill hours)	SRX6875652	A318-1	USA	North America	USA: South Carolina	Illumina HiSeq 2500	A318-1 (600)	PAIRED	RANDOM	TRANSCRIPTOMIC	7676	3165	Prunus persica	high chill	ILLUMINA		2019-09-19T00:00:00Z	SRS5411535	A318-1 (600)	SRP222597	floral bud
SRR10150107	mature	RNA-Seq	302	PRJNA567655	SAMN12791315	Plant	UNIVERSITY OF TENNESSEE INSTITUTE OF AGRICULTURE	28-Jan-2016	public		fastq,sra	gs,ncbi,s3	gs.US,ncbi.public,s3.us-east-1	dormant(600 chill hours)	SRX6875651	A209-4	USA	North America	USA: South Carolina	Illumina HiSeq 2500	A209-4 (600)	PAIRED	RANDOM	TRANSCRIPTOMIC	6841	2786	Prunus persica	low chill	ILLUMINA		2019-09-19T00:00:00Z	SRS5411534	A209-4 (600)	SRP222597	floral bud
SRR10150108	mature	RNA-Seq	302	PRJNA567655	SAMN12791314	Plant	UNIVERSITY OF TENNESSEE INSTITUTE OF AGRICULTURE	28-Jan-2016	public		fastq,sra	gs,ncbi,s3	gs.US,ncbi.public,s3.us-east-1	dormant(600 chill hours)	SRX6875650	A209-3	USA	North America	USA: South Carolina	Illumina HiSeq 2500	A209-3 (600)	PAIRED	RANDOM	TRANSCRIPTOMIC	10268	4169	Prunus persica	low chill	ILLUMINA		2019-09-19T00:00:00Z	SRS5411533	A209-3 (600)	SRP222597	floral bud
SRR10150109	mature	RNA-Seq	302	PRJNA567655	SAMN12791313	Plant	UNIVERSITY OF TENNESSEE INSTITUTE OF AGRICULTURE	28-Jan-2016	public		fastq,sra	gs,ncbi,s3	gs.US,ncbi.public,s3.us-east-1	dormant(600 chill hours)	SRX6875649	A209-2	USA	North America	USA: South Carolina	Illumina HiSeq 2500	A209-2 (600)	PAIRED	RANDOM	TRANSCRIPTOMIC	8207	3362	Prunus persica	low chill	ILLUMINA		2019-09-19T00:00:00Z	SRS5411532	A209-2 (600)	SRP222597	floral bud
SRR10150111	mature	RNA-Seq	302	PRJNA567655	SAMN12791312	Plant	UNIVERSITY OF TENNESSEE INSTITUTE OF AGRICULTURE	28-Jan-2016	public		fastq,sra	gs,ncbi,s3	gs.US,ncbi.public,s3.us-east-1	dormant(600 chill hours)	SRX6875647	A209-1	USA	North America	USA: South Carolina	Illumina HiSeq 2500	A209-1 (600)	PAIRED	RANDOM	TRANSCRIPTOMIC	7913	3267	Prunus persica	low chill	ILLUMINA		2019-09-19T00:00:00Z	SRS5411530	A209-1 (600)	SRP222597	floral bud
SRR10150112	mature	RNA-Seq	302	PRJNA567655	SAMN12791364	Plant	UNIVERSITY OF TENNESSEE INSTITUTE OF AGRICULTURE	23-Nov-2015	public		fastq,sra	gs,ncbi,s3	gs.US,ncbi.public,s3.us-east-1	dormant(100 chill hours)	SRX6875646	A340-4	USA	North America	USA: South Carolina	Illumina HiSeq 2500	A340-4 (100)	PAIRED	RANDOM	TRANSCRIPTOMIC	9390	3818	Prunus persica	low chill	ILLUMINA		2019-09-19T00:00:00Z	SRS5411529	A340-4 (100)	SRP222597	floral bud
SRR10150113	mature	RNA-Seq	302	PRJNA567655	SAMN12791363	Plant	UNIVERSITY OF TENNESSEE INSTITUTE OF AGRICULTURE	23-Nov-2015	public		fastq,sra	gs,ncbi,s3	gs.US,ncbi.public,s3.us-east-1	dormant(100 chill hours)	SRX6875645	A340-3	USA	North America	USA: South Carolina	Illumina HiSeq 2500	A340-3 (100)	PAIRED	RANDOM	TRANSCRIPTOMIC	7441	3042	Prunus persica	low chill	ILLUMINA		2019-09-19T00:00:00Z	SRS5411528	A340-3 (100)	SRP222597	floral bud
SRR10150114	mature	RNA-Seq	302	PRJNA567655	SAMN12791362	Plant	UNIVERSITY OF TENNESSEE INSTITUTE OF AGRICULTURE	23-Nov-2015	public		fastq,sra	gs,ncbi,s3	gs.US,ncbi.public,s3.us-east-1	dormant(100 chill hours)	SRX6875644	A340-2	USA	North America	USA: South Carolina	Illumina HiSeq 2500	A340-2 (100)	PAIRED	RANDOM	TRANSCRIPTOMIC	9095	3712	Prunus persica	low chill	ILLUMINA		2019-09-19T00:00:00Z	SRS5411527	A340-2 (100)	SRP222597	floral bud
SRR10150115	mature	RNA-Seq	302	PRJNA567655	SAMN12791361	Plant	UNIVERSITY OF TENNESSEE INSTITUTE OF AGRICULTURE	23-Nov-2015	public		fastq,sra	gs,ncbi,s3	gs.US,ncbi.public,s3.us-east-1	dormant(100 chill hours)	SRX6875643	A340-1	USA	North America	USA: South Carolina	Illumina HiSeq 2500	A340-1 (100)	PAIRED	RANDOM	TRANSCRIPTOMIC	8885	3635	Prunus persica	low chill	ILLUMINA		2019-09-19T00:00:00Z	SRS5411526	A340-1 (100)	SRP222597	floral bud
SRR10150116	mature	RNA-Seq	302	PRJNA567655	SAMN12791345	Plant	UNIVERSITY OF TENNESSEE INSTITUTE OF AGRICULTURE	23-Nov-2015	public		fastq,sra	gs,ncbi,s3	gs.US,ncbi.public,s3.us-east-1	dormant(100 chill hours)	SRX6875642	A323-4	USA	North America	USA: South Carolina	Illumina HiSeq 2500	A323-4 (100)	PAIRED	RANDOM	TRANSCRIPTOMIC	10356	4252	Prunus persica	high chill	ILLUMINA		2019-09-19T00:00:00Z	SRS5411525	A323-4 (100)	SRP222597	floral bud
SRR10150117	mature	RNA-Seq	302	PRJNA567655	SAMN12791343	Plant	UNIVERSITY OF TENNESSEE INSTITUTE OF AGRICULTURE	23-Nov-2015	public		fastq,sra	gs,ncbi,s3	gs.US,ncbi.public,s3.us-east-1	dormant(100 chill hours)	SRX6875641	A323-2	USA	North America	USA: South Carolina	Illumina HiSeq 2500	A323-2 (100)	PAIRED	RANDOM	TRANSCRIPTOMIC	9169	3735	Prunus persica	high chill	ILLUMINA		2019-09-19T00:00:00Z	SRS5411524	A323-2 (100)	SRP222597	floral bud
SRR10150118	mature	RNA-Seq	302	PRJNA567655	SAMN12791342	Plant	UNIVERSITY OF TENNESSEE INSTITUTE OF AGRICULTURE	23-Nov-2015	public		fastq,sra	gs,ncbi,s3	gs.US,ncbi.public,s3.us-east-1	dormant(100 chill hours)	SRX6875640	A323-1	USA	North America	USA: South Carolina	Illumina HiSeq 2500	A323-1 (100)	PAIRED	RANDOM	TRANSCRIPTOMIC	6379	2606	Prunus persica	high chill	ILLUMINA		2019-09-19T00:00:00Z	SRS5411523	A323-1 (100)	SRP222597	floral bud
SRR10150119	mature	RNA-Seq	302	PRJNA567655	SAMN12791311	Plant	UNIVERSITY OF TENNESSEE INSTITUTE OF AGRICULTURE	23-Nov-2015	public		fastq,sra	gs,ncbi,s3	gs.US,ncbi.public,s3.us-east-1	dormant(100 chill hours)	SRX6875639	A209-4	USA	North America	USA: South Carolina	Illumina HiSeq 2500	A209-4 (100)	PAIRED	RANDOM	TRANSCRIPTOMIC	6840	2778	Prunus persica	low chill	ILLUMINA		2019-09-19T00:00:00Z	SRS5411522	A209-4 (100)	SRP222597	floral bud
SRR10150120	mature	RNA-Seq	302	PRJNA567655	SAMN12791310	Plant	UNIVERSITY OF TENNESSEE INSTITUTE OF AGRICULTURE	23-Nov-2015	public		fastq,sra	gs,ncbi,s3	gs.US,ncbi.public,s3.us-east-1	dormant(100 chill hours)	SRX6875638	A209-3	USA	North America	USA: South Carolina	Illumina HiSeq 2500	A209-3 (100)	PAIRED	RANDOM	TRANSCRIPTOMIC	9593	3919	Prunus persica	low chill	ILLUMINA		2019-09-19T00:00:00Z	SRS5411521	A209-3 (100)	SRP222597	floral bud
SRR10150122	mature	RNA-Seq	302	PRJNA567655	SAMN12791309	Plant	UNIVERSITY OF TENNESSEE INSTITUTE OF AGRICULTURE	23-Nov-2015	public		fastq,sra	gs,ncbi,s3	gs.US,ncbi.public,s3.us-east-1	dormant(100 chill hours)	SRX6875636	A209-1	USA	North America	USA: South Carolina	Illumina HiSeq 2500	A209-1 (100)	PAIRED	RANDOM	TRANSCRIPTOMIC	7182	2936	Prunus persica	low chill	ILLUMINA		2019-09-19T00:00:00Z	SRS5411519	A209-1 (100)	SRP222597	floral bud
SRR10150123	mature	RNA-Seq	302	PRJNA567655	SAMN12791308	Plant	UNIVERSITY OF TENNESSEE INSTITUTE OF AGRICULTURE	23-Nov-2015	public		fastq,sra	gs,ncbi,s3	gs.US,ncbi.public,s3.us-east-1	dormant(100 chill hours)	SRX6875635	A209-2	USA	North America	USA: South Carolina	Illumina HiSeq 2500	A209-2 (100)	PAIRED	RANDOM	TRANSCRIPTOMIC	8008	3290	Prunus persica	low chill	ILLUMINA		2019-09-19T00:00:00Z	SRS5411518	A209-2 (100)	SRP222597	floral bud
SRR10150124	mature	RNA-Seq	302	PRJNA567655	SAMN12791325	Plant	UNIVERSITY OF TENNESSEE INSTITUTE OF AGRICULTURE	23-Nov-2015	public		fastq,sra	gs,ncbi,s3	gs.US,ncbi.public,s3.us-east-1	dormant(100 chill hours)	SRX6875634	A318-4	USA	North America	USA: South Carolina	Illumina HiSeq 2500	A318-4 (100)	PAIRED	RANDOM	TRANSCRIPTOMIC	9207	3772	Prunus persica	high chill	ILLUMINA		2019-09-19T00:00:00Z	SRS5411517	A318-4 (100)	SRP222597	floral bud
SRR10150125	mature	RNA-Seq	302	PRJNA567655	SAMN12791324	Plant	UNIVERSITY OF TENNESSEE INSTITUTE OF AGRICULTURE	23-Nov-2015	public		fastq,sra	gs,ncbi,s3	gs.US,ncbi.public,s3.us-east-1	dormant(100 chill hours)	SRX6875633	A318-3	USA	North America	USA: South Carolina	Illumina HiSeq 2500	A318-3 (100)	PAIRED	RANDOM	TRANSCRIPTOMIC	6821	2769	Prunus persica	high chill	ILLUMINA		2019-09-19T00:00:00Z	SRS5411516	A318-3 (100)	SRP222597	floral bud
SRR10150126	mature	RNA-Seq	302	PRJNA567655	SAMN12791323	Plant	UNIVERSITY OF TENNESSEE INSTITUTE OF AGRICULTURE	23-Nov-2015	public		fastq,sra	gs,ncbi,s3	gs.US,ncbi.public,s3.us-east-1	dormant(100 chill hours)	SRX6875632	A318-2	USA	North America	USA: South Carolina	Illumina HiSeq 2500	A318-2 (100)	PAIRED	RANDOM	TRANSCRIPTOMIC	9606	3951	Prunus persica	high chill	ILLUMINA		2019-09-19T00:00:00Z	SRS5411515	A318-2 (100)	SRP222597	floral bud
SRR10150127	mature	RNA-Seq	302	PRJNA567655	SAMN12791322	Plant	UNIVERSITY OF TENNESSEE INSTITUTE OF AGRICULTURE	14-Oct-2015	public		fastq,sra	gs,ncbi,s3	gs.US,ncbi.public,s3.us-east-1	dormant(0 chill hours)	SRX6875631	A318-1	USA	North America	USA: South Carolina	Illumina HiSeq 2500	A318-1-0	PAIRED	RANDOM	TRANSCRIPTOMIC	8501	3501	Prunus persica	high chill	ILLUMINA		2019-09-19T00:00:00Z	SRS5411514	A318-1-0	SRP222597	floral bud
SRR10150128	mature	RNA-Seq	302	PRJNA567655	SAMN12791360	Plant	UNIVERSITY OF TENNESSEE INSTITUTE OF AGRICULTURE	16-Oct-2015	public		fastq,sra	gs,ncbi,s3	gs.US,ncbi.public,s3.us-east-1	dormant(0 chill hours)	SRX6875630	A340-4	USA	North America	USA: South Carolina	Illumina HiSeq 2500	A340-4-0	PAIRED	RANDOM	TRANSCRIPTOMIC	9606	3944	Prunus persica	low chill	ILLUMINA		2019-09-19T00:00:00Z	SRS5411513	A340-4-0	SRP222597	floral bud
SRR10150129	mature	RNA-Seq	302	PRJNA567655	SAMN12791359	Plant	UNIVERSITY OF TENNESSEE INSTITUTE OF AGRICULTURE	16-Oct-2015	public		fastq,sra	gs,ncbi,s3	gs.US,ncbi.public,s3.us-east-1	dormant(0 chill hours)	SRX6875629	A340-3	USA	North America	USA: South Carolina	Illumina HiSeq 2500	A340-3-0	PAIRED	RANDOM	TRANSCRIPTOMIC	8445	3493	Prunus persica	low chill	ILLUMINA		2019-09-19T00:00:00Z	SRS5411512	A340-3-0	SRP222597	floral bud
SRR10150130	mature	RNA-Seq	302	PRJNA567655	SAMN12791321	Plant	UNIVERSITY OF TENNESSEE INSTITUTE OF AGRICULTURE	16-Oct-2015	public		fastq,sra	gs,ncbi,s3	gs.US,ncbi.public,s3.us-east-1	dormant(0 chill hours)	SRX6875628	A318-3	USA	North America	USA: South Carolina	Illumina HiSeq 2500	A318-3-0	PAIRED	RANDOM	TRANSCRIPTOMIC	9257	3814	Prunus persica	high chill	ILLUMINA		2019-09-19T00:00:00Z	SRS5411511	A318-3-0	SRP222597	floral bud
SRR10150131	mature	RNA-Seq	302	PRJNA567655	SAMN12791358	Plant	UNIVERSITY OF TENNESSEE INSTITUTE OF AGRICULTURE	16-Oct-2015	public		fastq,sra	gs,ncbi,s3	gs.US,ncbi.public,s3.us-east-1	dormant(0 chill hours)	SRX6875627	A340-2	USA	North America	USA: South Carolina	Illumina HiSeq 2500	A340-2-0	PAIRED	RANDOM	TRANSCRIPTOMIC	8550	3533	Prunus persica	low chill	ILLUMINA		2019-09-19T00:00:00Z	SRS5411510	A340-2-0	SRP222597	floral bud
SRR10150133	mature	RNA-Seq	302	PRJNA567655	SAMN12791357	Plant	UNIVERSITY OF TENNESSEE INSTITUTE OF AGRICULTURE	14-Oct-2015	public		fastq,sra	gs,ncbi,s3	gs.US,ncbi.public,s3.us-east-1	dormant(0 chill hours)	SRX6875625	A340-1	USA	North America	USA: South Carolina	Illumina HiSeq 2500	A340-1-0	PAIRED	RANDOM	TRANSCRIPTOMIC	7644	3143	Prunus persica	low chill	ILLUMINA		2019-09-19T00:00:00Z	SRS5411508	A340-1-0	SRP222597	floral bud
SRR10150134	mature	RNA-Seq	302	PRJNA567655	SAMN12791307	Plant	UNIVERSITY OF TENNESSEE INSTITUTE OF AGRICULTURE	14-Oct-2015	public		fastq,sra	gs,ncbi,s3	gs.US,ncbi.public,s3.us-east-1	dormant(0 chill hours)	SRX6875624	A209-1	USA	North America	USA: South Carolina	Illumina HiSeq 2500	A209-1-0	PAIRED	RANDOM	TRANSCRIPTOMIC	9735	4016	Prunus persica	low chill	ILLUMINA		2019-09-19T00:00:00Z	SRS5411507	A209-1-0	SRP222597	floral bud
SRR10150135	mature	RNA-Seq	302	PRJNA567655	SAMN12791306	Plant	UNIVERSITY OF TENNESSEE INSTITUTE OF AGRICULTURE	14-Oct-2015	public		fastq,sra	gs,ncbi,s3	gs.US,ncbi.public,s3.us-east-1	dormant(0 chill hours)	SRX6875623	A209-3	USA	North America	USA: South Carolina	Illumina HiSeq 2500	A209-3-0	PAIRED	RANDOM	TRANSCRIPTOMIC	8365	3450	Prunus persica	low chill	ILLUMINA		2019-09-19T00:00:00Z	SRS5411506	A209-3-0	SRP222597	floral bud
SRR10150136	mature	RNA-Seq	302	PRJNA567655	SAMN12791341	Plant	UNIVERSITY OF TENNESSEE INSTITUTE OF AGRICULTURE	14-Oct-2015	public		fastq,sra	gs,ncbi,s3	gs.US,ncbi.public,s3.us-east-1	dormant(0 chill hours)	SRX6875622	A323-1	USA	North America	USA: South Carolina	Illumina HiSeq 2500	A323-1-0	PAIRED	RANDOM	TRANSCRIPTOMIC	9242	3810	Prunus persica	high chill	ILLUMINA		2019-09-19T00:00:00Z	SRS5411505	A323-1-0	SRP222597	floral bud
SRR10150137	mature	RNA-Seq	302	PRJNA567655	SAMN12791305	Plant	UNIVERSITY OF TENNESSEE INSTITUTE OF AGRICULTURE	16-Oct-2015	public		fastq,sra	gs,ncbi,s3	gs.US,ncbi.public,s3.us-east-1	dormant(0 chill hours)	SRX6875621	A209-2	USA	North America	USA: South Carolina	Illumina HiSeq 2500	A209-2-0	PAIRED	RANDOM	TRANSCRIPTOMIC	8722	3552	Prunus persica	low chill	ILLUMINA		2019-09-19T00:00:00Z	SRS5411504	A209-2-0	SRP222597	floral bud
SRR10150138	mature	RNA-Seq	302	PRJNA567655	SAMN12791304	Plant	UNIVERSITY OF TENNESSEE INSTITUTE OF AGRICULTURE	16-Oct-2015	public		fastq,sra	gs,ncbi,s3	gs.US,ncbi.public,s3.us-east-1	dormant(0 chill hours)	SRX6875620	A209-4	USA	North America	USA: South Carolina	Illumina HiSeq 2500	A209-4-0	PAIRED	RANDOM	TRANSCRIPTOMIC	9762	3971	Prunus persica	low chill	ILLUMINA		2019-09-19T00:00:00Z	SRS5411503	A209-4-0	SRP222597	floral bud
SRR10150139	mature	RNA-Seq	302	PRJNA567655	SAMN12791340	Plant	UNIVERSITY OF TENNESSEE INSTITUTE OF AGRICULTURE	14-Oct-2015	public		fastq,sra	gs,ncbi,s3	gs.US,ncbi.public,s3.us-east-1	dormant(0 chill hours)	SRX6875619	A323-3	USA	North America	USA: South Carolina	Illumina HiSeq 2500	A323-3-0	PAIRED	RANDOM	TRANSCRIPTOMIC	8086	3285	Prunus persica	high chill	ILLUMINA		2019-09-19T00:00:00Z	SRS5411502	A323-3-0	SRP222597	floral bud
SRR10150140	mature	RNA-Seq	302	PRJNA567655	SAMN12791320	Plant	UNIVERSITY OF TENNESSEE INSTITUTE OF AGRICULTURE	16-Oct-2015	public		fastq,sra	gs,ncbi,s3	gs.US,ncbi.public,s3.us-east-1	dormant(0 chill hours)	SRX6875618	A318-2	USA	North America	USA: South Carolina	Illumina HiSeq 2500	A318-2-0	PAIRED	RANDOM	TRANSCRIPTOMIC	7159	2912	Prunus persica	high chill	ILLUMINA		2019-09-19T00:00:00Z	SRS5411501	A318-2-0	SRP222597	floral bud
SRR10150141	mature	RNA-Seq	302	PRJNA567655	SAMN12791339	Plant	UNIVERSITY OF TENNESSEE INSTITUTE OF AGRICULTURE	14-Oct-2015	public		fastq,sra	gs,ncbi,s3	gs.US,ncbi.public,s3.us-east-1	dormant(0 chill hours)	SRX6875617	A323-4	USA	North America	USA: South Carolina	Illumina HiSeq 2500	A323-4-0	PAIRED	RANDOM	TRANSCRIPTOMIC	9847	4015	Prunus persica	high chill	ILLUMINA		2019-09-19T00:00:00Z	SRS5411500	A323-4-0	SRP222597	floral bud
SRR10150142	mature	RNA-Seq	302	PRJNA567655	SAMN12791338	Plant	UNIVERSITY OF TENNESSEE INSTITUTE OF AGRICULTURE	14-Oct-2015	public		fastq,sra	gs,ncbi,s3	gs.US,ncbi.public,s3.us-east-1	dormant(0 chill hours)	SRX6875616	A323-2	USA	North America	USA: South Carolina	Illumina HiSeq 2500	A323-2-0	PAIRED	RANDOM	TRANSCRIPTOMIC	9857	4026	Prunus persica	high chill	ILLUMINA		2019-09-19T00:00:00Z	SRS5411499	A323-2-0	SRP222597	floral bud
SRR10150195	mature	RNA-Seq	302	PRJNA567655	SAMN12791344	Plant	UNIVERSITY OF TENNESSEE INSTITUTE OF AGRICULTURE	23-Nov-2015	public		fastq,sra	gs,ncbi,s3	gs.US,ncbi.public,s3.us-east-1	dormant(100 chill hours)	SRX6875563	A323-3	USA	North America	USA: South Carolina	Illumina HiSeq 2500	A323-3 (100)	PAIRED	RANDOM	TRANSCRIPTOMIC	8221	3359	Prunus persica	high chill	ILLUMINA		2019-09-19T00:00:00Z	SRS5411446	A323-3 (100)	SRP222597	floral bud
SRR10150196	mature	RNA-Seq	302	PRJNA567655	SAMN12791337	Plant	UNIVERSITY OF TENNESSEE INSTITUTE OF AGRICULTURE	17-Mar-2016	public		fastq,sra	gs,ncbi,s3	gs.US,ncbi.public,s3.us-east-1	prebloom	SRX6875562	A318-4	USA	North America	USA: South Carolina	Illumina HiSeq 2500	A318-4 (Pre-B)	PAIRED	RANDOM	TRANSCRIPTOMIC	9170	3754	Prunus persica	high chill	ILLUMINA		2019-09-19T00:00:00Z	SRS5411445	A318-4 (Pre-B)	SRP222597	floral bud
SRR10150197	mature	RNA-Seq	302	PRJNA567655	SAMN12791336	Plant	UNIVERSITY OF TENNESSEE INSTITUTE OF AGRICULTURE	17-Mar-2016	public		fastq,sra	gs,ncbi,s3	gs.US,ncbi.public,s3.us-east-1	prebloom	SRX6875561	A318-3	USA	North America	USA: South Carolina	Illumina HiSeq 2500	A318-3 (Pre-B)	PAIRED	RANDOM	TRANSCRIPTOMIC	7906	3240	Prunus persica	high chill	ILLUMINA		2019-09-19T00:00:00Z	SRS5411444	A318-3 (Pre-B)	SRP222597	floral bud
SRR10150198	mature	RNA-Seq	302	PRJNA567655	SAMN12791335	Plant	UNIVERSITY OF TENNESSEE INSTITUTE OF AGRICULTURE	17-Mar-2016	public		fastq,sra	gs,ncbi,s3	gs.US,ncbi.public,s3.us-east-1	prebloom	SRX6875560	A318-2	USA	North America	USA: South Carolina	Illumina HiSeq 2500	A318-2 (Pre-B)	PAIRED	RANDOM	TRANSCRIPTOMIC	9411	3842	Prunus persica	high chill	ILLUMINA		2019-09-19T00:00:00Z	SRS5411443	A318-2 (Pre-B)	SRP222597	floral bud
SRR10150199	mature	RNA-Seq	302	PRJNA567655	SAMN12791334	Plant	UNIVERSITY OF TENNESSEE INSTITUTE OF AGRICULTURE	17-Mar-2016	public		fastq,sra	gs,ncbi,s3	gs.US,ncbi.public,s3.us-east-1	prebloom	SRX6875559	A318-1	USA	North America	USA: South Carolina	Illumina HiSeq 2500	A318-1 (Pre-B)	PAIRED	RANDOM	TRANSCRIPTOMIC	8399	3443	Prunus persica	high chill	ILLUMINA		2019-09-19T00:00:00Z	SRS5411442	A318-1 (Pre-B)	SRP222597	floral bud
SRR10150200	mature	RNA-Seq	302	PRJNA567655	SAMN12791356	Plant	UNIVERSITY OF TENNESSEE INSTITUTE OF AGRICULTURE	17-Mar-2016	public		fastq,sra	gs,ncbi,s3	gs.US,ncbi.public,s3.us-east-1	prebloom	SRX6875558	A323-4	USA	North America	USA: South Carolina	Illumina HiSeq 2500	A323-4 (Pre-B)	PAIRED	RANDOM	TRANSCRIPTOMIC	8086	3329	Prunus persica	high chill	ILLUMINA		2019-09-19T00:00:00Z	SRS5411441	A323-4 (Pre-B)	SRP222597	floral bud
SRR10150201	mature	RNA-Seq	302	PRJNA567655	SAMN12791355	Plant	UNIVERSITY OF TENNESSEE INSTITUTE OF AGRICULTURE	17-Mar-2016	public		fastq,sra	gs,ncbi,s3	gs.US,ncbi.public,s3.us-east-1	prebloom	SRX6875557	A323-3	USA	North America	USA: South Carolina	Illumina HiSeq 2500	A323-3 (Pre-B)	PAIRED	RANDOM	TRANSCRIPTOMIC	7819	3212	Prunus persica	high chill	ILLUMINA		2019-09-19T00:00:00Z	SRS5411440	A323-3 (Pre-B)	SRP222597	floral bud
SRR10150202	mature	RNA-Seq	302	PRJNA567655	SAMN12791354	Plant	UNIVERSITY OF TENNESSEE INSTITUTE OF AGRICULTURE	17-Mar-2016	public		fastq,sra	gs,ncbi,s3	gs.US,ncbi.public,s3.us-east-1	prebloom	SRX6875556	A323-2	USA	North America	USA: South Carolina	Illumina HiSeq 2500	A323-2 (Pre-B)	PAIRED	RANDOM	TRANSCRIPTOMIC	7676	3150	Prunus persica	high chill	ILLUMINA		2019-09-19T00:00:00Z	SRS5411439	A323-2 (Pre-B)	SRP222597	floral bud
SRR10150203	mature	RNA-Seq	302	PRJNA567655	SAMN12791353	Plant	UNIVERSITY OF TENNESSEE INSTITUTE OF AGRICULTURE	17-Mar-2016	public		fastq,sra	gs,ncbi,s3	gs.US,ncbi.public,s3.us-east-1	prebloom	SRX6875555	A323-1	USA	North America	USA: South Carolina	Illumina HiSeq 2500	A323-1 (Pre-B)	PAIRED	RANDOM	TRANSCRIPTOMIC	10296	4269	Prunus persica	high chill	ILLUMINA		2019-09-19T00:00:00Z	SRS5411438	A323-1 (Pre-B)	SRP222597	floral bud
SRR10150205	mature	RNA-Seq	302	PRJNA567655	SAMN12791372	Plant	UNIVERSITY OF TENNESSEE INSTITUTE OF AGRICULTURE	10-Feb-2016	public		fastq,sra	gs,ncbi,s3	gs.US,ncbi.public,s3.us-east-1	prebloom	SRX6875553	A340-4	USA	North America	USA: South Carolina	Illumina HiSeq 2500	A340-4 (Pre-B)	PAIRED	RANDOM	TRANSCRIPTOMIC	10527	4325	Prunus persica	low chill	ILLUMINA		2019-09-19T00:00:00Z	SRS5411436	A340-4 (Pre-B)	SRP222597	floral bud
SRR10150206	mature	RNA-Seq	302	PRJNA567655	SAMN12791371	Plant	UNIVERSITY OF TENNESSEE INSTITUTE OF AGRICULTURE	10-Feb-2016	public		fastq,sra	gs,ncbi,s3	gs.US,ncbi.public,s3.us-east-1	prebloom	SRX6875552	A340-3	USA	North America	USA: South Carolina	Illumina HiSeq 2500	A340-3 (Pre-B)	PAIRED	RANDOM	TRANSCRIPTOMIC	9289	3823	Prunus persica	low chill	ILLUMINA		2019-09-19T00:00:00Z	SRS5411435	A340-3 (Pre-B)	SRP222597	floral bud
SRR10150207	mature	RNA-Seq	302	PRJNA567655	SAMN12791370	Plant	UNIVERSITY OF TENNESSEE INSTITUTE OF AGRICULTURE	10-Feb-2016	public		fastq,sra	gs,ncbi,s3	gs.US,ncbi.public,s3.us-east-1	prebloom	SRX6875551	A340-2	USA	North America	USA: South Carolina	Illumina HiSeq 2500	A340-2 (Pre-B)	PAIRED	RANDOM	TRANSCRIPTOMIC	8882	3653	Prunus persica	low chill	ILLUMINA		2019-09-19T00:00:00Z	SRS5411434	A340-2 (Pre-B)	SRP222597	floral bud
SRR10150208	mature	RNA-Seq	302	PRJNA567655	SAMN12791369	Plant	UNIVERSITY OF TENNESSEE INSTITUTE OF AGRICULTURE	10-Feb-2016	public		fastq,sra	gs,ncbi,s3	gs.US,ncbi.public,s3.us-east-1	prebloom	SRX6875550	A340-1	USA	North America	USA: South Carolina	Illumina HiSeq 2500	A340-1 (Pre-B)	PAIRED	RANDOM	TRANSCRIPTOMIC	9868	4069	Prunus persica	low chill	ILLUMINA		2019-09-19T00:00:00Z	SRS5411433	A340-1 (Pre-B)	SRP222597	floral bud
SRR10150209	mature	RNA-Seq	302	PRJNA567655	SAMN12791352	Plant	UNIVERSITY OF TENNESSEE INSTITUTE OF AGRICULTURE	27-Feb-2016	public		fastq,sra	gs,ncbi,s3	gs.US,ncbi.public,s3.us-east-1	dormant(1000 chill hours)	SRX6875549	A323-4	USA	North America	USA: South Carolina	Illumina HiSeq 2500	A323-4 (1000)	PAIRED	RANDOM	TRANSCRIPTOMIC	6369	2649	Prunus persica	high chill	ILLUMINA		2019-09-19T00:00:00Z	SRS5411432	A323-4 (1000)	SRP222597	floral bud
SRR10150210	mature	RNA-Seq	302	PRJNA567655	SAMN12791351	Plant	UNIVERSITY OF TENNESSEE INSTITUTE OF AGRICULTURE	27-Feb-2016	public		fastq,sra	gs,ncbi,s3	gs.US,ncbi.public,s3.us-east-1	dormant(1000 chill hours)	SRX6875548	A323-3	USA	North America	USA: South Carolina	Illumina HiSeq 2500	A323-3 (1000)	PAIRED	RANDOM	TRANSCRIPTOMIC	8054	3309	Prunus persica	high chill	ILLUMINA		2019-09-19T00:00:00Z	SRS5411431	A323-3 (1000)	SRP222597	floral bud
SRR10150211	mature	RNA-Seq	302	PRJNA567655	SAMN12791350	Plant	UNIVERSITY OF TENNESSEE INSTITUTE OF AGRICULTURE	27-Feb-2016	public		fastq,sra	gs,ncbi,s3	gs.US,ncbi.public,s3.us-east-1	dormant(1000 chill hours)	SRX6875547	A323-2	USA	North America	USA: South Carolina	Illumina HiSeq 2500	A323-2 (1000)	PAIRED	RANDOM	TRANSCRIPTOMIC	11323	4701	Prunus persica	high chill	ILLUMINA		2019-09-19T00:00:00Z	SRS5411430	A323-2 (1000)	SRP222597	floral bud
SRR10150212	mature	RNA-Seq	302	PRJNA567655	SAMN12791349	Plant	UNIVERSITY OF TENNESSEE INSTITUTE OF AGRICULTURE	27-Feb-2016	public		fastq,sra	gs,ncbi,s3	gs.US,ncbi.public,s3.us-east-1	dormant(1000 chill hours)	SRX6875546	A323-1	USA	North America	USA: South Carolina	Illumina HiSeq 2500	A323-1 (1000)	PAIRED	RANDOM	TRANSCRIPTOMIC	8260	3380	Prunus persica	high chill	ILLUMINA		2019-09-19T00:00:00Z	SRS5411429	A323-1 (1000)	SRP222597	floral bud
SRR10150213	mature	RNA-Seq	302	PRJNA567655	SAMN12791333	Plant	UNIVERSITY OF TENNESSEE INSTITUTE OF AGRICULTURE	27-Feb-2016	public		fastq,sra	gs,ncbi,s3	gs.US,ncbi.public,s3.us-east-1	dormant(1000 chill hours)	SRX6875545	A318-4	USA	North America	USA: South Carolina	Illumina HiSeq 2500	A318-4 (1000)	PAIRED	RANDOM	TRANSCRIPTOMIC	7321	3007	Prunus persica	high chill	ILLUMINA		2019-09-19T00:00:00Z	SRS5411428	A318-4 (1000)	SRP222597	floral bud
SRR10150214	mature	RNA-Seq	302	PRJNA567655	SAMN12791332	Plant	UNIVERSITY OF TENNESSEE INSTITUTE OF AGRICULTURE	27-Feb-2016	public		fastq,sra	gs,ncbi,s3	gs.US,ncbi.public,s3.us-east-1	dormant(1000 chill hours)	SRX6875544	A318-3	USA	North America	USA: South Carolina	Illumina HiSeq 2500	A318-3 (1000)	PAIRED	RANDOM	TRANSCRIPTOMIC	10097	4149	Prunus persica	high chill	ILLUMINA		2019-09-19T00:00:00Z	SRS5411427	A318-3 (1000)	SRP222597	floral bud
SRR10150216	mature	RNA-Seq	302	PRJNA567655	SAMN12791331	Plant	UNIVERSITY OF TENNESSEE INSTITUTE OF AGRICULTURE	27-Feb-2016	public		fastq,sra	gs,ncbi,s3	gs.US,ncbi.public,s3.us-east-1	dormant(1000 chill hours)	SRX6875542	A318-2	USA	North America	USA: South Carolina	Illumina HiSeq 2500	A318-2 (1000)	PAIRED	RANDOM	TRANSCRIPTOMIC	7540	3108	Prunus persica	high chill	ILLUMINA		2019-09-19T00:00:00Z	SRS5411425	A318-2 (1000)	SRP222597	floral bud
SRR10150217	mature	RNA-Seq	302	PRJNA567655	SAMN12791330	Plant	UNIVERSITY OF TENNESSEE INSTITUTE OF AGRICULTURE	27-Feb-2016	public		fastq,sra	gs,ncbi,s3	gs.US,ncbi.public,s3.us-east-1	dormant(1000 chill hours)	SRX6875541	A318-1	USA	North America	USA: South Carolina	Illumina HiSeq 2500	A318-1 (1000)	PAIRED	RANDOM	TRANSCRIPTOMIC	7885	3252	Prunus persica	high chill	ILLUMINA		2019-09-19T00:00:00Z	SRS5411424	A318-1 (1000)	SRP222597	floral bud
SRR10150218	mature	RNA-Seq	302	PRJNA567655	SAMN12791319	Plant	UNIVERSITY OF TENNESSEE INSTITUTE OF AGRICULTURE	10-Feb-2016	public		fastq,sra	gs,ncbi,s3	gs.US,ncbi.public,s3.us-east-1	prebloom	SRX6875540	A209-4	USA	North America	USA: South Carolina	Illumina HiSeq 2500	A209-4 (Pre-B)	PAIRED	RANDOM	TRANSCRIPTOMIC	8170	3355	Prunus persica	low chill	ILLUMINA		2019-09-19T00:00:00Z	SRS5411423	A209-4 (Pre-B)	SRP222597	floral bud
SRR10150219	mature	RNA-Seq	302	PRJNA567655	SAMN12791318	Plant	UNIVERSITY OF TENNESSEE INSTITUTE OF AGRICULTURE	10-Feb-2016	public		fastq,sra	gs,ncbi,s3	gs.US,ncbi.public,s3.us-east-1	prebloom	SRX6875539	A209-3	USA	North America	USA: South Carolina	Illumina HiSeq 2500	A209-3 (Pre-B)	PAIRED	RANDOM	TRANSCRIPTOMIC	7766	3200	Prunus persica	low chill	ILLUMINA		2019-09-19T00:00:00Z	SRS5411422	A209-3 (Pre-B)	SRP222597	floral bud
SRR10150220	mature	RNA-Seq	302	PRJNA567655	SAMN12791317	Plant	UNIVERSITY OF TENNESSEE INSTITUTE OF AGRICULTURE	10-Feb-2016	public		fastq,sra	gs,ncbi,s3	gs.US,ncbi.public,s3.us-east-1	prebloom	SRX6875538	A209-2	USA	North America	USA: South Carolina	Illumina HiSeq 2500	A209-2 (Pre-B)	PAIRED	RANDOM	TRANSCRIPTOMIC	10107	4186	Prunus persica	low chill	ILLUMINA		2019-09-19T00:00:00Z	SRS5411421	A209-2 (Pre-B)	SRP222597	floral bud
SRR10150221	mature	RNA-Seq	302	PRJNA567655	SAMN12791316	Plant	UNIVERSITY OF TENNESSEE INSTITUTE OF AGRICULTURE	10-Feb-2016	public		fastq,sra	gs,ncbi,s3	gs.US,ncbi.public,s3.us-east-1	prebloom	SRX6875537	A209-1	USA	North America	USA: South Carolina	Illumina HiSeq 2500	A209-1 (Pre-B)	PAIRED	RANDOM	TRANSCRIPTOMIC	6825	2852	Prunus persica	low chill	ILLUMINA		2019-09-19T00:00:00Z	SRS5411420	A209-1 (Pre-B)	SRP222597	floral bud
SRR10150222	mature	RNA-Seq	302	PRJNA567655	SAMN12791368	Plant	UNIVERSITY OF TENNESSEE INSTITUTE OF AGRICULTURE	28-Jan-2016	public		fastq,sra	gs,ncbi,s3	gs.US,ncbi.public,s3.us-east-1	dormant(600 chill hours)	SRX6875536	A340-4	USA	North America	USA: South Carolina	Illumina HiSeq 2500	A340-4 (600)	PAIRED	RANDOM	TRANSCRIPTOMIC	6718	2763	Prunus persica	low chill	ILLUMINA		2019-09-19T00:00:00Z	SRS5411419	A340-4 (600)	SRP222597	floral bud
SRR10150223	mature	RNA-Seq	302	PRJNA567655	SAMN12791367	Plant	UNIVERSITY OF TENNESSEE INSTITUTE OF AGRICULTURE	28-Jan-2016	public		fastq,sra	gs,ncbi,s3	gs.US,ncbi.public,s3.us-east-1	dormant(600 chill hours)	SRX6875535	A340-3	USA	North America	USA: South Carolina	Illumina HiSeq 2500	A340-3 (600)	PAIRED	RANDOM	TRANSCRIPTOMIC	7263	2980	Prunus persica	low chill	ILLUMINA		2019-09-19T00:00:00Z	SRS5411418	A340-3 (600)	SRP222597	floral bud
SRR10150224	mature	RNA-Seq	302	PRJNA567655	SAMN12791366	Plant	UNIVERSITY OF TENNESSEE INSTITUTE OF AGRICULTURE	28-Jan-2016	public		fastq,sra	gs,ncbi,s3	gs.US,ncbi.public,s3.us-east-1	dormant(600 chill hours)	SRX6875534	A340-2	USA	North America	USA: South Carolina	Illumina HiSeq 2500	A340-2 (600)	PAIRED	RANDOM	TRANSCRIPTOMIC	7951	3231	Prunus persica	low chill	ILLUMINA		2019-09-19T00:00:00Z	SRS5411417	A340-2 (600)	SRP222597	floral bud
SRR10150225	mature	RNA-Seq	302	PRJNA567655	SAMN12791365	Plant	UNIVERSITY OF TENNESSEE INSTITUTE OF AGRICULTURE	28-Jan-2016	public		fastq,sra	gs,ncbi,s3	gs.US,ncbi.public,s3.us-east-1	dormant(600 chill hours)	SRX6875533	A340-1	USA	North America	USA: South Carolina	Illumina HiSeq 2500	A340-1 (600)	PAIRED	RANDOM	TRANSCRIPTOMIC	7678	3122	Prunus persica	low chill	ILLUMINA		2019-09-19T00:00:00Z	SRS5411416	A340-1 (600)	SRP222597	floral bud
SRR10199030		RNA-Seq	299	PRJNA574004	SAMN12838221	Plant	ZHEJIANG UNIVERSITY		public	Hujingmilu	sra,fastq	gs,ncbi,s3	s3.us-east-1,ncbi.public,gs.US	108 days after bloom	SRX6919183		China	Asia	China: ZheJiang	Illumina NovaSeq 6000	MeJA-3dC	PAIRED	RANDOM	TRANSCRIPTOMIC			Prunus persica		ILLUMINA		2019-10-21T00:00:00Z		MeJA-3dC	SRP223590	Flesh
SRR10199031		RNA-Seq	299	PRJNA574004	SAMN12838220	Plant	ZHEJIANG UNIVERSITY		public	Hujingmilu	fastq,sra	gs,s3,ncbi	ncbi.public,s3.us-east-1,gs.US	108 days after bloom	SRX6919182		China	Asia	China: ZheJiang	Illumina NovaSeq 6000	MeJA-3dB	PAIRED	RANDOM	TRANSCRIPTOMIC			Prunus persica		ILLUMINA		2019-10-21T00:00:00Z		MeJA-3dB	SRP223590	Flesh
SRR10199032		RNA-Seq	299	PRJNA574004	SAMN12838166	Plant	ZHEJIANG UNIVERSITY		public	Hujingmilu	sra,fastq	ncbi,s3,gs	s3.us-east-1,ncbi.public,gs.US	108 days after bloom	SRX6919181		China	Asia	China: ZheJiang	Illumina NovaSeq 6000	Control-1dB	PAIRED	RANDOM	TRANSCRIPTOMIC			Prunus persica		ILLUMINA		2019-10-21T00:00:00Z		Control-1dB	SRP223590	Flesh
SRR10199033		RNA-Seq	299	PRJNA574004	SAMN12838165	Plant	ZHEJIANG UNIVERSITY		public	Hujingmilu	fastq,sra	gs,s3,ncbi	ncbi.public,s3.us-east-1,gs.US	108 days after bloom	SRX6919180		China	Asia	China: ZheJiang	Illumina NovaSeq 6000	Control-1dA	PAIRED	RANDOM	TRANSCRIPTOMIC			Prunus persica		ILLUMINA		2019-10-21T00:00:00Z		Control-1dA	SRP223590	Flesh
SRR10199034		RNA-Seq	299	PRJNA574004	SAMN12838219	Plant	ZHEJIANG UNIVERSITY		public	Hujingmilu	sra,fastq	ncbi,s3,gs	gs.US,s3.us-east-1,ncbi.public	108 days after bloom	SRX6919179		China	Asia	China: ZheJiang	Illumina NovaSeq 6000	MeJA-3dA	PAIRED	RANDOM	TRANSCRIPTOMIC			Prunus persica		ILLUMINA		2019-10-21T00:00:00Z		MeJA-3dA	SRP223590	Flesh
SRR10199035		RNA-Seq	299	PRJNA574004	SAMN12838218	Plant	ZHEJIANG UNIVERSITY		public	Hujingmilu	sra,fastq	gs,ncbi,s3	ncbi.public,gs.US,s3.us-east-1	108 days after bloom	SRX6919178		China	Asia	China: ZheJiang	Illumina NovaSeq 6000	Control-3dC	PAIRED	RANDOM	TRANSCRIPTOMIC			Prunus persica		ILLUMINA		2019-10-21T00:00:00Z		Control-3dC	SRP223590	Flesh
SRR10199036		RNA-Seq	299	PRJNA574004	SAMN12838217	Plant	ZHEJIANG UNIVERSITY		public	Hujingmilu	fastq,sra	gs,ncbi,s3	ncbi.public,s3.us-east-1,gs.US	108 days after bloom	SRX6919177		China	Asia	China: ZheJiang	Illumina NovaSeq 6000	Control-3dB	PAIRED	RANDOM	TRANSCRIPTOMIC			Prunus persica		ILLUMINA		2019-10-21T00:00:00Z		Control-3dB	SRP223590	Flesh
SRR10199037		RNA-Seq	299	PRJNA574004	SAMN12838171	Plant	ZHEJIANG UNIVERSITY		public	Hujingmilu	fastq,sra	gs,ncbi,s3	s3.us-east-1,ncbi.public,gs.US	108 days after bloom	SRX6919176		China	Asia	China: ZheJiang	Illumina NovaSeq 6000	Control-3dA	PAIRED	RANDOM	TRANSCRIPTOMIC			Prunus persica		ILLUMINA		2019-10-21T00:00:00Z		Control-3dA	SRP223590	Flesh
SRR10199038		RNA-Seq	299	PRJNA574004	SAMN12838170	Plant	ZHEJIANG UNIVERSITY		public	Hujingmilu	fastq,sra	gs,s3,ncbi	ncbi.public,s3.us-east-1,gs.US	108 days after bloom	SRX6919175		China	Asia	China: ZheJiang	Illumina NovaSeq 6000	MeJA-1dC	PAIRED	RANDOM	TRANSCRIPTOMIC			Prunus persica		ILLUMINA		2019-10-21T00:00:00Z		MeJA-1dC	SRP223590	Flesh
SRR10199039		RNA-Seq	299	PRJNA574004	SAMN12838169	Plant	ZHEJIANG UNIVERSITY		public	Hujingmilu	fastq,sra	ncbi,s3,gs	s3.us-east-1,ncbi.public,gs.US	108 days after bloom	SRX6919174		China	Asia	China: ZheJiang	Illumina NovaSeq 6000	MeJA-1dB	PAIRED	RANDOM	TRANSCRIPTOMIC			Prunus persica		ILLUMINA		2019-10-21T00:00:00Z		MeJA-1dB	SRP223590	Flesh
SRR10199040		RNA-Seq	299	PRJNA574004	SAMN12838168	Plant	ZHEJIANG UNIVERSITY		public	Hujingmilu	sra,fastq	ncbi,s3,gs	s3.us-east-1,ncbi.public,gs.US	108 days after bloom	SRX6919173		China	Asia	China: ZheJiang	Illumina NovaSeq 6000	MeJA-1dA	PAIRED	RANDOM	TRANSCRIPTOMIC			Prunus persica		ILLUMINA		2019-10-21T00:00:00Z		MeJA-1dA	SRP223590	Flesh
SRR10199041		RNA-Seq	299	PRJNA574004	SAMN12838167	Plant	ZHEJIANG UNIVERSITY		public	Hujingmilu	fastq,sra	gs,s3,ncbi	ncbi.public,s3.us-east-1,gs.US	108 days after bloom	SRX6919172		China	Asia	China: ZheJiang	Illumina NovaSeq 6000	Control-1dC	PAIRED	RANDOM	TRANSCRIPTOMIC			Prunus persica		ILLUMINA		2019-10-21T00:00:00Z		Control-1dC	SRP223590	Flesh
SRR10215579		RNA-Seq	300	PRJNA574777	SAMN12869253	Plant	ZHEJIANG UNIVERSITY		public	Hujingmilu	fastq,sra	gs,ncbi,s3	s3.us-east-1,ncbi.public,gs.US	94 days afer bloom	SRX6935270		China	Asia	China: ZheJiang	Illumina NovaSeq 6000	Ethylene-72h-A	PAIRED	RANDOM	TRANSCRIPTOMIC			Prunus persica		ILLUMINA		2019-10-21T00:00:00Z		Ethylene-72h-A	SRP223936	Flesh
SRR10215580		RNA-Seq	300	PRJNA574777	SAMN12869249	Plant	ZHEJIANG UNIVERSITY		public	Hujingmilu	fastq,sra	ncbi,gs,s3	ncbi.public,s3.us-east-1,gs.US	94 days afer bloom	SRX6935269		China	Asia	China: ZheJiang	Illumina NovaSeq 6000	Control-72h-C	PAIRED	RANDOM	TRANSCRIPTOMIC			Prunus persica		ILLUMINA		2019-10-21T00:00:00Z		Control-72h-C	SRP223936	Flesh
SRR10215581		RNA-Seq	300	PRJNA574777	SAMN12869248	Plant	ZHEJIANG UNIVERSITY		public	Hujingmilu	fastq,sra	s3,gs,ncbi	ncbi.public,s3.us-east-1,gs.US	94 days afer bloom	SRX6935268		China	Asia	China: ZheJiang	Illumina NovaSeq 6000	Control-72h-B	PAIRED	RANDOM	TRANSCRIPTOMIC			Prunus persica		ILLUMINA		2019-10-21T00:00:00Z		Control-72h-B	SRP223936	Flesh
SRR10215582		RNA-Seq	300	PRJNA574777	SAMN12869247	Plant	ZHEJIANG UNIVERSITY		public	Hujingmilu	fastq,sra	ncbi,s3,gs	gs.US,s3.us-east-1,ncbi.public	94 days afer bloom	SRX6935267		China	Asia	China: ZheJiang	Illumina NovaSeq 6000	Control-72h-A	PAIRED	RANDOM	TRANSCRIPTOMIC			Prunus persica		ILLUMINA		2019-10-21T00:00:00Z		Control-72h-A	SRP223936	Flesh
SRR10215583		RNA-Seq	300	PRJNA574777	SAMN12869252	Plant	ZHEJIANG UNIVERSITY		public	Hujingmilu	fastq,sra	gs,ncbi,s3	ncbi.public,s3.us-east-1,gs.US	94 days afer bloom	SRX6935266		China	Asia	China: ZheJiang	Illumina NovaSeq 6000	Ethylene-12h-C	PAIRED	RANDOM	TRANSCRIPTOMIC			Prunus persica		ILLUMINA		2019-10-21T00:00:00Z		Ethylene-12h-C	SRP223936	Flesh
SRR10215584		RNA-Seq	300	PRJNA574777	SAMN12869251	Plant	ZHEJIANG UNIVERSITY		public	Hujingmilu	sra,fastq	gs,ncbi,s3	gs.US,s3.us-east-1,ncbi.public	94 days afer bloom	SRX6935265		China	Asia	China: ZheJiang	Illumina NovaSeq 6000	Ethylene-12h-B	PAIRED	RANDOM	TRANSCRIPTOMIC			Prunus persica		ILLUMINA		2019-10-21T00:00:00Z		Ethylene-12h-B	SRP223936	Flesh
SRR10215585		RNA-Seq	300	PRJNA574777	SAMN12869250	Plant	ZHEJIANG UNIVERSITY		public	Hujingmilu	sra,fastq	gs,ncbi,s3	s3.us-east-1,ncbi.public,gs.US	94 days afer bloom	SRX6935264		China	Asia	China: ZheJiang	Illumina NovaSeq 6000	Ethylene-12h-A	PAIRED	RANDOM	TRANSCRIPTOMIC			Prunus persica		ILLUMINA		2019-10-21T00:00:00Z		Ethylene-12h-A	SRP223936	Flesh
SRR10215586		RNA-Seq	300	PRJNA574777	SAMN12869246	Plant	ZHEJIANG UNIVERSITY		public	Hujingmilu	fastq,sra	gs,ncbi,s3	ncbi.public,gs.US,s3.us-east-1	94 days afer bloom	SRX6935263		China	Asia	China: ZheJiang	Illumina NovaSeq 6000	Control-12h-C	PAIRED	RANDOM	TRANSCRIPTOMIC			Prunus persica		ILLUMINA		2019-10-21T00:00:00Z		Control-12h-C	SRP223936	Flesh
SRR10215587		RNA-Seq	300	PRJNA574777	SAMN12869255	Plant	ZHEJIANG UNIVERSITY		public	Hujingmilu	sra,fastq	gs,ncbi,s3	ncbi.public,s3.us-east-1,gs.US	94 days afer bloom	SRX6935262		China	Asia	China: ZheJiang	Illumina NovaSeq 6000	Ethylene-72h-C	PAIRED	RANDOM	TRANSCRIPTOMIC			Prunus persica		ILLUMINA		2019-10-21T00:00:00Z		Ethylene-72h-C	SRP223936	Flesh
SRR10215588		RNA-Seq	300	PRJNA574777	SAMN12869254	Plant	ZHEJIANG UNIVERSITY		public	Hujingmilu	sra,fastq	ncbi,gs,s3	s3.us-east-1,ncbi.public,gs.US	94 days afer bloom	SRX6935261		China	Asia	China: ZheJiang	Illumina NovaSeq 6000	Ethylene-72h-B	PAIRED	RANDOM	TRANSCRIPTOMIC			Prunus persica		ILLUMINA		2019-10-21T00:00:00Z		Ethylene-72h-B	SRP223936	Flesh
SRR10215589		RNA-Seq	300	PRJNA574777	SAMN12869245	Plant	ZHEJIANG UNIVERSITY		public	Hujingmilu	fastq,sra	gs,ncbi,s3	s3.us-east-1,gs.US,ncbi.public	94 days afer bloom	SRX6935260		China	Asia	China: ZheJiang	Illumina NovaSeq 6000	Control-12h-B	PAIRED	RANDOM	TRANSCRIPTOMIC			Prunus persica		ILLUMINA		2019-10-21T00:00:00Z		Control-12h-B	SRP223936	Flesh
SRR10215590		RNA-Seq	300	PRJNA574777	SAMN12869244	Plant	ZHEJIANG UNIVERSITY		public	Hujingmilu	fastq,sra	gs,ncbi,s3	ncbi.public,s3.us-east-1,gs.US	94 days afer bloom	SRX6935259		China	Asia	China: ZheJiang	Illumina NovaSeq 6000	Control-12h-A	PAIRED	RANDOM	TRANSCRIPTOMIC			Prunus persica		ILLUMINA		2019-10-21T00:00:00Z		Control-12h-A	SRP223936	Flesh
SRR10279253		RNA-Seq	300	PRJNA576753	SAMN13006275	Plant	ZHEJIANG UNIVERSITY		public	Hujingmilu	fastq,sra	gs,ncbi,s3	ncbi.public,gs.US,s3.us-east-1	108 days after bloom	SRX6992343		China	Asia	China: ZheJiang	Illumina NovaSeq 6000	S4-A	PAIRED	RANDOM	TRANSCRIPTOMIC			Prunus persica		ILLUMINA		2019-10-21T00:00:00Z		S4-A	SRP225707	Flesh
SRR10279254		RNA-Seq	300	PRJNA576753	SAMN13006274	Plant	ZHEJIANG UNIVERSITY		public	Hujingmilu	sra,fastq	gs,ncbi,s3	gs.US,s3.us-east-1,ncbi.public	94 days afer bloom	SRX6992342		China	Asia	China: ZheJiang	Illumina NovaSeq 6000	S3-C	PAIRED	RANDOM	TRANSCRIPTOMIC			Prunus persica		ILLUMINA		2019-10-21T00:00:00Z		S3-C	SRP225707	Flesh
SRR10279255		RNA-Seq	300	PRJNA576753	SAMN13006273	Plant	ZHEJIANG UNIVERSITY		public	Hujingmilu	fastq,sra	ncbi,s3,gs	gs.US,s3.us-east-1,ncbi.public	94 days afer bloom	SRX6992341		China	Asia	China: ZheJiang	Illumina NovaSeq 6000	S3-B	PAIRED	RANDOM	TRANSCRIPTOMIC			Prunus persica		ILLUMINA		2019-10-21T00:00:00Z		S3-B	SRP225707	Flesh
SRR10279256		RNA-Seq	300	PRJNA576753	SAMN13006271	Plant	ZHEJIANG UNIVERSITY		public	Hujingmilu	fastq,sra	s3,gs,ncbi	gs.US,s3.us-east-1,ncbi.public	94 days afer bloom	SRX6992340		China	Asia	China: ZheJiang	Illumina NovaSeq 6000	S3-A	PAIRED	RANDOM	TRANSCRIPTOMIC			Prunus persica		ILLUMINA		2019-10-21T00:00:00Z		S3-A	SRP225707	Flesh
SRR10279257		RNA-Seq	300	PRJNA576753	SAMN13006270	Plant	ZHEJIANG UNIVERSITY		public	Hujingmilu	fastq,sra	ncbi,s3,gs	gs.US,s3.us-east-1,ncbi.public	71 days after bloom	SRX6992339		China	Asia	China: ZheJiang	Illumina NovaSeq 6000	S2-C	PAIRED	RANDOM	TRANSCRIPTOMIC			Prunus persica		ILLUMINA		2019-10-21T00:00:00Z		S2-C	SRP225707	Flesh
SRR10279258		RNA-Seq	300	PRJNA576753	SAMN13006269	Plant	ZHEJIANG UNIVERSITY		public	Hujingmilu	sra,fastq	gs,ncbi,s3	ncbi.public,gs.US,s3.us-east-1	71 days after bloom	SRX6992338		China	Asia	China: ZheJiang	Illumina NovaSeq 6000	S2-B	PAIRED	RANDOM	TRANSCRIPTOMIC			Prunus persica		ILLUMINA		2019-10-21T00:00:00Z		S2-B	SRP225707	Flesh
SRR10279259		RNA-Seq	300	PRJNA576753	SAMN13006267	Plant	ZHEJIANG UNIVERSITY		public	Hujingmilu	fastq,sra	gs,ncbi,s3	ncbi.public,gs.US,s3.us-east-1	71 days after bloom	SRX6992337		China	Asia	China: ZheJiang	Illumina NovaSeq 6000	S2-A	PAIRED	RANDOM	TRANSCRIPTOMIC			Prunus persica		ILLUMINA		2019-10-21T00:00:00Z		S2-A	SRP225707	Flesh
SRR10279260		RNA-Seq	300	PRJNA576753	SAMN13006265	Plant	ZHEJIANG UNIVERSITY		public	Hujingmilu	sra,fastq	ncbi,s3,gs	gs.US,s3.us-east-1,ncbi.public	34 days after bloom	SRX6992336		China	Asia	China: ZheJiang	Illumina NovaSeq 6000	S1-C	PAIRED	RANDOM	TRANSCRIPTOMIC			Prunus persica		ILLUMINA		2019-10-21T00:00:00Z		S1-C	SRP225707	Flesh
SRR10279261		RNA-Seq	300	PRJNA576753	SAMN13006281	Plant	ZHEJIANG UNIVERSITY		public	Hujingmilu	fastq,sra	s3,gs,ncbi	ncbi.public,gs.US,s3.us-east-1	111 days after bloom	SRX6992335		China	Asia	China: ZheJiang	Illumina NovaSeq 6000	S5-C	PAIRED	RANDOM	TRANSCRIPTOMIC			Prunus persica		ILLUMINA		2019-10-21T00:00:00Z		S5-C	SRP225707	Flesh
SRR10279262		RNA-Seq	300	PRJNA576753	SAMN13006280	Plant	ZHEJIANG UNIVERSITY		public	Hujingmilu	fastq,sra	gs,ncbi,s3	ncbi.public,gs.US,s3.us-east-1	111 days after bloom	SRX6992334		China	Asia	China: ZheJiang	Illumina NovaSeq 6000	S5-B	PAIRED	RANDOM	TRANSCRIPTOMIC			Prunus persica		ILLUMINA		2019-10-21T00:00:00Z		S5-B	SRP225707	Flesh
SRR10279263		RNA-Seq	300	PRJNA576753	SAMN13006278	Plant	ZHEJIANG UNIVERSITY		public	Hujingmilu	fastq,sra	gs,ncbi,s3	ncbi.public,gs.US,s3.us-east-1	111 days after bloom	SRX6992333		China	Asia	China: ZheJiang	Illumina NovaSeq 6000	S5-A	PAIRED	RANDOM	TRANSCRIPTOMIC			Prunus persica		ILLUMINA		2019-10-21T00:00:00Z		S5-A	SRP225707	Flesh
SRR10279264		RNA-Seq	300	PRJNA576753	SAMN13006277	Plant	ZHEJIANG UNIVERSITY		public	Hujingmilu	sra,fastq	gs,ncbi,s3	ncbi.public,gs.US,s3.us-east-1	108 days after bloom	SRX6992332		China	Asia	China: ZheJiang	Illumina NovaSeq 6000	S4-C	PAIRED	RANDOM	TRANSCRIPTOMIC			Prunus persica		ILLUMINA		2019-10-21T00:00:00Z		S4-C	SRP225707	Flesh
SRR10279265		RNA-Seq	300	PRJNA576753	SAMN13006276	Plant	ZHEJIANG UNIVERSITY		public	Hujingmilu	fastq,sra	s3,ncbi,gs	ncbi.public,gs.US,s3.us-east-1	108 days after bloom	SRX6992331		China	Asia	China: ZheJiang	Illumina NovaSeq 6000	S4-B	PAIRED	RANDOM	TRANSCRIPTOMIC			Prunus persica		ILLUMINA		2019-10-21T00:00:00Z		S4-B	SRP225707	Flesh
SRR10279266		RNA-Seq	300	PRJNA576753	SAMN13006264	Plant	ZHEJIANG UNIVERSITY		public	Hujingmilu	fastq,sra	s3,gs,ncbi	gs.US,ncbi.public,s3.us-east-1	34 days after bloom	SRX6992330		China	Asia	China: ZheJiang	Illumina NovaSeq 6000	S1-B	PAIRED	RANDOM	TRANSCRIPTOMIC			Prunus persica		ILLUMINA		2019-10-21T00:00:00Z		S1-B	SRP225707	Flesh
SRR10279267		RNA-Seq	300	PRJNA576753	SAMN13006263	Plant	ZHEJIANG UNIVERSITY		public	Hujingmilu	fastq,sra	ncbi,s3,gs	gs.US,s3.us-east-1,ncbi.public	34 days after bloom	SRX6992329		China	Asia	China: ZheJiang	Illumina NovaSeq 6000	S1-A	PAIRED	RANDOM	TRANSCRIPTOMIC			Prunus persica		ILLUMINA		2019-10-21T00:00:00Z		S1-A	SRP225707	Flesh
SRR11305877	2 years	RNA-Seq	302	PRJNA612533	SAMN14376314	Plant	USDA-ARS		public	seedling	fastq,sra	ncbi	ncbi.public		SRX7911089		USA	North America	USA: WV	Illumina HiSeq 2500	26-LM-26	PAIRED	PCR	TRANSCRIPTOMIC			Prunus persica		ILLUMINA		2020-03-14T00:00:00Z		26-LM-26	SRP252766	shoot tip
SRR11305878	2 years	RNA-Seq	302	PRJNA612533	SAMN14376278	Plant	USDA-ARS		public	seedling	fastq,sra	gs,ncbi,s3	s3.us-east-1,ncbi.public,gs.US		SRX7911088		USA	North America	USA: WV	Illumina HiSeq 2500	6-LM-16	PAIRED	PCR	TRANSCRIPTOMIC			Prunus persica		ILLUMINA		2020-03-14T00:00:00Z		6-LM-16	SRP252766	shoot tip
SRR11305879	2 years	RNA-Seq	302	PRJNA612533	SAMN14376313	Plant	USDA-ARS		public	seedling	sra,fastq	ncbi,gs,s3	ncbi.public,s3.us-east-1,gs.US		SRX7911087		USA	North America	USA: WV	Illumina HiSeq 2500	26-LM-21	PAIRED	PCR	TRANSCRIPTOMIC			Prunus persica		ILLUMINA		2020-03-14T00:00:00Z		26-LM-21	SRP252766	shoot tip
SRR11305880	2 years	RNA-Seq	302	PRJNA612533	SAMN14376312	Plant	USDA-ARS		public	seedling	sra,fastq	s3,gs,ncbi	s3.us-east-1,gs.US,ncbi.public		SRX7911086		USA	North America	USA: WV	Illumina HiSeq 2500	26-LM-14	PAIRED	PCR	TRANSCRIPTOMIC			Prunus persica		ILLUMINA		2020-03-14T00:00:00Z		26-LM-14	SRP252766	shoot tip
SRR11305881	2 years	RNA-Seq	302	PRJNA612533	SAMN14376311	Plant	USDA-ARS		public	seedling	sra,fastq	ncbi,gs,s3	gs.US,ncbi.public,s3.us-east-1		SRX7911085		USA	North America	USA: WV	Illumina HiSeq 2500	26-LM-1	PAIRED	PCR	TRANSCRIPTOMIC			Prunus persica		ILLUMINA		2020-03-14T00:00:00Z		26-LM-1	SRP252766	shoot tip
SRR11305882	2 years	RNA-Seq	302	PRJNA612533	SAMN14376310	Plant	USDA-ARS		public	seedling	fastq,sra	s3,ncbi,gs	ncbi.public,gs.US,s3.us-east-1		SRX7911084		USA	North America	USA: WV	Illumina HiSeq 2500	26-AM	PAIRED	PCR	TRANSCRIPTOMIC			Prunus persica		ILLUMINA		2020-03-14T00:00:00Z		26-AM	SRP252766	shoot tip
SRR11305883	2 years	RNA-Seq	302	PRJNA612533	SAMN14376309	Plant	USDA-ARS		public	seedling	sra,fastq	ncbi	ncbi.public		SRX7911083		USA	North America	USA: WV	Illumina HiSeq 2500	23-LM-7	PAIRED	PCR	TRANSCRIPTOMIC			Prunus persica		ILLUMINA		2020-03-14T00:00:00Z		23-LM-7	SRP252766	shoot tip
SRR11305884	2 years	RNA-Seq	302	PRJNA612533	SAMN14376308	Plant	USDA-ARS		public	seedling	fastq,sra	gs,ncbi,s3	gs.US,ncbi.public,s3.us-east-1		SRX7911082		USA	North America	USA: WV	Illumina HiSeq 2500	23-LM-15	PAIRED	PCR	TRANSCRIPTOMIC			Prunus persica		ILLUMINA		2020-03-14T00:00:00Z		23-LM-15	SRP252766	shoot tip
SRR11305885	2 years	RNA-Seq	302	PRJNA612533	SAMN14376307	Plant	USDA-ARS		public	seedling	fastq,sra	ncbi	ncbi.public		SRX7911081		USA	North America	USA: WV	Illumina HiSeq 2500	23-LM-12	PAIRED	PCR	TRANSCRIPTOMIC			Prunus persica		ILLUMINA		2020-03-14T00:00:00Z		23-LM-12	SRP252766	shoot tip
SRR11305886	2 years	RNA-Seq	302	PRJNA612533	SAMN14376306	Plant	USDA-ARS		public	seedling	fastq,sra	gs,ncbi,s3	ncbi.public,gs.US,s3.us-east-1		SRX7911080		USA	North America	USA: WV	Illumina HiSeq 2500	23-LM-10	PAIRED	PCR	TRANSCRIPTOMIC			Prunus persica		ILLUMINA		2020-03-14T00:00:00Z		23-LM-10	SRP252766	shoot tip
SRR11305887	2 years	RNA-Seq	302	PRJNA612533	SAMN14376305	Plant	USDA-ARS		public	seedling	sra,fastq	ncbi	ncbi.public		SRX7911079		USA	North America	USA: WV	Illumina HiSeq 2500	23-LM-1	PAIRED	PCR	TRANSCRIPTOMIC			Prunus persica		ILLUMINA		2020-03-14T00:00:00Z		23-LM-1	SRP252766	shoot tip
SRR11305888	2 years	RNA-Seq	302	PRJNA612533	SAMN14376304	Plant	USDA-ARS		public	seedling	fastq,sra	gs,s3,ncbi	s3.us-east-1,gs.US,ncbi.public		SRX7911078		USA	North America	USA: WV	Illumina HiSeq 2500	23-AM	PAIRED	PCR	TRANSCRIPTOMIC			Prunus persica		ILLUMINA		2020-03-14T00:00:00Z		23-AM	SRP252766	shoot tip
SRR11305889	2 years	RNA-Seq	302	PRJNA612533	SAMN14376277	Plant	USDA-ARS		public	seedling	fastq,sra	ncbi	ncbi.public		SRX7911077		USA	North America	USA: WV	Illumina HiSeq 2500	6-LM-15	PAIRED	PCR	TRANSCRIPTOMIC			Prunus persica		ILLUMINA		2020-03-14T00:00:00Z		6-LM-15	SRP252766	shoot tip
SRR11305890	2 years	RNA-Seq	302	PRJNA612533	SAMN14376303	Plant	USDA-ARS		public	seedling	sra,fastq	gs,s3,ncbi	s3.us-east-1,ncbi.public,gs.US		SRX7911076		USA	North America	USA: WV	Illumina HiSeq 2500	20-LM-9	PAIRED	PCR	TRANSCRIPTOMIC			Prunus persica		ILLUMINA		2020-03-14T00:00:00Z		20-LM-9	SRP252766	shoot tip
SRR11305891	2 years	RNA-Seq	302	PRJNA612533	SAMN14376302	Plant	USDA-ARS		public	seedling	fastq,sra	ncbi	ncbi.public		SRX7911075		USA	North America	USA: WV	Illumina HiSeq 2500	20-LM-5	PAIRED	PCR	TRANSCRIPTOMIC			Prunus persica		ILLUMINA		2020-03-14T00:00:00Z		20-LM-5	SRP252766	shoot tip
SRR11305892	2 years	RNA-Seq	302	PRJNA612533	SAMN14376301	Plant	USDA-ARS		public	seedling	sra,fastq	ncbi	ncbi.public		SRX7911074		USA	North America	USA: WV	Illumina HiSeq 2500	20-LM-4	PAIRED	PCR	TRANSCRIPTOMIC			Prunus persica		ILLUMINA		2020-03-14T00:00:00Z		20-LM-4	SRP252766	shoot tip
SRR11305893	2 years	RNA-Seq	302	PRJNA612533	SAMN14376300	Plant	USDA-ARS		public	seedling	fastq,sra	gs,ncbi,s3	gs.US,ncbi.public,s3.us-east-1		SRX7911073		USA	North America	USA: WV	Illumina HiSeq 2500	20-LM-2	PAIRED	PCR	TRANSCRIPTOMIC			Prunus persica		ILLUMINA		2020-03-14T00:00:00Z		20-LM-2	SRP252766	shoot tip
SRR11305894	2 years	RNA-Seq	302	PRJNA612533	SAMN14376299	Plant	USDA-ARS		public	seedling	fastq,sra	gs,s3,ncbi	ncbi.public,s3.us-east-1,gs.US		SRX7911072		USA	North America	USA: WV	Illumina HiSeq 2500	20-LM-12	PAIRED	PCR	TRANSCRIPTOMIC			Prunus persica		ILLUMINA		2020-03-14T00:00:00Z		20-LM-12	SRP252766	shoot tip
SRR11305895	2 years	RNA-Seq	302	PRJNA612533	SAMN14376298	Plant	USDA-ARS		public	seedling	sra,fastq	ncbi	ncbi.public		SRX7911071		USA	North America	USA: WV	Illumina HiSeq 2500	20-AM	PAIRED	PCR	TRANSCRIPTOMIC			Prunus persica		ILLUMINA		2020-03-14T00:00:00Z		20-AM	SRP252766	shoot tip
SRR11305896	2 years	RNA-Seq	302	PRJNA612533	SAMN14376297	Plant	USDA-ARS		public	seedling	sra,fastq	gs,ncbi,s3	ncbi.public,gs.US,s3.us-east-1		SRX7911070		USA	North America	USA: WV	Illumina HiSeq 2500	16-LM-9	PAIRED	PCR	TRANSCRIPTOMIC			Prunus persica		ILLUMINA		2020-03-14T00:00:00Z		16-LM-9	SRP252766	shoot tip
SRR11305897	2 years	RNA-Seq	302	PRJNA612533	SAMN14376296	Plant	USDA-ARS		public	seedling	fastq,sra	ncbi,s3,gs	ncbi.public,gs.US,s3.us-east-1		SRX7911069		USA	North America	USA: WV	Illumina HiSeq 2500	16-LM-4	PAIRED	PCR	TRANSCRIPTOMIC			Prunus persica		ILLUMINA		2020-03-14T00:00:00Z		16-LM-4	SRP252766	shoot tip
SRR11305898	2 years	RNA-Seq	302	PRJNA612533	SAMN14376295	Plant	USDA-ARS		public	seedling	fastq,sra	ncbi,gs,s3	ncbi.public,gs.US,s3.us-east-1		SRX7911068		USA	North America	USA: WV	Illumina HiSeq 2500	16-LM-19	PAIRED	PCR	TRANSCRIPTOMIC			Prunus persica		ILLUMINA		2020-03-14T00:00:00Z		16-LM-19	SRP252766	shoot tip
SRR11305899	2 years	RNA-Seq	302	PRJNA612533	SAMN14376294	Plant	USDA-ARS		public	seedling	fastq,sra	ncbi	ncbi.public		SRX7911067		USA	North America	USA: WV	Illumina HiSeq 2500	16-LM-12	PAIRED	PCR	TRANSCRIPTOMIC			Prunus persica		ILLUMINA		2020-03-14T00:00:00Z		16-LM-12	SRP252766	shoot tip
SRR11305900	2 years	RNA-Seq	302	PRJNA612533	SAMN14376276	Plant	USDA-ARS		public	seedling	sra,fastq	gs,s3,ncbi	gs.US,ncbi.public,s3.us-east-1		SRX7911066		USA	North America	USA: WV	Illumina HiSeq 2500	6-LM-11	PAIRED	PCR	TRANSCRIPTOMIC			Prunus persica		ILLUMINA		2020-03-14T00:00:00Z		6-LM-11	SRP252766	shoot tip
SRR11305901	2 years	RNA-Seq	302	PRJNA612533	SAMN14376293	Plant	USDA-ARS		public	seedling	sra,fastq	ncbi	ncbi.public		SRX7911065		USA	North America	USA: WV	Illumina HiSeq 2500	16-LM-1	PAIRED	PCR	TRANSCRIPTOMIC			Prunus persica		ILLUMINA		2020-03-14T00:00:00Z		16-LM-1	SRP252766	shoot tip
SRR11305902	2 years	RNA-Seq	302	PRJNA612533	SAMN14376292	Plant	USDA-ARS		public	seedling	fastq,sra	ncbi,gs,s3	s3.us-east-1,gs.US,ncbi.public		SRX7911064		USA	North America	USA: WV	Illumina HiSeq 2500	16-AM	PAIRED	PCR	TRANSCRIPTOMIC			Prunus persica		ILLUMINA		2020-03-14T00:00:00Z		16-AM	SRP252766	shoot tip
SRR11305903	2 years	RNA-Seq	302	PRJNA612533	SAMN14376291	Plant	USDA-ARS		public	seedling	fastq,sra	ncbi	ncbi.public		SRX7911063		USA	North America	USA: WV	Illumina HiSeq 2500	15-LM-8	PAIRED	PCR	TRANSCRIPTOMIC			Prunus persica		ILLUMINA		2020-03-14T00:00:00Z		15-LM-8	SRP252766	shoot tip
SRR11305904	2 years	RNA-Seq	302	PRJNA612533	SAMN14376290	Plant	USDA-ARS		public	seedling	fastq,sra	gs,ncbi,s3	gs.US,ncbi.public,s3.us-east-1		SRX7911062		USA	North America	USA: WV	Illumina HiSeq 2500	15-LM-2	PAIRED	PCR	TRANSCRIPTOMIC			Prunus persica		ILLUMINA		2020-03-14T00:00:00Z		15-LM-2	SRP252766	shoot tip
SRR11305905	2 years	RNA-Seq	302	PRJNA612533	SAMN14376289	Plant	USDA-ARS		public	seedling	fastq,sra	ncbi	ncbi.public		SRX7911061		USA	North America	USA: WV	Illumina HiSeq 2500	15-LM-19	PAIRED	PCR	TRANSCRIPTOMIC			Prunus persica		ILLUMINA		2020-03-14T00:00:00Z		15-LM-19	SRP252766	shoot tip
SRR11305906	2 years	RNA-Seq	302	PRJNA612533	SAMN14376288	Plant	USDA-ARS		public	seedling	fastq,sra	ncbi,gs,s3	gs.US,s3.us-east-1,ncbi.public		SRX7911060		USA	North America	USA: WV	Illumina HiSeq 2500	15-LM-14	PAIRED	PCR	TRANSCRIPTOMIC			Prunus persica		ILLUMINA		2020-03-14T00:00:00Z		15-LM-14	SRP252766	shoot tip
SRR11305907	2 years	RNA-Seq	302	PRJNA612533	SAMN14376287	Plant	USDA-ARS		public	seedling	fastq,sra	ncbi	ncbi.public		SRX7911059		USA	North America	USA: WV	Illumina HiSeq 2500	15-LM-11	PAIRED	PCR	TRANSCRIPTOMIC			Prunus persica		ILLUMINA		2020-03-14T00:00:00Z		15-LM-11	SRP252766	shoot tip
SRR11305908	2 years	RNA-Seq	302	PRJNA612533	SAMN14376286	Plant	USDA-ARS		public	seedling	fastq,sra	gs,ncbi,s3	s3.us-east-1,ncbi.public,gs.US		SRX7911058		USA	North America	USA: WV	Illumina HiSeq 2500	15-AM	PAIRED	PCR	TRANSCRIPTOMIC			Prunus persica		ILLUMINA		2020-03-14T00:00:00Z		15-AM	SRP252766	shoot tip
SRR11305909	2 years	RNA-Seq	302	PRJNA612533	SAMN14376283	Plant	USDA-ARS		public	seedling	sra,fastq	ncbi	ncbi.public		SRX7911057		USA	North America	USA: WV	Illumina HiSeq 2500	7-LM-33	PAIRED	PCR	TRANSCRIPTOMIC			Prunus persica		ILLUMINA		2020-03-14T00:00:00Z		7-LM-33	SRP252766	shoot tip
SRR11305910	2 years	RNA-Seq	302	PRJNA612533	SAMN14376282	Plant	USDA-ARS		public	seedling	fastq,sra	ncbi	ncbi.public		SRX7911056		USA	North America	USA: WV	Illumina HiSeq 2500	7-LM-21	PAIRED	PCR	TRANSCRIPTOMIC			Prunus persica		ILLUMINA		2020-03-14T00:00:00Z		7-LM-21	SRP252766	shoot tip
SRR11305911	2 years	RNA-Seq	302	PRJNA612533	SAMN14376346	Plant	USDA-ARS		public	seedling	sra,fastq	ncbi,gs,s3	s3.us-east-1,ncbi.public,gs.US		SRX7911055		USA	North America	USA: WV	Illumina HiSeq 2500	50-LM-9	PAIRED	PCR	TRANSCRIPTOMIC			Prunus persica		ILLUMINA		2020-03-14T00:00:00Z		50-LM-9	SRP252766	shoot tip
SRR11305912	2 years	RNA-Seq	302	PRJNA612533	SAMN14376345	Plant	USDA-ARS		public	seedling	sra,fastq	gs,s3,ncbi	ncbi.public,s3.us-east-1,gs.US		SRX7911054		USA	North America	USA: WV	Illumina HiSeq 2500	50-LM-25	PAIRED	PCR	TRANSCRIPTOMIC			Prunus persica		ILLUMINA		2020-03-14T00:00:00Z		50-LM-25	SRP252766	shoot tip
SRR11305913	2 years	RNA-Seq	302	PRJNA612533	SAMN14376344	Plant	USDA-ARS		public	seedling	sra,fastq	ncbi	ncbi.public		SRX7911053		USA	North America	USA: WV	Illumina HiSeq 2500	50-LM-17	PAIRED	PCR	TRANSCRIPTOMIC			Prunus persica		ILLUMINA		2020-03-14T00:00:00Z		50-LM-17	SRP252766	shoot tip
SRR11305914	2 years	RNA-Seq	302	PRJNA612533	SAMN14376281	Plant	USDA-ARS		public	seedling	fastq,sra	gs,s3,ncbi	s3.us-east-1,gs.US,ncbi.public		SRX7911052		USA	North America	USA: WV	Illumina HiSeq 2500	7-LM-18	PAIRED	PCR	TRANSCRIPTOMIC			Prunus persica		ILLUMINA		2020-03-14T00:00:00Z		7-LM-18	SRP252766	shoot tip
SRR11305915	2 years	RNA-Seq	302	PRJNA612533	SAMN14376343	Plant	USDA-ARS		public	seedling	fastq,sra	gs,s3,ncbi	ncbi.public,s3.us-east-1,gs.US		SRX7911051		USA	North America	USA: WV	Illumina HiSeq 2500	50-LM-13	PAIRED	PCR	TRANSCRIPTOMIC			Prunus persica		ILLUMINA		2020-03-14T00:00:00Z		50-LM-13	SRP252766	shoot tip
SRR11305916	2 years	RNA-Seq	302	PRJNA612533	SAMN14376342	Plant	USDA-ARS		public	seedling	sra,fastq	ncbi,gs,s3	gs.US,ncbi.public,s3.us-east-1		SRX7911050		USA	North America	USA: WV	Illumina HiSeq 2500	50-LM-1	PAIRED	PCR	TRANSCRIPTOMIC			Prunus persica		ILLUMINA		2020-03-14T00:00:00Z		50-LM-1	SRP252766	shoot tip
SRR11305917	2 years	RNA-Seq	302	PRJNA612533	SAMN14376341	Plant	USDA-ARS		public	seedling	fastq,sra	ncbi	ncbi.public		SRX7911049		USA	North America	USA: WV	Illumina HiSeq 2500	50-AM	PAIRED	PCR	TRANSCRIPTOMIC			Prunus persica		ILLUMINA		2020-03-14T00:00:00Z		50-AM	SRP252766	shoot tip
SRR11305918	2 years	RNA-Seq	302	PRJNA612533	SAMN14376340	Plant	USDA-ARS		public	seedling	sra,fastq	ncbi	ncbi.public		SRX7911048		USA	North America	USA: WV	Illumina HiSeq 2500	47-LM-9	PAIRED	PCR	TRANSCRIPTOMIC			Prunus persica		ILLUMINA		2020-03-14T00:00:00Z		47-LM-9	SRP252766	shoot tip
SRR11305919	2 years	RNA-Seq	302	PRJNA612533	SAMN14376339	Plant	USDA-ARS		public	seedling	fastq,sra	ncbi	ncbi.public		SRX7911047		USA	North America	USA: WV	Illumina HiSeq 2500	47-LM-4	PAIRED	PCR	TRANSCRIPTOMIC			Prunus persica		ILLUMINA		2020-03-14T00:00:00Z		47-LM-4	SRP252766	shoot tip
SRR11305920	2 years	RNA-Seq	302	PRJNA612533	SAMN14376338	Plant	USDA-ARS		public	seedling	fastq,sra	ncbi	ncbi.public		SRX7911046		USA	North America	USA: WV	Illumina HiSeq 2500	47-LM-26	PAIRED	PCR	TRANSCRIPTOMIC			Prunus persica		ILLUMINA		2020-03-14T00:00:00Z		47-LM-26	SRP252766	shoot tip
SRR11305921	2 years	RNA-Seq	302	PRJNA612533	SAMN14376337	Plant	USDA-ARS		public	seedling	sra,fastq	s3,ncbi,gs	s3.us-east-1,ncbi.public,gs.US		SRX7911045		USA	North America	USA: WV	Illumina HiSeq 2500	47-LM-20	PAIRED	PCR	TRANSCRIPTOMIC			Prunus persica		ILLUMINA		2020-03-14T00:00:00Z		47-LM-20	SRP252766	shoot tip
SRR11305922	2 years	RNA-Seq	302	PRJNA612533	SAMN14376336	Plant	USDA-ARS		public	seedling	fastq,sra	gs,s3,ncbi	ncbi.public,s3.us-east-1,gs.US		SRX7911044		USA	North America	USA: WV	Illumina HiSeq 2500	47-LM-15	PAIRED	PCR	TRANSCRIPTOMIC			Prunus persica		ILLUMINA		2020-03-14T00:00:00Z		47-LM-15	SRP252766	shoot tip
SRR11305923	2 years	RNA-Seq	302	PRJNA612533	SAMN14376335	Plant	USDA-ARS		public	seedling	sra,fastq	ncbi	ncbi.public		SRX7911043		USA	North America	USA: WV	Illumina HiSeq 2500	47-AM	PAIRED	PCR	TRANSCRIPTOMIC			Prunus persica		ILLUMINA		2020-03-14T00:00:00Z		47-AM	SRP252766	shoot tip
SRR11305924	2 years	RNA-Seq	302	PRJNA612533	SAMN14376334	Plant	USDA-ARS		public	seedling	sra,fastq	ncbi,gs,s3	ncbi.public,s3.us-east-1,gs.US		SRX7911042		USA	North America	USA: WV	Illumina HiSeq 2500	38-LM-6	PAIRED	PCR	TRANSCRIPTOMIC			Prunus persica		ILLUMINA		2020-03-14T00:00:00Z		38-LM-6	SRP252766	shoot tip
SRR11305925	2 years	RNA-Seq	302	PRJNA612533	SAMN14376280	Plant	USDA-ARS		public	seedling	sra,fastq	ncbi,s3,gs	gs.US,s3.us-east-1,ncbi.public		SRX7911041		USA	North America	USA: WV	Illumina HiSeq 2500	7-AM	PAIRED	PCR	TRANSCRIPTOMIC			Prunus persica		ILLUMINA		2020-03-14T00:00:00Z		7-AM	SRP252766	shoot tip
SRR11305926	2 years	RNA-Seq	302	PRJNA612533	SAMN14376333	Plant	USDA-ARS		public	seedling	sra,fastq	ncbi	ncbi.public		SRX7911040		USA	North America	USA: WV	Illumina HiSeq 2500	38-LM-25	PAIRED	PCR	TRANSCRIPTOMIC			Prunus persica		ILLUMINA		2020-03-14T00:00:00Z		38-LM-25	SRP252766	shoot tip
SRR11305927	2 years	RNA-Seq	302	PRJNA612533	SAMN14376332	Plant	USDA-ARS		public	seedling	sra,fastq	s3,gs,ncbi	s3.us-east-1,gs.US,ncbi.public		SRX7911039		USA	North America	USA: WV	Illumina HiSeq 2500	38-LM-23	PAIRED	PCR	TRANSCRIPTOMIC			Prunus persica		ILLUMINA		2020-03-14T00:00:00Z		38-LM-23	SRP252766	shoot tip
SRR11305928	2 years	RNA-Seq	302	PRJNA612533	SAMN14376331	Plant	USDA-ARS		public	seedling	sra,fastq	s3,ncbi,gs	gs.US,s3.us-east-1,ncbi.public		SRX7911038		USA	North America	USA: WV	Illumina HiSeq 2500	38-LM-22	PAIRED	PCR	TRANSCRIPTOMIC			Prunus persica		ILLUMINA		2020-03-14T00:00:00Z		38-LM-22	SRP252766	shoot tip
SRR11305929	2 years	RNA-Seq	302	PRJNA612533	SAMN14376330	Plant	USDA-ARS		public	seedling	fastq,sra	ncbi	ncbi.public		SRX7911037		USA	North America	USA: WV	Illumina HiSeq 2500	38-LM-13	PAIRED	PCR	TRANSCRIPTOMIC			Prunus persica		ILLUMINA		2020-03-14T00:00:00Z		38-LM-13	SRP252766	shoot tip
SRR11305930	2 years	RNA-Seq	302	PRJNA612533	SAMN14376329	Plant	USDA-ARS		public	seedling	fastq,sra	ncbi	ncbi.public		SRX7911036		USA	North America	USA: WV	Illumina HiSeq 2500	38-AM	PAIRED	PCR	TRANSCRIPTOMIC			Prunus persica		ILLUMINA		2020-03-14T00:00:00Z		38-AM	SRP252766	shoot tip
SRR11305931	2 years	RNA-Seq	302	PRJNA612533	SAMN14376328	Plant	USDA-ARS		public	seedling	sra,fastq	s3,ncbi,gs	gs.US,s3.us-east-1,ncbi.public		SRX7911035		USA	North America	USA: WV	Illumina HiSeq 2500	37-LM-7	PAIRED	PCR	TRANSCRIPTOMIC			Prunus persica		ILLUMINA		2020-03-14T00:00:00Z		37-LM-7	SRP252766	shoot tip
SRR11305932	2 years	RNA-Seq	302	PRJNA612533	SAMN14376327	Plant	USDA-ARS		public	seedling	sra,fastq	gs,s3,ncbi	s3.us-east-1,gs.US,ncbi.public		SRX7911034		USA	North America	USA: WV	Illumina HiSeq 2500	37-LM-3	PAIRED	PCR	TRANSCRIPTOMIC			Prunus persica		ILLUMINA		2020-03-14T00:00:00Z		37-LM-3	SRP252766	shoot tip
SRR11305933	2 years	RNA-Seq	302	PRJNA612533	SAMN14376326	Plant	USDA-ARS		public	seedling	sra,fastq	ncbi,s3,gs	gs.US,s3.us-east-1,ncbi.public		SRX7911033		USA	North America	USA: WV	Illumina HiSeq 2500	37-LM-27	PAIRED	PCR	TRANSCRIPTOMIC			Prunus persica		ILLUMINA		2020-03-14T00:00:00Z		37-LM-27	SRP252766	shoot tip
SRR11305934	2 years	RNA-Seq	302	PRJNA612533	SAMN14376325	Plant	USDA-ARS		public	seedling	fastq,sra	gs,s3,ncbi	s3.us-east-1,ncbi.public,gs.US		SRX7911032		USA	North America	USA: WV	Illumina HiSeq 2500	37-LM-23	PAIRED	PCR	TRANSCRIPTOMIC			Prunus persica		ILLUMINA		2020-03-14T00:00:00Z		37-LM-23	SRP252766	shoot tip
SRR11305935	2 years	RNA-Seq	302	PRJNA612533	SAMN14376324	Plant	USDA-ARS		public	seedling	fastq,sra	ncbi	ncbi.public		SRX7911031		USA	North America	USA: WV	Illumina HiSeq 2500	37-LM-20	PAIRED	PCR	TRANSCRIPTOMIC			Prunus persica		ILLUMINA		2020-03-14T00:00:00Z		37-LM-20	SRP252766	shoot tip
SRR11305936	2 years	RNA-Seq	302	PRJNA612533	SAMN14376279	Plant	USDA-ARS		public	seedling	fastq,sra	ncbi,gs,s3	gs.US,s3.us-east-1,ncbi.public		SRX7911030		USA	North America	USA: WV	Illumina HiSeq 2500	6-LM-3	PAIRED	PCR	TRANSCRIPTOMIC			Prunus persica		ILLUMINA		2020-03-14T00:00:00Z		6-LM-3	SRP252766	shoot tip
SRR11305937	2 years	RNA-Seq	302	PRJNA612533	SAMN14376323	Plant	USDA-ARS		public	seedling	sra,fastq	ncbi	ncbi.public		SRX7911029		USA	North America	USA: WV	Illumina HiSeq 2500	37-LM-17	PAIRED	PCR	TRANSCRIPTOMIC			Prunus persica		ILLUMINA		2020-03-14T00:00:00Z		37-LM-17	SRP252766	shoot tip
SRR11305938	2 years	RNA-Seq	302	PRJNA612533	SAMN14376322	Plant	USDA-ARS		public	seedling	fastq,sra	gs,s3,ncbi	ncbi.public,gs.US,s3.us-east-1		SRX7911028		USA	North America	USA: WV	Illumina HiSeq 2500	37-AM	PAIRED	PCR	TRANSCRIPTOMIC			Prunus persica		ILLUMINA		2020-03-14T00:00:00Z		37-AM	SRP252766	shoot tip
SRR11305939	2 years	RNA-Seq	302	PRJNA612533	SAMN14376321	Plant	USDA-ARS		public	seedling	fastq,sra	ncbi	ncbi.public		SRX7911027		USA	North America	USA: WV	Illumina HiSeq 2500	33-LM-6	PAIRED	PCR	TRANSCRIPTOMIC			Prunus persica		ILLUMINA		2020-03-14T00:00:00Z		33-LM-6	SRP252766	shoot tip
SRR11305940	2 years	RNA-Seq	302	PRJNA612533	SAMN14376320	Plant	USDA-ARS		public	seedling	sra,fastq	s3,gs,ncbi	s3.us-east-1,ncbi.public,gs.US		SRX7911026		USA	North America	USA: WV	Illumina HiSeq 2500	33-LM-3	PAIRED	PCR	TRANSCRIPTOMIC			Prunus persica		ILLUMINA		2020-03-14T00:00:00Z		33-LM-3	SRP252766	shoot tip
SRR11305941	2 years	RNA-Seq	302	PRJNA612533	SAMN14376319	Plant	USDA-ARS		public	seedling	fastq,sra	ncbi	ncbi.public		SRX7911025		USA	North America	USA: WV	Illumina HiSeq 2500	33-LM-19	PAIRED	PCR	TRANSCRIPTOMIC			Prunus persica		ILLUMINA		2020-03-14T00:00:00Z		33-LM-19	SRP252766	shoot tip
SRR11305942	2 years	RNA-Seq	302	PRJNA612533	SAMN14376318	Plant	USDA-ARS		public	seedling	fastq,sra	ncbi	ncbi.public		SRX7911024		USA	North America	USA: WV	Illumina HiSeq 2500	33-LM-14	PAIRED	PCR	TRANSCRIPTOMIC			Prunus persica		ILLUMINA		2020-03-14T00:00:00Z		33-LM-14	SRP252766	shoot tip
SRR11305943	2 years	RNA-Seq	302	PRJNA612533	SAMN14376317	Plant	USDA-ARS		public	seedling	fastq,sra	gs,s3,ncbi	ncbi.public,gs.US,s3.us-east-1		SRX7911023		USA	North America	USA: WV	Illumina HiSeq 2500	33-LM-12	PAIRED	PCR	TRANSCRIPTOMIC			Prunus persica		ILLUMINA		2020-03-14T00:00:00Z		33-LM-12	SRP252766	shoot tip
SRR11305944	2 years	RNA-Seq	302	PRJNA612533	SAMN14376316	Plant	USDA-ARS		public	seedling	sra,fastq	ncbi	ncbi.public		SRX7911022		USA	North America	USA: WV	Illumina HiSeq 2500	33-AM	PAIRED	PCR	TRANSCRIPTOMIC			Prunus persica		ILLUMINA		2020-03-15T00:00:00Z		33-AM	SRP252766	shoot tip
SRR11305945	2 years	RNA-Seq	302	PRJNA612533	SAMN14376315	Plant	USDA-ARS		public	seedling	sra,fastq	ncbi	ncbi.public		SRX7911021		USA	North America	USA: WV	Illumina HiSeq 2500	26-LM-6	PAIRED	PCR	TRANSCRIPTOMIC			Prunus persica		ILLUMINA		2020-03-14T00:00:00Z		26-LM-6	SRP252766	shoot tip
SRR11305946	2 years	RNA-Seq	302	PRJNA612533	SAMN14376285	Plant	USDA-ARS		public	seedling	sra,fastq	s3,ncbi,gs	ncbi.public,s3.us-east-1,gs.US		SRX7911020		USA	North America	USA: WV	Illumina HiSeq 2500	7-LM-7	PAIRED	PCR	TRANSCRIPTOMIC			Prunus persica		ILLUMINA		2020-03-14T00:00:00Z		7-LM-7	SRP252766	shoot tip
SRR11305947	2 years	RNA-Seq	302	PRJNA612533	SAMN14376284	Plant	USDA-ARS		public	seedling	fastq,sra	ncbi	ncbi.public		SRX7911019		USA	North America	USA: WV	Illumina HiSeq 2500	7-LM-4	PAIRED	PCR	TRANSCRIPTOMIC			Prunus persica		ILLUMINA		2020-03-14T00:00:00Z		7-LM-4	SRP252766	shoot tip
SRR11305948	2 years	RNA-Seq	302	PRJNA612533	SAMN14376275	Plant	USDA-ARS		public	seedling	fastq,sra	ncbi	ncbi.public		SRX7911018		USA	North America	USA: WV	Illumina HiSeq 2500	6-LM-1	PAIRED	PCR	TRANSCRIPTOMIC			Prunus persica		ILLUMINA		2020-03-14T00:00:00Z		6-LM-1	SRP252766	shoot tip
SRR11305949	2 years	RNA-Seq	302	PRJNA612533	SAMN14376274	Plant	USDA-ARS		public	seedling	sra,fastq	s3,gs,ncbi	s3.us-east-1,ncbi.public,gs.US		SRX7911017		USA	North America	USA: WV	Illumina HiSeq 2500	6-AM	PAIRED	PCR	TRANSCRIPTOMIC			Prunus persica		ILLUMINA		2020-03-14T00:00:00Z		6-AM	SRP252766	shoot tip
SRR1300787		RNA-Seq	202	PRJNA248711	SAMN02800922	Plant	ISTANBUL UNIVERSITY		public	Francoise	sra	gs,ncbi,s3	gs.US,ncbi.public,s3.us-east-1		SRX554535					Illumina HiSeq 2000	Prunus_leaves	PAIRED	size fractionation	TRANSCRIPTOMIC	1238	878	Prunus persica		ILLUMINA		2014-06-06T00:00:00Z	SRS621808	Peach	SRP042319	Leaf
SRR1300788		RNA-Seq	202	PRJNA248711	SAMN02800922	Plant	ISTANBUL UNIVERSITY		public	Francoise	sra	gs,ncbi,s3	gs.US,ncbi.public,s3.us-east-1		SRX554535					Illumina HiSeq 2000	Prunus_leaves	PAIRED	size fractionation	TRANSCRIPTOMIC	1208	858	Prunus persica		ILLUMINA		2014-09-22T00:00:00Z	SRS621808	Peach	SRP042319	Leaf
SRR1300790		RNA-Seq	202	PRJNA248711	SAMN02800922	Plant	ISTANBUL UNIVERSITY		public	Francoise	sra	gs,ncbi,s3	gs.US,ncbi.public,s3.us-east-1		SRX554535					Illumina HiSeq 2000	Prunus_leaves	PAIRED	size fractionation	TRANSCRIPTOMIC	1337	947	Prunus persica		ILLUMINA		2014-09-22T00:00:00Z	SRS621808	Peach	SRP042319	Leaf
SRR1300834		RNA-Seq	202	PRJNA248711	SAMN02800922	Plant	ISTANBUL UNIVERSITY		public	Francoise	sra	gs,ncbi,s3	gs.US,ncbi.public,s3.us-east-1		SRX554535					Illumina HiSeq 2000	Prunus_leaves	PAIRED	size fractionation	TRANSCRIPTOMIC	1078	770	Prunus persica		ILLUMINA		2014-06-06T00:00:00Z	SRS621808	Peach	SRP042319	Leaf
SRR1300836		RNA-Seq	202	PRJNA248711	SAMN02800922	Plant	ISTANBUL UNIVERSITY		public	Francoise	sra	gs,ncbi,s3	gs.US,ncbi.public,s3.us-east-1		SRX554535					Illumina HiSeq 2000	Prunus_leaves	PAIRED	size fractionation	TRANSCRIPTOMIC	1297	927	Prunus persica		ILLUMINA		2014-06-06T00:00:00Z	SRS621808	Peach	SRP042319	Leaf
SRR1556451		RNA-Seq	51	PRJNA252780	SAMN02862989	Plant	HORTICULTURAL CROP GENETIC IMPROVEMENT		public	Xiahui 6	sra	gs,ncbi,s3	gs.US,ncbi.public,s3.us-east-1		SRX685514		uncalculated	uncalculated	missing	Illumina HiSeq 2500		SINGLE	RT-PCR	TRANSCRIPTOMIC	1743	1146	Prunus persica		ILLUMINA		2014-08-27T00:00:00Z	SRS688369	stigma-CK	SRP045726
SRR1559275		RNA-Seq	51	PRJNA252780	SAMN02862988	Plant	HORTICULTURAL CROP GENETIC IMPROVEMENT		public	Xiahui 6	sra	gs,ncbi,s3	gs.US,ncbi.public,s3.us-east-1		SRX687789		uncalculated	uncalculated	missing	Illumina HiSeq 2500		SINGLE	RT-PCR	TRANSCRIPTOMIC	2090	1370	Prunus persica		ILLUMINA		2015-08-26T00:00:00Z	SRS690455	stigma-S1	SRP045726
SRR1561576		RNA-Seq	51	PRJNA252780	SAMN02862990	Plant	HORTICULTURAL CROP GENETIC IMPROVEMENT		public	Xiahui 6	sra	gs,ncbi,s3	gs.US,ncbi.public,s3.us-east-1		SRX689900		uncalculated	uncalculated	missing	Illumina HiSeq 2500		SINGLE	RT-PCR	TRANSCRIPTOMIC	2011	1321	Prunus persica		ILLUMINA		2015-08-29T00:00:00Z	SRS692421	stigma-S2	SRP045726
SRR1569903	2-month rooted cuttings	RNA-Seq	75	PRJNA260463	SAMN03023409	Plant	CLEMSON UNIVERSITY		public	evergrowing	sra	gs,ncbi,s3	gs.US,ncbi.public,s3.us-east-1		SRX696176	wild type				Illumina Genome Analyzer II	WT_0	SINGLE	unspecified	TRANSCRIPTOMIC	745	452	Prunus persica var. persica	wild type	ILLUMINA		2015-07-22T00:00:00Z	SRS697270	WT_week_0	SRP046357	Shoot apical meristem and young leaves
SRR1569904	2 month rooted cutting	RNA-Seq	75	PRJNA260463	SAMN03023410	Plant	CLEMSON UNIVERSITY		public	evergrowing	sra	gs,ncbi,s3	gs.US,ncbi.public,s3.us-east-1		SRX696352	wild type				Illumina Genome Analyzer II	WT_1	SINGLE	unspecified	TRANSCRIPTOMIC	690	420	Prunus persica var. persica	wild type	ILLUMINA		2015-07-22T00:00:00Z	SRS697441	WT_week_1	SRP046357	Shoot apical meristem and young leaves
SRR1570032	2-month rooted cutting	RNA-Seq	75	PRJNA260463	SAMN03023411	Plant	CLEMSON UNIVERSITY		public	evergrowing	sra	gs,ncbi,s3	gs.US,ncbi.public,s3.us-east-1		SRX696384	wild type				Illumina Genome Analyzer II	WT_2	SINGLE	unspecified	TRANSCRIPTOMIC	421	255	Prunus persica var. persica	wild type	ILLUMINA		2015-07-22T00:00:00Z	SRS697470	WT_week_2	SRP046357	Shoot apical meristem and young leaves
SRR1570704	2-month rooted cutting	RNA-Seq	75	PRJNA260463	SAMN03023412	Plant	CLEMSON UNIVERSITY		public	evergrowing	sra	gs,ncbi,s3	gs.US,ncbi.public,s3.us-east-1		SRX697000	evergrowing mutant				Illumina Genome Analyzer II	EVG_0	SINGLE	unspecified	TRANSCRIPTOMIC	361	216	Prunus persica var. persica	evergrowing	ILLUMINA		2015-07-22T00:00:00Z	SRS697703	EVG_week_0	SRP046357	Shoot apical meristem and young leaves
SRR1570737	2-month rooted cuttings	RNA-Seq	75	PRJNA260463	SAMN03023413	Plant	CLEMSON UNIVERSITY		public	evergrowing	sra	gs,ncbi,s3	gs.US,ncbi.public,s3.us-east-1		SRX697033	evergrowing				Illumina Genome Analyzer II	EVG_1	SINGLE	unspecified	TRANSCRIPTOMIC	483	292	Prunus persica var. persica	evergrowing	ILLUMINA		2015-07-22T00:00:00Z	SRS697712	EVG_week_1	SRP046357	Shoot apical meristem and young leaves
SRR1570738	2-month rooted cuttings	RNA-Seq	75	PRJNA260463	SAMN03023414	Plant	CLEMSON UNIVERSITY		public	evergrowing	sra	gs,ncbi,s3	gs.US,ncbi.public,s3.us-east-1		SRX697034	evergrowing				Illumina Genome Analyzer II	EVG_2	SINGLE	unspecified	TRANSCRIPTOMIC	773	469	Prunus persica var. persica	evergrowing	ILLUMINA		2015-07-22T00:00:00Z	SRS697713	EVG_week_2	SRP046357	Shoot apical meristem and young leaves
SRR1662173	10years	RNA-Seq	148	PRJNA268256	SAMN03217343	Plant	WUHAN BOTANIC GARDEN,CHINESE ACADEMY OF SCIENCES		public	Hongyetao	sra	gs,ncbi,s3	gs.US,ncbi.public,s3.us-east-1	mature leaf	SRX767357	red leave	uncalculated	uncalculated	missing	Illumina Genome Analyzer IIx	red leave	PAIRED	unspecified	TRANSCRIPTOMIC	1618	833	Prunus persica		ILLUMINA		2014-12-17T00:00:00Z	SRS751983	HYT	SRP050229	leave
SRR1662174	10years	RNA-Seq	148	PRJNA268256	SAMN03217344	Plant	WUHAN BOTANIC GARDEN,CHINESE ACADEMY OF SCIENCES		public	mantianhong	sra	gs,ncbi,s3	gs.US,ncbi.public,s3.us-east-1	mature leaf	SRX796311	green leave	uncalculated	uncalculated	missing	Illumina Genome Analyzer IIx	red leave	PAIRED	unspecified	TRANSCRIPTOMIC	2391	1189	Prunus persica		ILLUMINA		2014-12-17T00:00:00Z	SRS779756	MTH	SRP050229	leave
SRR1736516		RNA-Seq	98	PRJNA271307	SAMN03273854		GEO		public	Hu Jing Mi Lu	sra	gs,ncbi,s3	gs.US,ncbi.public,s3.us-east-1		SRX825450					Illumina HiSeq 2000		SINGLE	cDNA	TRANSCRIPTOMIC	817	560	Prunus persica		ILLUMINA		2016-12-02T00:00:00Z	SRS804988	GSM1574411	SRP051607	fruit mesocarp
SRR1736517		RNA-Seq	98	PRJNA271307	SAMN03273857		GEO		public	Hu Jing Mi Lu	sra	gs,ncbi,s3	gs.US,ncbi.public,s3.us-east-1		SRX825451					Illumina HiSeq 2000		SINGLE	cDNA	TRANSCRIPTOMIC	692	483	Prunus persica		ILLUMINA		2016-12-02T00:00:00Z	SRS804989	GSM1574412	SRP051607	fruit mesocarp
SRR1736518		RNA-Seq	98	PRJNA271307	SAMN03273856		GEO		public	Hu Jing Mi Lu	sra	gs,ncbi,s3	gs.US,ncbi.public,s3.us-east-1		SRX825452					Illumina HiSeq 2000		SINGLE	cDNA	TRANSCRIPTOMIC	887	614	Prunus persica		ILLUMINA		2016-12-02T00:00:00Z	SRS804990	GSM1574413	SRP051607	fruit mesocarp
SRR1736519		RNA-Seq	98	PRJNA271307	SAMN03273859		GEO		public	Hu Jing Mi Lu	sra	gs,ncbi,s3	gs.US,ncbi.public,s3.us-east-1		SRX825453					Illumina HiSeq 2000		SINGLE	cDNA	TRANSCRIPTOMIC	1140	786	Prunus persica		ILLUMINA		2016-12-02T00:00:00Z	SRS804991	GSM1574414	SRP051607	fruit mesocarp
SRR1736520		RNA-Seq	98	PRJNA271307	SAMN03273853		GEO		public	Hu Jing Mi Lu	sra	gs,ncbi,s3	gs.US,ncbi.public,s3.us-east-1		SRX825454					Illumina HiSeq 2000		SINGLE	cDNA	TRANSCRIPTOMIC	726	503	Prunus persica		ILLUMINA		2016-12-02T00:00:00Z	SRS804992	GSM1574415	SRP051607	fruit mesocarp
SRR1736521		RNA-Seq	98	PRJNA271307	SAMN03273858		GEO		public	Hu Jing Mi Lu	sra	gs,ncbi,s3	gs.US,ncbi.public,s3.us-east-1		SRX825455					Illumina HiSeq 2000		SINGLE	cDNA	TRANSCRIPTOMIC	699	485	Prunus persica		ILLUMINA		2016-12-02T00:00:00Z	SRS804993	GSM1574416	SRP051607	fruit mesocarp
SRR1736522		RNA-Seq	98	PRJNA271307	SAMN03273855		GEO		public	Yu Lu	sra	gs,ncbi,s3	gs.US,ncbi.public,s3.us-east-1		SRX825456					Illumina HiSeq 2000		SINGLE	cDNA	TRANSCRIPTOMIC	886	607	Prunus persica		ILLUMINA		2016-12-02T00:00:00Z	SRS804994	GSM1574417	SRP051607	fruit mesocarp
SRR1736523		RNA-Seq	98	PRJNA271307	SAMN03273861		GEO		public	Yu Lu	sra	gs,ncbi,s3	gs.US,ncbi.public,s3.us-east-1		SRX825457					Illumina HiSeq 2000		SINGLE	cDNA	TRANSCRIPTOMIC	933	640	Prunus persica		ILLUMINA		2016-12-02T00:00:00Z	SRS804995	GSM1574418	SRP051607	fruit mesocarp
SRR1736524		RNA-Seq	98	PRJNA271307	SAMN03273860		GEO		public	Jin Xiu Huang Tao	sra	gs,ncbi,s3	gs.US,ncbi.public,s3.us-east-1		SRX825458					Illumina HiSeq 2000		SINGLE	cDNA	TRANSCRIPTOMIC	718	497	Prunus persica		ILLUMINA		2016-12-02T00:00:00Z	SRS804996	GSM1574419	SRP051607	fruit mesocarp
SRR1736525		RNA-Seq	98	PRJNA271307	SAMN03273862		GEO		public	Jin Xiu Huang Tao	sra	gs,ncbi,s3	gs.US,ncbi.public,s3.us-east-1		SRX825459					Illumina HiSeq 2000		SINGLE	cDNA	TRANSCRIPTOMIC	694	479	Prunus persica		ILLUMINA		2016-12-02T00:00:00Z	SRS804997	GSM1574420	SRP051607	fruit mesocarp
SRR1736526		RNA-Seq	98	PRJNA271307	SAMN03273864		GEO		public	Zhong Hua Shou Tao	sra	gs,ncbi,s3	gs.US,ncbi.public,s3.us-east-1		SRX825460					Illumina HiSeq 2000		SINGLE	cDNA	TRANSCRIPTOMIC	884	608	Prunus persica		ILLUMINA		2016-12-02T00:00:00Z	SRS804998	GSM1574421	SRP051607	fruit mesocarp
SRR1736527		RNA-Seq	98	PRJNA271307	SAMN03273863		GEO		public	Zhong Hua Shou Tao	sra	gs,ncbi,s3	gs.US,ncbi.public,s3.us-east-1		SRX825461					Illumina HiSeq 2000		SINGLE	cDNA	TRANSCRIPTOMIC	996	684	Prunus persica		ILLUMINA		2016-12-02T00:00:00Z	SRS804999	GSM1574422	SRP051607	fruit mesocarp
SRR2085964		RNA-Seq	202	PRJNA288567	SAMN03801620	Plant	UNIVERSIDAD ANDRES BELLO		public	Red Pearl	sra	gs,ncbi,s3	gs.US,ncbi.public,s3.us-east-1	post-harvest	SRX1079986		Chile	South America	Chile	Illumina HiSeq 2000	RP-AC-21nd_1	PAIRED	RT-PCR	TRANSCRIPTOMIC	2264	1526	Prunus persica		ILLUMINA		2016-07-02T00:00:00Z	SRS977062	Red Pearl	SRP060244	mesocarp
SRR2086172		RNA-Seq	202	PRJNA288567	SAMN03801620	Plant	UNIVERSIDAD ANDRES BELLO		public	Red Pearl	sra	gs,ncbi,s3	gs.US,ncbi.public,s3.us-east-1	post-harvest	SRX1080265		Chile	South America	Chile	Illumina HiSeq 2000	RP-AC-SL-1	PAIRED	RT-PCR	TRANSCRIPTOMIC	2804	1849	Prunus persica		ILLUMINA		2016-07-02T00:00:00Z	SRS977062	Red Pearl	SRP060244	mesocarp
SRR2086174		RNA-Seq	202	PRJNA288567	SAMN03801620	Plant	UNIVERSIDAD ANDRES BELLO		public	Red Pearl	sra	gs,ncbi,s3	gs.US,ncbi.public,s3.us-east-1	post-harvest	SRX1080267		Chile	South America	Chile	Illumina HiSeq 2000	RP-C2-21d-1	PAIRED	RT-PCR	TRANSCRIPTOMIC	3113	2069	Prunus persica		ILLUMINA		2016-07-02T00:00:00Z	SRS977062	Red Pearl	SRP060244	mesocarp
SRR2086432		RNA-Seq	202	PRJNA288567	SAMN03801620	Plant	UNIVERSIDAD ANDRES BELLO		public	Red Pearl	sra	gs,ncbi,s3	gs.US,ncbi.public,s3.us-east-1	post-harvest	SRX1080517		Chile	South America	Chile	Illumina HiSeq 2000	RP-C2-SL_1	PAIRED	RT-PCR	TRANSCRIPTOMIC	2503	1666	Prunus persica		ILLUMINA		2016-07-02T00:00:00Z	SRS977062	Red Pearl	SRP060244	mesocarp
SRR2086433		RNA-Seq	202	PRJNA288567	SAMN03801620	Plant	UNIVERSIDAD ANDRES BELLO		public	Red Pearl	sra	gs,ncbi,s3	gs.US,ncbi.public,s3.us-east-1	post-harvest	SRX1080518		Chile	South America	Chile	Illumina HiSeq 2000	RP-Cinsumo_1	PAIRED	RT-PCR	TRANSCRIPTOMIC	2006	1405	Prunus persica		ILLUMINA		2016-07-02T00:00:00Z	SRS977062	Red Pearl	SRP060244	mesocarp
SRR2086434		RNA-Seq	202	PRJNA288567	SAMN03801620	Plant	UNIVERSIDAD ANDRES BELLO		public	Red Pearl	sra	gs,ncbi,s3	gs.US,ncbi.public,s3.us-east-1	post-harvest	SRX1080519		Chile	South America	Chile	Illumina HiSeq 2000	RP-Cosecha_1	PAIRED	RT-PCR	TRANSCRIPTOMIC	2267	1577	Prunus persica		ILLUMINA		2016-07-02T00:00:00Z	SRS977062	Red Pearl	SRP060244	mesocarp
SRR2290949	10 years	RNA-Seq	202	PRJNA295439	SAMN04029115	Plant	SEOUL NATIONAL UNIVERSITY		public	Jangtaek	sra	gs,ncbi,s3	gs.US,ncbi.public,s3.us-east-1	Mature leaves	SRX1186835		South Korea	Asia	South Korea: Hoengseong	Illumina HiSeq 2000	Jangtaek	PAIRED	PolyA	TRANSCRIPTOMIC	3821	2361	Prunus persica		ILLUMINA		2015-10-20T00:00:00Z	SRS1056585	Peach cultivar Jangtaek	SRP063632	Leaves
SRR2290951	10 years	RNA-Seq	202	PRJNA295439	SAMN04029116	Plant	SEOUL NATIONAL UNIVERSITY		public	Mibaek	sra	gs,ncbi,s3	gs.US,ncbi.public,s3.us-east-1	Mature leaves	SRX1186836		South Korea	Asia	South Korea: Hoengseong	Illumina HiSeq 2000	Mibaek	PAIRED	PolyA	TRANSCRIPTOMIC	3220	2042	Prunus persica		ILLUMINA		2015-10-20T00:00:00Z	SRS1056587	Peach cultivar Mibaek	SRP063632	Leaves
SRR3056891	1 month	RNA-Seq	125	PRJNA307054	SAMN04371299	Plant	JIANGSU ACADEMY OF AGRICULTURAL SCIENCES		public	Xiahui8	sra	gs,ncbi,s3	gs.US,ncbi.public,s3.us-east-1	seedling	SRX1502745		China	Asia	China: Nanjing	Illumina HiSeq 2000	T2-1	SINGLE	PCR	TRANSCRIPTOMIC	4694	2187	Prunus persica	albino	ILLUMINA		2016-12-28T00:00:00Z	SRS1223801	Albino peach seedling	SRP067825	shoots
SRR3112581	4-year-old peach trees	RNA-Seq	73	PRJNA309471	SAMN04435117	Plant	HUAZHONG AGRICULTURAL UNIVERSITY		public	Spring snow	sra	gs,ncbi,s3	gs.US,ncbi.public,s3.us-east-1	current year shoots	SRX1540719		China	Asia	China:Wuhan\, Hubei province	Illumina HiSeq 2000		SINGLE	RT-PCR	METATRANSCRIPTOMIC	5732	3475	Prunus persica		ILLUMINA		2016-07-22T00:00:00Z	SRS1257267	cxg2013	SRP068755	shoots
SRR3212106	10 months	RNA-Seq	202	PRJNA314683	SAMN04539438	Plant	UFPEL		public	Capdeboscq	sra	gs,ncbi,s3	gs.US,ncbi.public,s3.us-east-1	vegetative	SRX1619619		Brazil	South America	Brazil: Pelotas\, RS	Illumina HiSeq 2500	Control	PAIRED	cDNA	TRANSCRIPTOMIC	9763	4018	Prunus persica		ILLUMINA		2017-03-08T00:00:00Z	SRS1328610	Control	SRP071300	leaf
SRR3212108	10 months	RNA-Seq	202	PRJNA314683	SAMN04539440	Plant	UFPEL		public	Capdeboscq	sra,unknown_contigs	gs,ncbi,s3	gs.US,ncbi.public,s3.us-east-1	vegetative	SRX1619621		Brazil	South America	Brazil: Pelotas\, RS	Illumina HiSeq 2500	Flooding	PAIRED	cDNA	TRANSCRIPTOMIC	9410	3772	Prunus persica		ILLUMINA		2017-03-08T00:00:00Z	SRS1328611	Flooding	SRP071300	leaf
SRR3628386		RNA-Seq	49	PRJNA324304	SAMN05178616	Plant	INSTITUTE OF BOTANY, CAS		public	Prunus persica (L.) Batch	sra	gs,ncbi,s3	gs.US,ncbi.public,s3.us-east-1	mature leaves of 1-year-old shoots	SRX1820948		China	Asia	China: Beijing	Illumina HiSeq 2000		SINGLE	cDNA	TRANSCRIPTOMIC	1426	888	Prunus persica		ILLUMINA		2016-06-07T00:00:00Z	SRS1484237	low sink demand	SRP076151	leaves
SRR3658821		RNA-Seq	202	PRJNA323761	SAMN05193378	Plant	ZHENGZHOU FRUIT RESEARCH INSTITUTE		public	dong xue mi tao	sra	gs,s3,ncbi	gs.US,s3.us-east-1,ncbi.public	seedling	SRX1837884		China	Asia	China	Illumina HiSeq 2000	D-0_1	PAIRED	RANDOM	TRANSCRIPTOMIC	3186	1996	Prunus persica		ILLUMINA		2016-06-19T00:00:00Z	SRS1497184	D-0_1	SRP076000	root
SRR3658829		RNA-Seq	202	PRJNA323761	SAMN05193438	Plant	ZHENGZHOU FRUIT RESEARCH INSTITUTE		public	dong xue mi tao	sra	gs,s3,ncbi	gs.US,s3.us-east-1,ncbi.public	seedling	SRX1837892		China	Asia	China	Illumina HiSeq 2000	Plus-D-6_1	PAIRED	RANDOM	TRANSCRIPTOMIC	3445	2152	Prunus persica		ILLUMINA		2016-06-19T00:00:00Z	SRS1497192	Plus-D-6_1	SRP076000	root
SRR3658831		RNA-Seq	202	PRJNA323761	SAMN05193440	Plant	ZHENGZHOU FRUIT RESEARCH INSTITUTE		public	dong xue mi tao	sra	gs,ncbi,s3	gs.US,s3.us-east-1,ncbi.public	seedling	SRX1837894		China	Asia	China	Illumina HiSeq 2000	Plus-D-12_1	PAIRED	RANDOM	TRANSCRIPTOMIC	2971	1856	Prunus persica		ILLUMINA		2016-06-19T00:00:00Z	SRS1497194	Plus-D-12_1	SRP076000	root
SRR3658834		RNA-Seq	202	PRJNA323761	SAMN05193442	Plant	ZHENGZHOU FRUIT RESEARCH INSTITUTE		public	dong xue mi tao	sra	gs,s3,ncbi	gs.US,s3.us-east-1,ncbi.public	seedling	SRX1837897		China	Asia	China	Illumina HiSeq 2000	Plus-D-18_1	PAIRED	RANDOM	TRANSCRIPTOMIC	2875	1806	Prunus persica		ILLUMINA		2016-06-19T00:00:00Z	SRS1497197	Plus-D-18_1	SRP076000	root
SRR3658843		RNA-Seq	202	PRJNA323761	SAMN05193426	Plant	ZHENGZHOU FRUIT RESEARCH INSTITUTE		public	dong xue mi tao	sra	ncbi,gs,s3	ncbi.public,gs.US,s3.us-east-1	seedling	SRX1837907		China	Asia	China	Illumina HiSeq 2000	Minus-D-6_1	PAIRED	RANDOM	TRANSCRIPTOMIC	3138	1958	Prunus persica		ILLUMINA		2016-06-19T00:00:00Z	SRS1497207	Minus-D-6_1	SRP076000	root
SRR3658845		RNA-Seq	202	PRJNA323761	SAMN05193428	Plant	ZHENGZHOU FRUIT RESEARCH INSTITUTE		public	dong xue mi tao	sra	gs,ncbi,s3	ncbi.public,gs.US,s3.us-east-1	seedling	SRX1837909		China	Asia	China	Illumina HiSeq 2000	Minus-D-12_1	PAIRED	RANDOM	TRANSCRIPTOMIC	3166	1977	Prunus persica		ILLUMINA		2016-06-19T00:00:00Z	SRS1497209	Minus-D-12_1	SRP076000	root
SRR3658847		RNA-Seq	202	PRJNA323761	SAMN05193430	Plant	ZHENGZHOU FRUIT RESEARCH INSTITUTE		public	dong xue mi tao	sra	gs,ncbi,s3	gs.US,s3.us-east-1,ncbi.public	seedling	SRX1837911		China	Asia	China	Illumina HiSeq 2000	Minus-D-18_1	PAIRED	RANDOM	TRANSCRIPTOMIC	2759	1731	Prunus persica		ILLUMINA		2016-06-19T00:00:00Z	SRS1497211	Minus-D-18_1	SRP076000	root
SRR3823906		RNA-Seq	202	PRJNA328435	SAMN05357731	Plant	UNIVERSIDAD ANDRES BELLO		public	DU-88	sra	gs,ncbi,s3	gs.US,ncbi.public,s3.us-east-1	post-harvest	SRX1924185		Chile	South America	Chile	Illumina HiSeq 2000	DU-Cosecha-1	PAIRED	RT-PCR	TRANSCRIPTOMIC	2402	1673	Prunus persica var. persica		ILLUMINA		2016-07-16T00:00:00Z	SRS1552919	DU-88	SRP078224	mesocarp
SRR3823907		RNA-Seq	202	PRJNA328435	SAMN05357731	Plant	UNIVERSIDAD ANDRES BELLO		public	DU-88	sra	gs,ncbi,s3	gs.US,ncbi.public,s3.us-east-1	post-harvest	SRX1924186		Chile	South America	Chile	Illumina HiSeq 2000	DU-Cosecha-2	PAIRED	RT-PCR	TRANSCRIPTOMIC	2260	1579	Prunus persica var. persica		ILLUMINA		2016-07-16T00:00:00Z	SRS1552919	DU-88	SRP078224	mesocarp
SRR3823908		RNA-Seq	202	PRJNA328435	SAMN05357731	Plant	UNIVERSIDAD ANDRES BELLO		public	DU-88	sra	gs,ncbi,s3	gs.US,ncbi.public,s3.us-east-1	post-harvest	SRX1924187		Chile	South America	Chile	Illumina HiSeq 2000	DU-Condit-SL-1	PAIRED	RT-PCR	TRANSCRIPTOMIC	2607	1809	Prunus persica var. persica		ILLUMINA		2016-07-16T00:00:00Z	SRS1552919	DU-88	SRP078224	mesocarp
SRR3823909		RNA-Seq	202	PRJNA328435	SAMN05357731	Plant	UNIVERSIDAD ANDRES BELLO		public	DU-88	sra	gs,ncbi,s3	gs.US,ncbi.public,s3.us-east-1	post-harvest	SRX1924188		Chile	South America	Chile	Illumina HiSeq 2000	DU-Condit-SL-2	PAIRED	RT-PCR	TRANSCRIPTOMIC	2414	1685	Prunus persica var. persica		ILLUMINA		2016-07-16T00:00:00Z	SRS1552919	DU-88	SRP078224	mesocarp
SRR3823910		RNA-Seq	202	PRJNA328435	SAMN05357731	Plant	UNIVERSIDAD ANDRES BELLO		public	DU-88	sra	gs,ncbi,s3	gs.US,ncbi.public,s3.us-east-1	post-harvest	SRX1924189		Chile	South America	Chile	Illumina HiSeq 2000	DU-Condit-21nd-1	PAIRED	RT-PCR	TRANSCRIPTOMIC	2465	1723	Prunus persica var. persica		ILLUMINA		2016-07-16T00:00:00Z	SRS1552919	DU-88	SRP078224	mesocarp
SRR3823914		RNA-Seq	202	PRJNA328435	SAMN05357731	Plant	UNIVERSIDAD ANDRES BELLO		public	DU-88	sra	gs,ncbi,s3	gs.US,ncbi.public,s3.us-east-1	post-harvest	SRX1924193		Chile	South America	Chile	Illumina HiSeq 2000	DU-Condit-48h-1	PAIRED	RT-PCR	TRANSCRIPTOMIC	2510	1757	Prunus persica var. persica		ILLUMINA		2016-07-16T00:00:00Z	SRS1552919	DU-88	SRP078224	mesocarp
SRR3823917		RNA-Seq	202	PRJNA328435	SAMN05357731	Plant	UNIVERSIDAD ANDRES BELLO		public	DU-88	sra	gs,ncbi,s3	gs.US,ncbi.public,s3.us-east-1	post-harvest	SRX1924196		Chile	South America	Chile	Illumina HiSeq 2000	DU-C2-21d-2	PAIRED	RT-PCR	TRANSCRIPTOMIC	2356	1633	Prunus persica var. persica		ILLUMINA		2016-07-16T00:00:00Z	SRS1552919	DU-88	SRP078224	mesocarp
SRR5033062	not collected	RNA-Seq	200	PRJNA353968	SAMN06034699	Plant	JIANGSU ACADEMY OF AGRICULTURE SCIENCE		public		sra	gs,ncbi,s3	gs.US,ncbi.public,s3.us-east-1	not collected	SRX2357760		China	Asia	China	Illumina HiSeq 2500	library2	PAIRED	Hybrid Selection	TRANSCRIPTOMIC	4135	2970	Prunus persica		ILLUMINA		2016-11-23T00:00:00Z	SRS1806531	LAO-1d-1	SRP093516	leaves
SRR5033063	not collected	RNA-Seq	200	PRJNA353968	SAMN06034700	Plant	JIANGSU ACADEMY OF AGRICULTURE SCIENCE		public		sra	gs,ncbi,s3	gs.US,ncbi.public,s3.us-east-1	not collected	SRX2357761		China	Asia	China	Illumina HiSeq 2500	library3	PAIRED	Hybrid Selection	TRANSCRIPTOMIC	4157	2946	Prunus persica		ILLUMINA		2016-11-23T00:00:00Z	SRS1806532	LAO-4d-1	SRP093516	leaves
SRR5033064	not collected	RNA-Seq	200	PRJNA353968	SAMN06034703	Plant	JIANGSU ACADEMY OF AGRICULTURE SCIENCE		public		sra	gs,ncbi,s3	gs.US,ncbi.public,s3.us-east-1	not collected	SRX2357762		China	Asia	China	Illumina HiSeq 2500	library6	PAIRED	Hybrid Selection	TRANSCRIPTOMIC	4107	2891	Prunus persica		ILLUMINA		2016-11-23T00:00:00Z	SRS1806530	laochushui_12d_1	SRP093516	leaves
SRR5033065	not collected	RNA-Seq	200	PRJNA353968	SAMN06034698	Plant	JIANGSU ACADEMY OF AGRICULTURE SCIENCE		public		sra	gs,ncbi,s3	gs.US,ncbi.public,s3.us-east-1	not collected	SRX2357763		China	Asia	China	Illumina HiSeq 2500	library1	PAIRED	Hybrid Selection	TRANSCRIPTOMIC	4042	2903	Prunus persica		ILLUMINA		2016-11-23T00:00:00Z	SRS1806533	CK	SRP093516	leaves
SRR5033066	not collected	RNA-Seq	200	PRJNA353968	SAMN06034701	Plant	JIANGSU ACADEMY OF AGRICULTURE SCIENCE		public		sra	gs,ncbi,s3	gs.US,ncbi.public,s3.us-east-1	not collected	SRX2357764		China	Asia	China	Illumina HiSeq 2500	library4	PAIRED	Hybrid Selection	TRANSCRIPTOMIC	4016	2842	Prunus persica		ILLUMINA		2016-11-23T00:00:00Z	SRS1806534	LAO-8d-1	SRP093516	leaves
SRR5033067	not collected	RNA-Seq	200	PRJNA353968	SAMN06034702	Plant	JIANGSU ACADEMY OF AGRICULTURE SCIENCE		public		sra	gs,ncbi,s3	gs.US,ncbi.public,s3.us-east-1	not collected	SRX2357765		China	Asia	China	Illumina HiSeq 2500	library5	PAIRED	Hybrid Selection	TRANSCRIPTOMIC	4103	2913	Prunus persica		ILLUMINA		2016-11-18T00:00:00Z	SRS1806535	LAO-12d-1	SRP093516	leaves
SRR5074714	10 years	RNA-Seq	202	PRJNA295439	SAMN06107591	Plant	SEOUL NATIONAL UNIVERSITY		public	Baekcheon	sra	gs,ncbi,s3	gs.US,ncbi.public,s3.us-east-1	Mature leaves	SRX2393698		South Korea	Asia	South Korea: Hoengseong	Illumina HiSeq 2000	Baekcheon	PAIRED	PolyA	TRANSCRIPTOMIC	3851	2467	Prunus persica		ILLUMINA		2015-10-20T00:00:00Z	SRS1835058	Peach cultivar Baekcheon	SRP063632	Leaves
SRR5074715	10 years	RNA-Seq	202	PRJNA295439	SAMN06107590	Plant	SEOUL NATIONAL UNIVERSITY		public	Cheonhong	sra	gs,ncbi,s3	gs.US,ncbi.public,s3.us-east-1	Mature leaves	SRX2393697		South Korea	Asia	South Korea: Hoengseong	Illumina HiSeq 2000	Cheonhong	PAIRED	PolyA	TRANSCRIPTOMIC	3258	2082	Prunus persica		ILLUMINA		2015-10-20T00:00:00Z	SRS1835057	Peach cultivar Cheonhong	SRP063632	Leaves
SRR5074727	10 years	RNA-Seq	202	PRJNA295439	SAMN06107589	Plant	SEOUL NATIONAL UNIVERSITY		public	Cheonjung	sra	gs,ncbi,s3	gs.US,ncbi.public,s3.us-east-1	Mature leaves	SRX2393696		South Korea	Asia	South Korea: Hoengseong	Illumina HiSeq 2000	Cheonjung	PAIRED	PolyA	TRANSCRIPTOMIC	3152	2022	Prunus persica		ILLUMINA		2015-10-20T00:00:00Z	SRS1835056	Peach cultivar Cheonjung	SRP063632	Leaves
SRR5074728	10 years	RNA-Seq	202	PRJNA295439	SAMN06107588	Plant	SEOUL NATIONAL UNIVERSITY		public	Janghowon	sra	gs,ncbi,s3	gs.US,ncbi.public,s3.us-east-1	Mature leaves	SRX2393695		South Korea	Asia	South Korea: Hoengseong	Illumina HiSeq 2000	Janghowon	PAIRED	PolyA	TRANSCRIPTOMIC	3240	2070	Prunus persica		ILLUMINA		2015-10-20T00:00:00Z	SRS1835055	Peach cultivar Janghowon	SRP063632	Leaves
SRR515242		RNA-Seq	29	PRJNA167962	SAMN01057174		CRA-GPG		public		sra	gs,ncbi,s3	gs.US,ncbi.public,s3.us-east-1		SRX155579					Illumina Genome Analyzer IIx	Pink 1 LIB	SINGLE		TRANSCRIPTOMIC	82	52	Prunus persica		ILLUMINA		2013-06-22T00:00:00Z	SRS346581	Pink 1	SRP013633
SRR515243		RNA-Seq	29	PRJNA167962	SAMN01057175		CRA-GPG		public		sra	gs,ncbi,s3	gs.US,ncbi.public,s3.us-east-1		SRX155580					Illumina Genome Analyzer IIx	Pink 2 LIB	SINGLE		TRANSCRIPTOMIC	74	47	Prunus persica		ILLUMINA		2013-06-22T00:00:00Z	SRS346582	Pink 2	SRP013633
SRR515244		RNA-Seq	29	PRJNA167962	SAMN01057176		CRA-GPG		public		sra	gs,ncbi,s3	gs.US,ncbi.public,s3.us-east-1		SRX155581					Illumina Genome Analyzer IIx	Pink 3 LIB	SINGLE		TRANSCRIPTOMIC	76	48	Prunus persica		ILLUMINA		2013-06-22T00:00:00Z	SRS346583	Pink 3	SRP013633
SRR515245		RNA-Seq	29	PRJNA167962	SAMN01057177		CRA-GPG		public		sra	gs,ncbi,s3	gs.US,ncbi.public,s3.us-east-1		SRX155582					Illumina Genome Analyzer IIx	Bloom 1 LIB	SINGLE		TRANSCRIPTOMIC	73	47	Prunus persica		ILLUMINA		2013-06-22T00:00:00Z	SRS346584	Bloom 1	SRP013633
SRR515246		RNA-Seq	29	PRJNA167962	SAMN01057178		CRA-GPG		public		sra	gs,ncbi,s3	gs.US,ncbi.public,s3.us-east-1		SRX155583					Illumina Genome Analyzer IIx	Bloom 2 LIB	SINGLE		TRANSCRIPTOMIC	84	53	Prunus persica		ILLUMINA		2013-06-22T00:00:00Z	SRS346585	Bloom 2	SRP013633
SRR515247		RNA-Seq	29	PRJNA167962	SAMN01057179		CRA-GPG		public		sra	gs,ncbi,s3	gs.US,ncbi.public,s3.us-east-1		SRX155584					Illumina Genome Analyzer IIx	Bloom 3 LIB	SINGLE		TRANSCRIPTOMIC	104	66	Prunus persica		ILLUMINA		2013-06-22T00:00:00Z	SRS346586	Bloom 3	SRP013633
SRR515248		RNA-Seq	29	PRJNA167962	SAMN01057180		CRA-GPG		public		sra	gs,ncbi,s3	gs.US,ncbi.public,s3.us-east-1		SRX155585					Illumina Genome Analyzer IIx	Swollen flower bud 1 LIB	SINGLE		TRANSCRIPTOMIC	78	50	Prunus persica		ILLUMINA		2013-06-22T00:00:00Z	SRS346587	Swollen flower bud 1	SRP013633
SRR515249		RNA-Seq	29	PRJNA167962	SAMN01057181		CRA-GPG		public		sra	gs,ncbi,s3	gs.US,ncbi.public,s3.us-east-1		SRX155586					Illumina Genome Analyzer IIx	Swollen flower bud 2 LIB	SINGLE		TRANSCRIPTOMIC	107	68	Prunus persica		ILLUMINA		2013-06-22T00:00:00Z	SRS346588	Swollen flower bud 2	SRP013633
SRR515250		RNA-Seq	29	PRJNA167962	SAMN01057182		CRA-GPG		public		sra	gs,ncbi,s3	gs.US,ncbi.public,s3.us-east-1		SRX155587					Illumina Genome Analyzer IIx	Swollen flower bud 3 LIB	SINGLE		TRANSCRIPTOMIC	85	54	Prunus persica		ILLUMINA		2013-06-22T00:00:00Z	SRS346589	Swollen flower bud 3	SRP013633
SRR515251		RNA-Seq	29	PRJNA167962	SAMN01057183		CRA-GPG		public		sra	gs,ncbi,s3	gs.US,ncbi.public,s3.us-east-1		SRX155588					Illumina Genome Analyzer IIx	Half-inch green 1 LIB	SINGLE		TRANSCRIPTOMIC	107	68	Prunus persica		ILLUMINA		2013-06-22T00:00:00Z	SRS346590	Half-inch green 1	SRP013633
SRR515252		RNA-Seq	29	PRJNA167962	SAMN01057184		CRA-GPG		public		sra	gs,ncbi,s3	gs.US,ncbi.public,s3.us-east-1		SRX155589					Illumina Genome Analyzer IIx	Half-inch green 2 LIB	SINGLE		TRANSCRIPTOMIC	55	34	Prunus persica		ILLUMINA		2013-06-22T00:00:00Z	SRS346591	Half-inch green 2	SRP013633
SRR515253		RNA-Seq	29	PRJNA167962	SAMN01057185		CRA-GPG		public		sra	gs,ncbi,s3	gs.US,ncbi.public,s3.us-east-1		SRX155590					Illumina Genome Analyzer IIx	Half-inch green 3 LIB	SINGLE		TRANSCRIPTOMIC	64	41	Prunus persica		ILLUMINA		2013-06-22T00:00:00Z	SRS346592	Half-inch green 3	SRP013633
SRR515286		RNA-Seq	29	PRJNA167962	SAMN01057186		CRA-GPG		public		sra	gs,ncbi,s3	gs.US,ncbi.public,s3.us-east-1		SRX155591					Illumina Genome Analyzer IIx	Swollen leaf bud 1 LIB	SINGLE		TRANSCRIPTOMIC	68	44	Prunus persica		ILLUMINA		2013-06-22T00:00:00Z	SRS346593	Swollen leaf bud 1	SRP013633
SRR515301		RNA-Seq	29	PRJNA167962	SAMN01057187		CRA-GPG		public		sra	gs,ncbi,s3	gs.US,ncbi.public,s3.us-east-1		SRX155592					Illumina Genome Analyzer IIx	Swollen leaf bud 2 LIB	SINGLE		TRANSCRIPTOMIC	66	42	Prunus persica		ILLUMINA		2013-06-22T00:00:00Z	SRS346594	Swollen leaf bud 2	SRP013633
SRR515302		RNA-Seq	29	PRJNA167962	SAMN01057188		CRA-GPG		public		sra	gs,ncbi,s3	gs.US,ncbi.public,s3.us-east-1		SRX155593					Illumina Genome Analyzer IIx	Swollen leaf bud 3 LIB	SINGLE		TRANSCRIPTOMIC	52	34	Prunus persica		ILLUMINA		2013-06-22T00:00:00Z	SRS346595	Swollen leaf bud 3	SRP013633
SRR5274660		RNA-Seq	300	PRJNA376104	SAMN06350573	Plant	SICHUAN AGRICULTURAL UNIVERSITY		public	P.amygdalus P.persica	sra	gs,ncbi,s3	gs.US,ncbi.public,s3.us-east-1	maturation	SRX2578636		China	Asia	China	Illumina HiSeq 2000		PAIRED	PolyA	TRANSCRIPTOMIC	55919	21578	Prunus persica		ILLUMINA		2017-03-09T00:00:00Z	SRS1993249	GF677	SRP100415	roots and leaves
SRR531862		RNA-Seq	146	PRJNA34817	SAMN01103199		IGA		public		sra	gs,ncbi,s3	gs.US,ncbi.public,s3.us-east-1		SRX173254					Illumina Genome Analyzer IIx		PAIRED		TRANSCRIPTOMIC	3094	2121	Prunus persica		ILLUMINA		2015-07-22T00:00:00Z	SRS353156	Prunus persica, RNA-seq leaf	SRP013437
SRR531863		RNA-Seq	150	PRJNA34817	SAMN01103201		IGA		public		sra	gs,ncbi,s3	gs.US,ncbi.public,s3.us-east-1		SRX173256					Illumina Genome Analyzer IIx		PAIRED		TRANSCRIPTOMIC	3119	2064	Prunus persica		ILLUMINA		2015-07-22T00:00:00Z	SRS353158	Prunus persica, RNA-seq root	SRP013437
SRR531864		RNA-Seq	150	PRJNA34817	SAMN01103200		IGA		public		sra	gs,ncbi,s3	gs.US,ncbi.public,s3.us-east-1		SRX173255					Illumina Genome Analyzer IIx		PAIRED		TRANSCRIPTOMIC	3175	2080	Prunus persica		ILLUMINA		2015-07-22T00:00:00Z	SRS353157	Prunus persica, RNA-seq fruit	SRP013437
SRR531865		RNA-Seq	150	PRJNA34817	SAMN01103202		IGA		public		sra	gs,ncbi,s3	gs.US,ncbi.public,s3.us-east-1		SRX173257					Illumina Genome Analyzer IIx		PAIRED		TRANSCRIPTOMIC	2916	1891	Prunus persica		ILLUMINA		2015-07-22T00:00:00Z	SRS353159	Prunus persica, RNA-seq embryos and cotyledons	SRP013437
SRR5405087		RNA-Seq	300	PRJNA381300	SAMN06673902	Plant	THE CHINESE UNIVERSITY OF HONGKONG		public	babygold	sra	gs,ncbi,s3	gs.US,ncbi.public,s3.us-east-1		SRX2697666		China	Asia	China: Zhengzhou	HiSeq X Ten	Peach_ripe_RNA-seq_2:SZ041:RNA-Seq:paired:HiSeqXTen	PAIRED	RANDOM PCR	TRANSCRIPTOMIC	1743	645	Prunus persica	ripe	ILLUMINA		2017-04-04T00:00:00Z	SRS2092146	Peach_ripe_RNA-seq_2	SRP102870	fruit flesh
SRR5405088		RNA-Seq	300	PRJNA381300	SAMN06673901	Plant	THE CHINESE UNIVERSITY OF HONGKONG		public	babygold	sra	gs,ncbi,s3	gs.US,ncbi.public,s3.us-east-1		SRX2697667		China	Asia	China: Zhengzhou	HiSeq X Ten	Peach_ripe_RNA-seq_1:SZ041:RNA-Seq:paired:HiSeqXTen	PAIRED	RANDOM PCR	TRANSCRIPTOMIC	1464	544	Prunus persica	ripe	ILLUMINA		2017-04-04T00:00:00Z	SRS2092147	Peach_ripe_RNA-seq_1	SRP102870	fruit flesh
SRR5405089		RNA-Seq	300	PRJNA381300	SAMN06673900	Plant	THE CHINESE UNIVERSITY OF HONGKONG		public	babygold	sra	gs,ncbi,s3	gs.US,ncbi.public,s3.us-east-1		SRX2697668		USA	North America	USA	HiSeq X Ten	Peach_immature_RNA-seq_1:SZ027:RNA-Seq:paired:HiSeqXTen	PAIRED	RANDOM PCR	TRANSCRIPTOMIC	1217	501	Prunus persica	immature	ILLUMINA		2017-04-04T00:00:00Z	SRS2092148	Peach_immature_RNA-seq_1	SRP102870	fruit flesh
SRR5405090		RNA-Seq	300	PRJNA381300	SAMN06673899	Plant	THE CHINESE UNIVERSITY OF HONGKONG		public	babygold	sra	gs,ncbi,s3	gs.US,ncbi.public,s3.us-east-1		SRX2697669		China	Asia	China: Zhengzhou	HiSeq X Ten	Peach_leaf_RNA-seq_1:SZ027:RNA-Seq:paired:HiSeqXTen	PAIRED	RANDOM PCR	TRANSCRIPTOMIC	1280	517	Prunus persica	not collected	ILLUMINA		2017-04-04T00:00:00Z	SRS2092149	Peach_leaf_RNA-seq_1	SRP102870	leaf
SRR5435657		RNA-Seq	50	PRJNA382313	SAMN06703465	Plant	ZHEJIANGUNIVERSITY		public	Hujingmilu	sra	gs,ncbi,s3	gs.US,ncbi.public,s3.us-east-1	mature	SRX2725659		China	Asia	China: Hangzhou	Illumina HiSeq 2500	PEACH	SINGLE	RANDOM	TRANSCRIPTOMIC	724	440	Prunus persica var. persica		ILLUMINA		2018-04-11T00:00:00Z	SRS2113082	control-6h A	SRP103523	flesh of fruit
SRR5435696		RNA-Seq	50	PRJNA382313	SAMN06703467	Plant	ZHEJIANGUNIVERSITY		public	Hujingmilu	sra	gs,ncbi,s3	gs.US,ncbi.public,s3.us-east-1	mature	SRX2725662		China	Asia	China: Hangzhou	Illumina HiSeq 2500	PEACH	SINGLE	RANDOM	TRANSCRIPTOMIC	686	418	Prunus persica var. persica		ILLUMINA		2018-04-11T00:00:00Z	SRS2114147	control-6h B	SRP103523	flesh of fruit
SRR5435697		RNA-Seq	50	PRJNA382313	SAMN06703468	Plant	ZHEJIANGUNIVERSITY		public	Hujingmilu	sra	gs,ncbi,s3	gs.US,ncbi.public,s3.us-east-1	mature	SRX2725701		China	Asia	China: Hangzhou	Illumina HiSeq 2500	PEACH	SINGLE	RANDOM	TRANSCRIPTOMIC	644	396	Prunus persica var. persica		ILLUMINA		2018-04-11T00:00:00Z	SRS2114158	control-6h c	SRP103523	flesh of fruit
SRR5435699		RNA-Seq	50	PRJNA382313	SAMN06703470	Plant	ZHEJIANGUNIVERSITY		public	Hujingmilu	sra	gs,ncbi,s3	gs.US,ncbi.public,s3.us-east-1	mature	SRX2725702		China	Asia	China: Hangzhou	Illumina HiSeq 2500	PEACH	SINGLE	RANDOM	TRANSCRIPTOMIC	745	454	Prunus persica var. persica		ILLUMINA		2018-04-11T00:00:00Z	SRS2114159	UV-B-6h A	SRP103523	flesh of fruit
SRR5435829		RNA-Seq	50	PRJNA382313	SAMN06703473	Plant	ZHEJIANGUNIVERSITY		public	Hujingmilu	sra	gs,ncbi,s3	gs.US,ncbi.public,s3.us-east-1	mature	SRX2725785		China	Asia	China: Hangzhou	Illumina HiSeq 2500	peach	SINGLE	RT-PCR	TRANSCRIPTOMIC	630	383	Prunus persica var. persica		ILLUMINA		2018-04-11T00:00:00Z	SRS2114228	UV-B-6h B	SRP103523	flesh of fruit
SRR5435836		RNA-Seq	50	PRJNA382313	SAMN06703474	Plant	ZHEJIANGUNIVERSITY		public	Hujingmilu	sra	gs,ncbi,s3	gs.US,ncbi.public,s3.us-east-1	mature	SRX2725792		China	Asia	China: Hangzhou	Illumina HiSeq 2500		SINGLE	RT-PCR	TRANSCRIPTOMIC	603	369	Prunus persica var. persica		ILLUMINA		2018-04-11T00:00:00Z	SRS2114235	UV-B-6h c	SRP103523	flesh of fruit
SRR5435837		RNA-Seq	50	PRJNA382313	SAMN06703476	Plant	ZHEJIANGUNIVERSITY		public	Hujingmilu	sra	gs,ncbi,s3	gs.US,ncbi.public,s3.us-east-1	mature	SRX2725793		China	Asia	China: Hangzhou	Illumina HiSeq 2500	PEACH	SINGLE	RT-PCR	TRANSCRIPTOMIC	591	361	Prunus persica var. persica		ILLUMINA		2018-04-11T00:00:00Z	SRS2114236	control-48h A	SRP103523	flesh of fruit
SRR5435838		RNA-Seq	50	PRJNA382313	SAMN06703477	Plant	ZHEJIANGUNIVERSITY		public	Hujingmilu	sra	gs,ncbi,s3	gs.US,ncbi.public,s3.us-east-1	mature	SRX2725794		China	Asia	China: Hangzhou	Illumina HiSeq 2500	PEACH	SINGLE	RT-PCR	TRANSCRIPTOMIC	697	424	Prunus persica var. persica		ILLUMINA		2018-04-11T00:00:00Z	SRS2114237	control-48h B	SRP103523	flesh of fruit
SRR5435840		RNA-Seq	50	PRJNA382313	SAMN06703479	Plant	ZHEJIANGUNIVERSITY		public	Hujingmilu	sra	gs,ncbi,s3	gs.US,ncbi.public,s3.us-east-1	mature	SRX2725796		China	Asia	China: Hangzhou	Illumina HiSeq 2500	peach	SINGLE	RT-PCR	TRANSCRIPTOMIC	645	392	Prunus persica var. persica		ILLUMINA		2018-04-11T00:00:00Z	SRS2114239	control-48h C	SRP103523	flesh of fruit
SRR5435843		RNA-Seq	50	PRJNA382313	SAMN06703481	Plant	ZHEJIANGUNIVERSITY		public	Hujingmilu	sra	gs,ncbi,s3	gs.US,ncbi.public,s3.us-east-1	mature	SRX2725799		China	Asia	China: Hangzhou	Illumina HiSeq 2500	PEACH	SINGLE	RT-PCR	TRANSCRIPTOMIC	668	426	Prunus persica var. persica		ILLUMINA		2018-04-11T00:00:00Z	SRS2114241	UV-B-48h A	SRP103523	flesh of fruit
SRR5435908		RNA-Seq	50	PRJNA382313	SAMN06703482	Plant	ZHEJIANGUNIVERSITY		public	Hujingmilu	sra	gs,ncbi,s3	gs.US,ncbi.public,s3.us-east-1	mature	SRX2725855		China	Asia	China: Hangzhou	Illumina HiSeq 2500	PEACH	SINGLE	RT-PCR	TRANSCRIPTOMIC	701	429	Prunus persica var. persica		ILLUMINA		2018-04-11T00:00:00Z	SRS2114293	UV-B-48h B	SRP103523	flesh of fruit
SRR5435909		RNA-Seq	50	PRJNA382313	SAMN06703483	Plant	ZHEJIANGUNIVERSITY		public	Hujingmilu	sra	gs,ncbi,s3	gs.US,ncbi.public,s3.us-east-1	mature	SRX2725865		China	Asia	China: Hangzhou	Illumina HiSeq 2500	PEACH	SINGLE	RT-PCR	TRANSCRIPTOMIC	565	344	Prunus persica var. persica		ILLUMINA		2018-04-11T00:00:00Z	SRS2114298	UV-B-48h c	SRP103523	flesh of fruit
SRR5631955		RNA-Seq	51	PRJNA388577	SAMN07179227	Plant	COUNCIL FOR AGHRICULTURAL RESEARCH AND ECONOMICS		public	JH Hale	sra	gs,ncbi,s3	gs.US,ncbi.public,s3.us-east-1	Fully expanded leaves	SRX2871852		Italy	Europe	Italy: Rome	Illumina HiSeq 2000	3 hpi_JH Hale_1a	SINGLE	size fractionation	TRANSCRIPTOMIC	1864	1357	Prunus persica		ILLUMINA		2018-04-27T00:00:00Z	SRS2241975	JH Hale	SRP108345	Leaf
SRR5631956		RNA-Seq	51	PRJNA388577	SAMN07179227	Plant	COUNCIL FOR AGHRICULTURAL RESEARCH AND ECONOMICS		public	JH Hale	sra	gs,ncbi,s3	gs.US,ncbi.public,s3.us-east-1	Fully expanded leaves	SRX2871851		Italy	Europe	Italy: Rome	Illumina HiSeq 2000	3 hpi_JH Hale_1b	SINGLE	size fractionation	TRANSCRIPTOMIC	2432	1722	Prunus persica		ILLUMINA		2018-04-27T00:00:00Z	SRS2241975	JH Hale	SRP108345	Leaf
SRR5631957		RNA-Seq	51	PRJNA388577	SAMN07179227	Plant	COUNCIL FOR AGHRICULTURAL RESEARCH AND ECONOMICS		public	JH Hale	sra	gs,ncbi,s3	gs.US,ncbi.public,s3.us-east-1	Fully expanded leaves	SRX2871850		Italy	Europe	Italy: Rome	Illumina HiSeq 2000	30 mpi_JH Hale_1a	SINGLE	size fractionation	TRANSCRIPTOMIC	1069	787	Prunus persica		ILLUMINA		2018-04-27T00:00:00Z	SRS2241975	JH Hale	SRP108345	Leaf
SRR5631958		RNA-Seq	51	PRJNA388577	SAMN07179227	Plant	COUNCIL FOR AGHRICULTURAL RESEARCH AND ECONOMICS		public	JH Hale	sra	gs,ncbi,s3	gs.US,ncbi.public,s3.us-east-1	Fully expanded leaves	SRX2871849		Italy	Europe	Italy: Rome	Illumina HiSeq 2000	30 mpi_JH Hale_1b	SINGLE	size fractionation	TRANSCRIPTOMIC	2375	1674	Prunus persica		ILLUMINA		2018-04-27T00:00:00Z	SRS2241975	JH Hale	SRP108345	Leaf
SRR5631959		RNA-Seq	51	PRJNA388577	SAMN07179227	Plant	COUNCIL FOR AGHRICULTURAL RESEARCH AND ECONOMICS		public	JH Hale	sra	gs,ncbi,s3	gs.US,ncbi.public,s3.us-east-1	Fully expanded leaves	SRX2871848		Italy	Europe	Italy: Rome	Illumina HiSeq 2000	30 mpi_JH Hale_2a	SINGLE	size fractionation	TRANSCRIPTOMIC	1023	753	Prunus persica		ILLUMINA		2018-04-27T00:00:00Z	SRS2241975	JH Hale	SRP108345	Leaf
SRR5631960		RNA-Seq	51	PRJNA388577	SAMN07179227	Plant	COUNCIL FOR AGHRICULTURAL RESEARCH AND ECONOMICS		public	JH Hale	sra	gs,ncbi,s3	gs.US,ncbi.public,s3.us-east-1	Fully expanded leaves	SRX2871847		Italy	Europe	Italy: Rome	Illumina HiSeq 2000	30 mpi_JH Hale_2b	SINGLE	size fractionation	TRANSCRIPTOMIC	1961	1382	Prunus persica		ILLUMINA		2018-04-27T00:00:00Z	SRS2241975	JH Hale	SRP108345	Leaf
SRR5631961		RNA-Seq	51	PRJNA388577	SAMN07179227	Plant	COUNCIL FOR AGHRICULTURAL RESEARCH AND ECONOMICS		public	JH Hale	sra	gs,ncbi,s3	gs.US,ncbi.public,s3.us-east-1	Fully expanded leaves	SRX2871846		Italy	Europe	Italy: Rome	Illumina HiSeq 2000	1 hpi_JH Hale_1a	SINGLE	size fractionation	TRANSCRIPTOMIC	1492	1056	Prunus persica		ILLUMINA		2018-04-27T00:00:00Z	SRS2241975	JH Hale	SRP108345	Leaf
SRR5631962		RNA-Seq	51	PRJNA388577	SAMN07179227	Plant	COUNCIL FOR AGHRICULTURAL RESEARCH AND ECONOMICS		public	JH Hale	sra	gs,ncbi,s3	gs.US,ncbi.public,s3.us-east-1	Fully expanded leaves	SRX2871845		Italy	Europe	Italy: Rome	Illumina HiSeq 2000	1 hpi_JH Hale_1b	SINGLE	size fractionation	TRANSCRIPTOMIC	1732	1198	Prunus persica		ILLUMINA		2018-04-27T00:00:00Z	SRS2241975	JH Hale	SRP108345	Leaf
SRR5631963		RNA-Seq	51	PRJNA388577	SAMN07179227	Plant	COUNCIL FOR AGHRICULTURAL RESEARCH AND ECONOMICS		public	JH Hale	sra	gs,ncbi,s3	gs.US,ncbi.public,s3.us-east-1	Fully expanded leaves	SRX2871844		Italy	Europe	Italy: Rome	Illumina HiSeq 2000	1 hpi_JH Hale_2a	SINGLE	size fractionation	TRANSCRIPTOMIC	2027	1428	Prunus persica		ILLUMINA		2018-04-27T00:00:00Z	SRS2241975	JH Hale	SRP108345	Leaf
SRR5631964		RNA-Seq	51	PRJNA388577	SAMN07179227	Plant	COUNCIL FOR AGHRICULTURAL RESEARCH AND ECONOMICS		public	JH Hale	sra	gs,ncbi,s3	gs.US,ncbi.public,s3.us-east-1	Fully expanded leaves	SRX2871843		Italy	Europe	Italy: Rome	Illumina HiSeq 2000	1 hpi_JH Hale_2b	SINGLE	size fractionation	TRANSCRIPTOMIC	2368	1630	Prunus persica		ILLUMINA		2018-04-27T00:00:00Z	SRS2241975	JH Hale	SRP108345	Leaf
SRR5631965		RNA-Seq	51	PRJNA388577	SAMN07179226	Plant	COUNCIL FOR AGHRICULTURAL RESEARCH AND ECONOMICS		public	Redkist	sra	gs,ncbi,s3	gs.US,ncbi.public,s3.us-east-1	Fully expanded leaves	SRX2871842		Italy	Europe	Italy: Rome	Illumina HiSeq 2000	1 hpi_Redkist_1b	SINGLE	size fractionation	TRANSCRIPTOMIC	2398	1691	Prunus persica		ILLUMINA		2018-04-27T00:00:00Z	SRS2241976	Redkist	SRP108345	Leaf
SRR5631966		RNA-Seq	51	PRJNA388577	SAMN07179226	Plant	COUNCIL FOR AGHRICULTURAL RESEARCH AND ECONOMICS		public	Redkist	sra	gs,ncbi,s3	gs.US,ncbi.public,s3.us-east-1	Fully expanded leaves	SRX2871841		Italy	Europe	Italy: Rome	Illumina HiSeq 2000	1 hpi_Redkist_1a	SINGLE	size fractionation	TRANSCRIPTOMIC	954	708	Prunus persica		ILLUMINA		2018-04-27T00:00:00Z	SRS2241976	Redkist	SRP108345	Leaf
SRR5631967		RNA-Seq	51	PRJNA388577	SAMN07179226	Plant	COUNCIL FOR AGHRICULTURAL RESEARCH AND ECONOMICS		public	Redkist	sra	gs,ncbi,s3	gs.US,ncbi.public,s3.us-east-1	Fully expanded leaves	SRX2871840		Italy	Europe	Italy: Rome	Illumina HiSeq 2000	30 mpi_Redkist_2b	SINGLE	size fractionation	TRANSCRIPTOMIC	1915	1349	Prunus persica		ILLUMINA		2018-04-27T00:00:00Z	SRS2241976	Redkist	SRP108345	Leaf
SRR5631968		RNA-Seq	51	PRJNA388577	SAMN07179226	Plant	COUNCIL FOR AGHRICULTURAL RESEARCH AND ECONOMICS		public	Redkist	sra	gs,ncbi,s3	gs.US,ncbi.public,s3.us-east-1	Fully expanded leaves	SRX2871839		Italy	Europe	Italy: Rome	Illumina HiSeq 2000	30 mpi_Redkist_2a	SINGLE	size fractionation	TRANSCRIPTOMIC	1055	777	Prunus persica		ILLUMINA		2018-04-27T00:00:00Z	SRS2241976	Redkist	SRP108345	Leaf
SRR5631969		RNA-Seq	51	PRJNA388577	SAMN07179226	Plant	COUNCIL FOR AGHRICULTURAL RESEARCH AND ECONOMICS		public	Redkist	sra	gs,ncbi,s3	gs.US,ncbi.public,s3.us-east-1	Fully expanded leaves	SRX2871838		Italy	Europe	Italy: Rome	Illumina HiSeq 2000	30 mpi_Redkist_1b	SINGLE	size fractionation	TRANSCRIPTOMIC	2098	1437	Prunus persica		ILLUMINA		2018-04-27T00:00:00Z	SRS2241976	Redkist	SRP108345	Leaf
SRR5631970		RNA-Seq	51	PRJNA388577	SAMN07179226	Plant	COUNCIL FOR AGHRICULTURAL RESEARCH AND ECONOMICS		public	Redkist	sra	gs,ncbi,s3	gs.US,ncbi.public,s3.us-east-1	Fully expanded leaves	SRX2871837		Italy	Europe	Italy: Rome	Illumina HiSeq 2000	30 mpi_Redkist_1a	SINGLE	size fractionation	TRANSCRIPTOMIC	1511	1062	Prunus persica		ILLUMINA		2018-04-27T00:00:00Z	SRS2241976	Redkist	SRP108345	Leaf
SRR5631971		RNA-Seq	51	PRJNA388577	SAMN07179226	Plant	COUNCIL FOR AGHRICULTURAL RESEARCH AND ECONOMICS		public	Redkist	sra	gs,ncbi,s3	gs.US,ncbi.public,s3.us-east-1	Fully expanded leaves	SRX2871836		Italy	Europe	Italy: Rome	Illumina HiSeq 2000	Control_Redkist_2b	SINGLE	size fractionation	TRANSCRIPTOMIC	1824	1176	Prunus persica		ILLUMINA		2018-04-27T00:00:00Z	SRS2241976	Redkist	SRP108345	Leaf
SRR5631972		RNA-Seq	51	PRJNA388577	SAMN07179226	Plant	COUNCIL FOR AGHRICULTURAL RESEARCH AND ECONOMICS		public	Redkist	sra	gs,ncbi,s3	gs.US,ncbi.public,s3.us-east-1	Fully expanded leaves	SRX2871835		Italy	Europe	Italy: Rome	Illumina HiSeq 2000	Control_Redkist_2a	SINGLE	size fractionation	TRANSCRIPTOMIC	1519	1005	Prunus persica		ILLUMINA		2018-04-27T00:00:00Z	SRS2241976	Redkist	SRP108345	Leaf
SRR5631973		RNA-Seq	51	PRJNA388577	SAMN07179226	Plant	COUNCIL FOR AGHRICULTURAL RESEARCH AND ECONOMICS		public	Redkist	sra	gs,ncbi,s3	gs.US,ncbi.public,s3.us-east-1	Fully expanded leaves	SRX2871834		Italy	Europe	Italy: Rome	Illumina HiSeq 2000	Control_Redkist_1b	SINGLE	size fractionation	TRANSCRIPTOMIC	1773	1136	Prunus persica		ILLUMINA		2018-04-27T00:00:00Z	SRS2241976	Redkist	SRP108345	Leaf
SRR5631974		RNA-Seq	51	PRJNA388577	SAMN07179226	Plant	COUNCIL FOR AGHRICULTURAL RESEARCH AND ECONOMICS		public	Redkist	sra	gs,ncbi,s3	gs.US,ncbi.public,s3.us-east-1	Fully expanded leaves	SRX2871833		Italy	Europe	Italy: Rome	Illumina HiSeq 2000	Control_Redkist_1a	SINGLE	size fractionation	TRANSCRIPTOMIC	1594	1046	Prunus persica		ILLUMINA		2018-04-27T00:00:00Z	SRS2241976	Redkist	SRP108345	Leaf
SRR5631975		RNA-Seq	51	PRJNA388577	SAMN07179226	Plant	COUNCIL FOR AGHRICULTURAL RESEARCH AND ECONOMICS		public	Redkist	sra	gs,ncbi,s3	gs.US,ncbi.public,s3.us-east-1	Fully expanded leaves	SRX2871832		Italy	Europe	Italy: Rome	Illumina HiSeq 2000	3 hpi_Redkist_2b	SINGLE	size fractionation	TRANSCRIPTOMIC	1828	1298	Prunus persica		ILLUMINA		2018-04-27T00:00:00Z	SRS2241976	Redkist	SRP108345	Leaf
SRR5631976		RNA-Seq	51	PRJNA388577	SAMN07179226	Plant	COUNCIL FOR AGHRICULTURAL RESEARCH AND ECONOMICS		public	Redkist	sra	gs,ncbi,s3	gs.US,ncbi.public,s3.us-east-1	Fully expanded leaves	SRX2871831		Italy	Europe	Italy: Rome	Illumina HiSeq 2000	3 hpi_Redkist_2a	SINGLE	size fractionation	TRANSCRIPTOMIC	1424	1039	Prunus persica		ILLUMINA		2018-04-27T00:00:00Z	SRS2241976	Redkist	SRP108345	Leaf
SRR5631977		RNA-Seq	51	PRJNA388577	SAMN07179227	Plant	COUNCIL FOR AGHRICULTURAL RESEARCH AND ECONOMICS		public	JH Hale	sra	gs,ncbi,s3	gs.US,ncbi.public,s3.us-east-1	Fully expanded leaves	SRX2871830		Italy	Europe	Italy: Rome	Illumina HiSeq 2000	Control_JH Hale_1b	SINGLE	size fractionation	TRANSCRIPTOMIC	2521	1728	Prunus persica		ILLUMINA		2018-04-27T00:00:00Z	SRS2241975	JH Hale	SRP108345	Leaf
SRR5631978		RNA-Seq	51	PRJNA388577	SAMN07179227	Plant	COUNCIL FOR AGHRICULTURAL RESEARCH AND ECONOMICS		public	JH Hale	sra	gs,ncbi,s3	gs.US,ncbi.public,s3.us-east-1	Fully expanded leaves	SRX2871829		Italy	Europe	Italy: Rome	Illumina HiSeq 2000	Control_JH Hale_1a	SINGLE	size fractionation	TRANSCRIPTOMIC	1765	1242	Prunus persica		ILLUMINA		2018-04-27T00:00:00Z	SRS2241975	JH Hale	SRP108345	Leaf
SRR5631979		RNA-Seq	51	PRJNA388577	SAMN07179226	Plant	COUNCIL FOR AGHRICULTURAL RESEARCH AND ECONOMICS		public	Redkist	sra	gs,ncbi,s3	gs.US,ncbi.public,s3.us-east-1	Fully expanded leaves	SRX2871828		Italy	Europe	Italy: Rome	Illumina HiSeq 2000	1 hpi_Redkist_2b	SINGLE	size fractionation	TRANSCRIPTOMIC	2070	1467	Prunus persica		ILLUMINA		2018-04-27T00:00:00Z	SRS2241976	Redkist	SRP108345	Leaf
SRR5631980		RNA-Seq	51	PRJNA388577	SAMN07179226	Plant	COUNCIL FOR AGHRICULTURAL RESEARCH AND ECONOMICS		public	Redkist	sra	gs,ncbi,s3	gs.US,ncbi.public,s3.us-east-1	Fully expanded leaves	SRX2871827		Italy	Europe	Italy: Rome	Illumina HiSeq 2000	1 hpi_Redkist_2a	SINGLE	size fractionation	TRANSCRIPTOMIC	839	627	Prunus persica		ILLUMINA		2018-04-27T00:00:00Z	SRS2241976	Redkist	SRP108345	Leaf
SRR5631981		RNA-Seq	51	PRJNA388577	SAMN07179226	Plant	COUNCIL FOR AGHRICULTURAL RESEARCH AND ECONOMICS		public	Redkist	sra	gs,ncbi,s3	gs.US,ncbi.public,s3.us-east-1	Fully expanded leaves	SRX2871826		Italy	Europe	Italy: Rome	Illumina HiSeq 2000	3 hpi_Redkist_1b	SINGLE	size fractionation	TRANSCRIPTOMIC	2666	1836	Prunus persica		ILLUMINA		2018-04-27T00:00:00Z	SRS2241976	Redkist	SRP108345	Leaf
SRR5631982		RNA-Seq	51	PRJNA388577	SAMN07179226	Plant	COUNCIL FOR AGHRICULTURAL RESEARCH AND ECONOMICS		public	Redkist	sra	gs,ncbi,s3	gs.US,ncbi.public,s3.us-east-1	Fully expanded leaves	SRX2871825		Italy	Europe	Italy: Rome	Illumina HiSeq 2000	3 hpi_Redkist_1a	SINGLE	size fractionation	TRANSCRIPTOMIC	1904	1344	Prunus persica		ILLUMINA		2018-04-27T00:00:00Z	SRS2241976	Redkist	SRP108345	Leaf
SRR5631983		RNA-Seq	51	PRJNA388577	SAMN07179227	Plant	COUNCIL FOR AGHRICULTURAL RESEARCH AND ECONOMICS		public	JH Hale	sra	gs,ncbi,s3	gs.US,ncbi.public,s3.us-east-1	Fully expanded leaves	SRX2871824		Italy	Europe	Italy: Rome	Illumina HiSeq 2000	Control_JH Hale_2b	SINGLE	size fractionation	TRANSCRIPTOMIC	1952	1345	Prunus persica		ILLUMINA		2018-04-27T00:00:00Z	SRS2241975	JH Hale	SRP108345	Leaf
SRR5631984		RNA-Seq	51	PRJNA388577	SAMN07179227	Plant	COUNCIL FOR AGHRICULTURAL RESEARCH AND ECONOMICS		public	JH Hale	sra	gs,ncbi,s3	gs.US,ncbi.public,s3.us-east-1	Fully expanded leaves	SRX2871823		Italy	Europe	Italy: Rome	Illumina HiSeq 2000	Control_JH Hale_2a	SINGLE	size fractionation	TRANSCRIPTOMIC	1411	998	Prunus persica		ILLUMINA		2018-04-27T00:00:00Z	SRS2241975	JH Hale	SRP108345	Leaf
SRR5631985		RNA-Seq	51	PRJNA388577	SAMN07179227	Plant	COUNCIL FOR AGHRICULTURAL RESEARCH AND ECONOMICS		public	JH Hale	sra	gs,ncbi,s3	gs.US,ncbi.public,s3.us-east-1	Fully expanded leaves	SRX2871822		Italy	Europe	Italy: Rome	Illumina HiSeq 2000	3 hpi_JH Hale_2b	SINGLE	size fractionation	TRANSCRIPTOMIC	2051	1456	Prunus persica		ILLUMINA		2018-04-27T00:00:00Z	SRS2241975	JH Hale	SRP108345	Leaf
SRR5631986		RNA-Seq	51	PRJNA388577	SAMN07179227	Plant	COUNCIL FOR AGHRICULTURAL RESEARCH AND ECONOMICS		public	JH Hale	sra	gs,ncbi,s3	gs.US,ncbi.public,s3.us-east-1	Fully expanded leaves	SRX2871821		Italy	Europe	Italy: Rome	Illumina HiSeq 2000	3 hpi_JH Hale_2a	SINGLE	size fractionation	TRANSCRIPTOMIC	1307	954	Prunus persica		ILLUMINA		2018-04-27T00:00:00Z	SRS2241975	JH Hale	SRP108345	Leaf
SRR5901142	7	RNA-Seq	50	PRJNA391378	SAMN07172111	Plant	SHANDONG AGRICULTURE UNIVERSITY	07-May-2016	public	Zhongyou No.5	sra	gs,ncbi,s3	gs.US,ncbi.public,s3.us-east-1	mature stage	SRX3062744		uncalculated	uncalculated	not collected	Illumina HiSeq 2500	CK_Repetition3	SINGLE	RT-PCR	TRANSCRIPTOMIC	1269	967	Prunus persica		ILLUMINA		2018-07-01T00:00:00Z	SRS2231888	CK3	SRP114852	leaf
SRR5901143	7	RNA-Seq	50	PRJNA391378	SAMN07172110	Plant	SHANDONG AGRICULTURE UNIVERSITY	07-May-2016	public	Zhongyou No.5	sra	gs,ncbi,s3	gs.US,ncbi.public,s3.us-east-1	mature stage	SRX3062743		uncalculated	uncalculated	not collected	Illumina HiSeq 2500	CK_Repetition2	SINGLE	RT-PCR	TRANSCRIPTOMIC	1255	971	Prunus persica		ILLUMINA		2018-07-01T00:00:00Z	SRS2235296	CK2	SRP114852	leaf
SRR5901144	7	RNA-Seq	50	PRJNA391378	SAMN07172107	Plant	SHANDONG AGRICULTURE UNIVERSITY	07-May-2016	public	Zhongyou No.5	sra	gs,ncbi,s3	gs.US,ncbi.public,s3.us-east-1	mature stage	SRX3062742		uncalculated	uncalculated	not collected	Illumina HiSeq 2500	T_Repetition2	SINGLE	RT-PCR	TRANSCRIPTOMIC	1308	998	Prunus persica		ILLUMINA		2018-07-01T00:00:00Z	SRS2231585	T2	SRP114852	leaf
SRR5901145	7	RNA-Seq	50	PRJNA391378	SAMN07172106	Plant	SHANDONG AGRICULTURE UNIVERSITY	07-May-2016	public	Zhongyou No.5	sra	gs,ncbi,s3	gs.US,ncbi.public,s3.us-east-1	mature stage	SRX3062741		uncalculated	uncalculated	not collected	Illumina HiSeq 2500	T_Repetition1	SINGLE	RT-PCR	TRANSCRIPTOMIC	1257	951	Prunus persica		ILLUMINA		2018-07-01T00:00:00Z	SRS2231506	T1	SRP114852	leaf
SRR5901146	7	RNA-Seq	50	PRJNA391378	SAMN07172109	Plant	SHANDONG AGRICULTURE UNIVERSITY	07-May-2016	public	Zhongyou No.5	sra	gs,ncbi,s3	gs.US,ncbi.public,s3.us-east-1	mature stage	SRX3062740		uncalculated	uncalculated	not collected	Illumina HiSeq 2500	CK_Repetition1	SINGLE	RT-PCR	TRANSCRIPTOMIC	1180	889	Prunus persica		ILLUMINA		2018-07-01T00:00:00Z	SRS2231887	CK1	SRP114852	leaf
SRR5901147	7	RNA-Seq	50	PRJNA391378	SAMN07172108	Plant	SHANDONG AGRICULTURE UNIVERSITY	07-May-2016	public	Zhongyou No.5	sra	gs,ncbi,s3	gs.US,ncbi.public,s3.us-east-1	mature stage	SRX3062739		uncalculated	uncalculated	not collected	Illumina HiSeq 2500	T_Repetition3	SINGLE	RT-PCR	TRANSCRIPTOMIC	1240	941	Prunus persica		ILLUMINA		2018-07-01T00:00:00Z	SRS2231886	T3	SRP114852	leaf
SRR5925410		RNA-Seq	202	PRJNA397878	SAMN07490501	Plant	UNIVERSIDAD ANDRES BELLO		public	Magique	sra	gs,ncbi,s3	gs.US,ncbi.public,s3.us-east-1	Harvest and post-harvest	SRX3085967		Chile	South America	Chile	Illumina HiSeq 2000	MG_E2-1	PAIRED	RT-PCR	TRANSCRIPTOMIC	2973	1963	Prunus persica		ILLUMINA		2017-08-10T00:00:00Z	SRS2423492	Prunus persica var. Magique	SRP115208	Mesocarp
SRR5925411		RNA-Seq	202	PRJNA397878	SAMN07490501	Plant	UNIVERSIDAD ANDRES BELLO		public	Magique	sra	gs,ncbi,s3	gs.US,ncbi.public,s3.us-east-1	Harvest and post-harvest	SRX3085966		Chile	South America	Chile	Illumina HiSeq 2000	MG_E2-2	PAIRED	RT-PCR	TRANSCRIPTOMIC	2546	1693	Prunus persica		ILLUMINA		2017-08-10T00:00:00Z	SRS2423492	Prunus persica var. Magique	SRP115208	Mesocarp
SRR5925412		RNA-Seq	202	PRJNA397878	SAMN07490501	Plant	UNIVERSIDAD ANDRES BELLO		public	Magique	sra	gs,ncbi,s3	gs.US,ncbi.public,s3.us-east-1	Harvest and post-harvest	SRX3085965		Chile	South America	Chile	Illumina HiSeq 2000	MG_E1-1	PAIRED	RT-PCR	TRANSCRIPTOMIC	2014	1357	Prunus persica		ILLUMINA		2017-08-10T00:00:00Z	SRS2423492	Prunus persica var. Magique	SRP115208	Mesocarp
SRR5925413		RNA-Seq	202	PRJNA397878	SAMN07490501	Plant	UNIVERSIDAD ANDRES BELLO		public	Magique	sra	gs,ncbi,s3	gs.US,ncbi.public,s3.us-east-1	Harvest and post-harvest	SRX3085964		Chile	South America	Chile	Illumina HiSeq 2000	MG_E1-2	PAIRED	RT-PCR	TRANSCRIPTOMIC	2742	1814	Prunus persica		ILLUMINA		2017-08-10T00:00:00Z	SRS2423492	Prunus persica var. Magique	SRP115208	Mesocarp
SRR5925414		RNA-Seq	202	PRJNA397878	SAMN07490501	Plant	UNIVERSIDAD ANDRES BELLO		public	Magique	sra	gs,ncbi,s3	gs.US,ncbi.public,s3.us-east-1	Harvest and post-harvest	SRX3085963		Chile	South America	Chile	Illumina HiSeq 2000	MG_E4-1	PAIRED	RT-PCR	TRANSCRIPTOMIC	2734	1818	Prunus persica		ILLUMINA		2017-08-10T00:00:00Z	SRS2423492	Prunus persica var. Magique	SRP115208	Mesocarp
SRR5925415		RNA-Seq	202	PRJNA397878	SAMN07490501	Plant	UNIVERSIDAD ANDRES BELLO		public	Magique	sra	gs,ncbi,s3	gs.US,ncbi.public,s3.us-east-1	Harvest and post-harvest	SRX3085962		Chile	South America	Chile	Illumina HiSeq 2000	MG_E4-2	PAIRED	RT-PCR	TRANSCRIPTOMIC	3470	2277	Prunus persica		ILLUMINA		2017-08-10T00:00:00Z	SRS2423492	Prunus persica var. Magique	SRP115208	Mesocarp
SRR5925416		RNA-Seq	202	PRJNA397878	SAMN07490501	Plant	UNIVERSIDAD ANDRES BELLO		public	Magique	sra	gs,ncbi,s3	gs.US,ncbi.public,s3.us-east-1	Harvest and post-harvest	SRX3085961		Chile	South America	Chile	Illumina HiSeq 2000	MG_E3-1	PAIRED	RT-PCR	TRANSCRIPTOMIC	2954	1951	Prunus persica		ILLUMINA		2017-08-10T00:00:00Z	SRS2423492	Prunus persica var. Magique	SRP115208	Mesocarp
SRR5925417		RNA-Seq	202	PRJNA397878	SAMN07490501	Plant	UNIVERSIDAD ANDRES BELLO		public	Magique	sra	gs,ncbi,s3	gs.US,ncbi.public,s3.us-east-1	Harvest and post-harvest	SRX3085960		Chile	South America	Chile	Illumina HiSeq 2000	MG_E3-2	PAIRED	RT-PCR	TRANSCRIPTOMIC	2722	1822	Prunus persica		ILLUMINA		2017-08-10T00:00:00Z	SRS2423492	Prunus persica var. Magique	SRP115208	Mesocarp
SRR5925639		RNA-Seq	202	PRJNA397885	SAMN07490733	Plant	UNIVERSIDAD ANDRES BELLO		public	Royal Glory	sra	gs,ncbi,s3	gs.US,ncbi.public,s3.us-east-1	Harvest and post-harvest	SRX3086016		Chile	South America	Chile	Illumina HiSeq 2000	RG_E3-1	PAIRED	RT-PCR	TRANSCRIPTOMIC	1436	916	Prunus persica		ILLUMINA		2017-08-10T00:00:00Z	SRS2423534	Prunus persica var. Royal Glory	SRP115211	Mesocarp
SRR5925640		RNA-Seq	202	PRJNA397885	SAMN07490733	Plant	UNIVERSIDAD ANDRES BELLO		public	Royal Glory	sra	gs,ncbi,s3	gs.US,ncbi.public,s3.us-east-1	Harvest and post-harvest	SRX3086015		Chile	South America	Chile	Illumina HiSeq 2000	RG_E3-2	PAIRED	RT-PCR	TRANSCRIPTOMIC	1471	940	Prunus persica		ILLUMINA		2017-08-10T00:00:00Z	SRS2423534	Prunus persica var. Royal Glory	SRP115211	Mesocarp
SRR5925641		RNA-Seq	202	PRJNA397885	SAMN07490733	Plant	UNIVERSIDAD ANDRES BELLO		public	Royal Glory	sra	gs,ncbi,s3	gs.US,ncbi.public,s3.us-east-1	Harvest and post-harvest	SRX3086014		Chile	South America	Chile	Illumina HiSeq 2000	RG_E4-1	PAIRED	RT-PCR	TRANSCRIPTOMIC	1362	875	Prunus persica		ILLUMINA		2017-08-10T00:00:00Z	SRS2423534	Prunus persica var. Royal Glory	SRP115211	Mesocarp
SRR5925642		RNA-Seq	202	PRJNA397885	SAMN07490733	Plant	UNIVERSIDAD ANDRES BELLO		public	Royal Glory	sra	gs,ncbi,s3	gs.US,ncbi.public,s3.us-east-1	Harvest and post-harvest	SRX3086013		Chile	South America	Chile	Illumina HiSeq 2000	RG_E4-2	PAIRED	RT-PCR	TRANSCRIPTOMIC	1393	888	Prunus persica		ILLUMINA		2017-08-10T00:00:00Z	SRS2423534	Prunus persica var. Royal Glory	SRP115211	Mesocarp
SRR5925643		RNA-Seq	202	PRJNA397885	SAMN07490733	Plant	UNIVERSIDAD ANDRES BELLO		public	Royal Glory	sra	gs,ncbi,s3	gs.US,ncbi.public,s3.us-east-1	Harvest and post-harvest	SRX3086012		Chile	South America	Chile	Illumina HiSeq 2000	RG_E1-1	PAIRED	RT-PCR	TRANSCRIPTOMIC	1553	976	Prunus persica		ILLUMINA		2017-08-10T00:00:00Z	SRS2423534	Prunus persica var. Royal Glory	SRP115211	Mesocarp
SRR5925644		RNA-Seq	202	PRJNA397885	SAMN07490733	Plant	UNIVERSIDAD ANDRES BELLO		public	Royal Glory	sra	gs,ncbi,s3	gs.US,ncbi.public,s3.us-east-1	Harvest and post-harvest	SRX3086011		Chile	South America	Chile	Illumina HiSeq 2000	RG_E1-2	PAIRED	RT-PCR	TRANSCRIPTOMIC	1491	951	Prunus persica		ILLUMINA		2017-08-10T00:00:00Z	SRS2423534	Prunus persica var. Royal Glory	SRP115211	Mesocarp
SRR5925645		RNA-Seq	202	PRJNA397885	SAMN07490733	Plant	UNIVERSIDAD ANDRES BELLO		public	Royal Glory	sra	gs,ncbi,s3	gs.US,ncbi.public,s3.us-east-1	Harvest and post-harvest	SRX3086010		Chile	South America	Chile	Illumina HiSeq 2000	RG_E2-1	PAIRED	RT-PCR	TRANSCRIPTOMIC	1436	917	Prunus persica		ILLUMINA		2017-08-10T00:00:00Z	SRS2423534	Prunus persica var. Royal Glory	SRP115211	Mesocarp
SRR5925646		RNA-Seq	202	PRJNA397885	SAMN07490733	Plant	UNIVERSIDAD ANDRES BELLO		public	Royal Glory	sra	gs,ncbi,s3	gs.US,ncbi.public,s3.us-east-1	Harvest and post-harvest	SRX3086009		Chile	South America	Chile	Illumina HiSeq 2000	RG_E2-2	PAIRED	RT-PCR	TRANSCRIPTOMIC	1369	875	Prunus persica		ILLUMINA		2017-08-10T00:00:00Z	SRS2423534	Prunus persica var. Royal Glory	SRP115211	Mesocarp
SRR5929253		RNA-Seq	202	PRJNA288567	SAMN05361884	Plant	UNIVERSIDAD ANDRES BELLO		public	Royal Glory	sra	gs,ncbi,s3	gs.US,ncbi.public,s3.us-east-1	post-harvest	SRX3089573		Chile	South America	Chile	Illumina HiSeq 2000	RG_E3-1	PAIRED	RT-PCR	TRANSCRIPTOMIC	1436	916	Prunus persica		ILLUMINA		2017-08-18T00:00:00Z	SRS1554807	RG	SRP060244	mesocarp
SRR5929254		RNA-Seq	202	PRJNA288567	SAMN05361884	Plant	UNIVERSIDAD ANDRES BELLO		public	Royal Glory	sra	gs,ncbi,s3	gs.US,ncbi.public,s3.us-east-1	post-harvest	SRX3089572		Chile	South America	Chile	Illumina HiSeq 2000	RG_E3-2	PAIRED	RT-PCR	TRANSCRIPTOMIC	1471	940	Prunus persica		ILLUMINA		2017-08-18T00:00:00Z	SRS1554807	RG	SRP060244	mesocarp
SRR5929255		RNA-Seq	202	PRJNA288567	SAMN05361884	Plant	UNIVERSIDAD ANDRES BELLO		public	Royal Glory	sra	gs,ncbi,s3	gs.US,ncbi.public,s3.us-east-1	post-harvest	SRX3089571		Chile	South America	Chile	Illumina HiSeq 2000	RG_E4-1	PAIRED	RT-PCR	TRANSCRIPTOMIC	1362	875	Prunus persica		ILLUMINA		2017-08-18T00:00:00Z	SRS1554807	RG	SRP060244	mesocarp
SRR5929256		RNA-Seq	202	PRJNA288567	SAMN05361884	Plant	UNIVERSIDAD ANDRES BELLO		public	Royal Glory	sra	gs,ncbi,s3	gs.US,ncbi.public,s3.us-east-1	post-harvest	SRX3089570		Chile	South America	Chile	Illumina HiSeq 2000	RG_E4-2	PAIRED	RT-PCR	TRANSCRIPTOMIC	1393	888	Prunus persica		ILLUMINA		2017-08-18T00:00:00Z	SRS1554807	RG	SRP060244	mesocarp
SRR5929257		RNA-Seq	202	PRJNA288567	SAMN05361884	Plant	UNIVERSIDAD ANDRES BELLO		public	Royal Glory	sra	gs,ncbi,s3	gs.US,ncbi.public,s3.us-east-1	post-harvest	SRX3089569		Chile	South America	Chile	Illumina HiSeq 2000	RG_E1-1	PAIRED	RT-PCR	TRANSCRIPTOMIC	1553	976	Prunus persica		ILLUMINA		2017-08-18T00:00:00Z	SRS1554807	RG	SRP060244	mesocarp
SRR5929258		RNA-Seq	202	PRJNA288567	SAMN05361884	Plant	UNIVERSIDAD ANDRES BELLO		public	Royal Glory	sra	gs,ncbi,s3	gs.US,ncbi.public,s3.us-east-1	post-harvest	SRX3089568		Chile	South America	Chile	Illumina HiSeq 2000	RG_E1-2	PAIRED	RT-PCR	TRANSCRIPTOMIC	1491	951	Prunus persica		ILLUMINA		2017-08-18T00:00:00Z	SRS1554807	RG	SRP060244	mesocarp
SRR5929259		RNA-Seq	202	PRJNA288567	SAMN05361884	Plant	UNIVERSIDAD ANDRES BELLO		public	Royal Glory	sra	gs,ncbi,s3	gs.US,ncbi.public,s3.us-east-1	post-harvest	SRX3089567		Chile	South America	Chile	Illumina HiSeq 2000	RG_E2-1	PAIRED	RT-PCR	TRANSCRIPTOMIC	1436	917	Prunus persica		ILLUMINA		2017-08-18T00:00:00Z	SRS1554807	RG	SRP060244	mesocarp
SRR5929260		RNA-Seq	202	PRJNA288567	SAMN05361884	Plant	UNIVERSIDAD ANDRES BELLO		public	Royal Glory	sra	gs,ncbi,s3	gs.US,ncbi.public,s3.us-east-1	post-harvest	SRX3089566		Chile	South America	Chile	Illumina HiSeq 2000	RG_E2-2	PAIRED	RT-PCR	TRANSCRIPTOMIC	1369	875	Prunus persica		ILLUMINA		2017-08-18T00:00:00Z	SRS1554807	RG	SRP060244	mesocarp
SRR5942180		RNA-Seq	250	PRJNA398309	SAMN07513341	Plant	ABMART		public	CN-13	sra	gs,ncbi,s3	gs.US,ncbi.public,s3.us-east-1	S4II	SRX3100745		China	Asia	China:ZhengZhou	Illumina HiSeq 2500	CN-13_3	PAIRED	RANDOM	TRANSCRIPTOMIC	5523	1839	Prunus persica		ILLUMINA		2018-09-12T00:00:00Z	SRS2436782	CN-13_S4II	SRP115621	mesocarp
SRR5942181		RNA-Seq	250	PRJNA398309	SAMN07513342	Plant	ABMART		public	CN-13	sra	gs,ncbi,s3	gs.US,ncbi.public,s3.us-east-1	S4III	SRX3100744		China	Asia	China:ZhengZhou	Illumina HiSeq 2500	CN-13_4	PAIRED	RANDOM	TRANSCRIPTOMIC	5160	1716	Prunus persica		ILLUMINA		2018-09-12T00:00:00Z	SRS2436781	CN-13_S4III	SRP115621	mesocarp
SRR5942182		RNA-Seq	250	PRJNA398309	SAMN07513339	Plant	ABMART		public	CN-13	sra	gs,ncbi,s3	gs.US,ncbi.public,s3.us-east-1	S3	SRX3100743		China	Asia	China:ZhengZhou	Illumina HiSeq 2500	CN-13_1	PAIRED	RANDOM	TRANSCRIPTOMIC	5652	1900	Prunus persica		ILLUMINA		2018-09-12T00:00:00Z	SRS2436780	CN-13_S3	SRP115621	mesocarp
SRR5942183		RNA-Seq	250	PRJNA398309	SAMN07513340	Plant	ABMART		public	CN-13	sra	gs,ncbi,s3	gs.US,ncbi.public,s3.us-east-1	S4I	SRX3100742		China	Asia	China:ZhengZhou	Illumina HiSeq 2500	CN-13_2	PAIRED	RANDOM	TRANSCRIPTOMIC	5188	1745	Prunus persica		ILLUMINA		2018-09-12T00:00:00Z	SRS2436779	CN-13_S4I	SRP115621	mesocarp
SRR5942184		RNA-Seq	250	PRJNA398309	SAMN07513345	Plant	ABMART		public	CN-16	sra	gs,ncbi,s3	gs.US,ncbi.public,s3.us-east-1	S4II	SRX3100741		China	Asia	China:ZhengZhou	Illumina HiSeq 2500	CN-16_3	PAIRED	RANDOM	TRANSCRIPTOMIC	5384	1802	Prunus persica		ILLUMINA		2018-09-12T00:00:00Z	SRS2436778	CN-16_S4II	SRP115621	mesocarp
SRR5942185		RNA-Seq	250	PRJNA398309	SAMN07513346	Plant	ABMART		public	CN-16	sra	gs,ncbi,s3	gs.US,ncbi.public,s3.us-east-1	S4III	SRX3100740		China	Asia	China:ZhengZhou	Illumina HiSeq 2500	CN-16_4	PAIRED	RANDOM	TRANSCRIPTOMIC	5708	1924	Prunus persica		ILLUMINA		2018-09-12T00:00:00Z	SRS2436777	CN-16_S4III	SRP115621	mesocarp
SRR5942186		RNA-Seq	250	PRJNA398309	SAMN07513343	Plant	ABMART		public	CN-16	sra	gs,ncbi,s3	gs.US,ncbi.public,s3.us-east-1	S3	SRX3100739		China	Asia	China:ZhengZhou	Illumina HiSeq 2500	CN-16_1	PAIRED	RANDOM	TRANSCRIPTOMIC	4654	1569	Prunus persica		ILLUMINA		2018-09-12T00:00:00Z	SRS2436776	CN-16_S3	SRP115621	mesocarp
SRR5942187		RNA-Seq	250	PRJNA398309	SAMN07513344	Plant	ABMART		public	CN-16	sra	gs,ncbi,s3	gs.US,ncbi.public,s3.us-east-1	S4I	SRX3100738		China	Asia	China:ZhengZhou	Illumina HiSeq 2500	CN-16_2	PAIRED	RANDOM	TRANSCRIPTOMIC	4330	1457	Prunus persica		ILLUMINA		2018-09-12T00:00:00Z	SRS2436775	CN-16_S4I	SRP115621	mesocarp
SRR5995698		RNA-Seq	50	PRJNA400108	SAMN07556440	Plant	ZHEJIANG UNIVERSITY		public	Hujingmilu and Yulu	sra	gs,ncbi,s3	gs.US,ncbi.public,s3.us-east-1	turning stage	SRX3151373		China	Asia	China: Hangzhou	Illumina HiSeq 2500	HJ_CK1	SINGLE	cDNA	TRANSCRIPTOMIC	769	362	Prunus persica		ILLUMINA		2019-06-01T00:00:00Z	SRS2483250	HJ_CK1	SRP116640	peel
SRR5995699		RNA-Seq	50	PRJNA400108	SAMN07556446	Plant	ZHEJIANG UNIVERSITY		public	Hujingmilu and Yulu	sra	gs,ncbi,s3	gs.US,ncbi.public,s3.us-east-1	turning stage	SRX3151372		China	Asia	China: Hangzhou	Illumina HiSeq 2500	HJ_CK2	SINGLE	cDNA	TRANSCRIPTOMIC	724	347	Prunus persica		ILLUMINA		2019-06-01T00:00:00Z	SRS2483248	HJ_CK2	SRP116640	peel
SRR5995700		RNA-Seq	50	PRJNA400108	SAMN07556445	Plant	ZHEJIANG UNIVERSITY		public	Hujingmilu and Yulu	sra	gs,ncbi,s3	gs.US,ncbi.public,s3.us-east-1	turning stage	SRX3151371		China	Asia	China: Hangzhou	Illumina HiSeq 2500	HJ_UVA1	SINGLE	cDNA	TRANSCRIPTOMIC	690	312	Prunus persica		ILLUMINA		2019-06-01T00:00:00Z	SRS2483249	HJ_UVA1	SRP116640	peel
SRR5995701		RNA-Seq	50	PRJNA400108	SAMN07556450	Plant	ZHEJIANG UNIVERSITY		public	Hujingmilu and Yulu	sra	gs,ncbi,s3	gs.US,ncbi.public,s3.us-east-1	turning stage	SRX3151370		China	Asia	China: Hangzhou	Illumina HiSeq 2500	HJ_UVA2	SINGLE	cDNA	TRANSCRIPTOMIC	657	300	Prunus persica		ILLUMINA		2019-06-01T00:00:00Z	SRS2483246	HJ_UVA2	SRP116640	peel
SRR5995702		RNA-Seq	50	PRJNA400108	SAMN07556449	Plant	ZHEJIANG UNIVERSITY		public	Hujingmilu and Yulu	sra	gs,ncbi,s3	gs.US,ncbi.public,s3.us-east-1	turning stage	SRX3151369		China	Asia	China: Hangzhou	Illumina HiSeq 2500	HJ_UVB1	SINGLE	cDNA	TRANSCRIPTOMIC	744	336	Prunus persica		ILLUMINA		2019-06-01T00:00:00Z	SRS2483247	HJ_UVB1	SRP116640	peel
SRR5995703		RNA-Seq	50	PRJNA400108	SAMN07556448	Plant	ZHEJIANG UNIVERSITY		public	Hujingmilu and Yulu	sra	gs,ncbi,s3	gs.US,ncbi.public,s3.us-east-1	turning stage	SRX3151368		China	Asia	China: Hangzhou	Illumina HiSeq 2500	HJ_UVB2	SINGLE	cDNA	TRANSCRIPTOMIC	700	316	Prunus persica		ILLUMINA		2019-06-01T00:00:00Z	SRS2483245	HJ_UVB2	SRP116640	peel
SRR5995704		RNA-Seq	150	PRJNA400108	SAMN07556451	Plant	ZHEJIANG UNIVERSITY		public	Hujingmilu and Yulu	sra	gs,ncbi,s3	gs.US,ncbi.public,s3.us-east-1	turning stage	SRX3151367		China	Asia	China: Hangzhou	Illumina HiSeq 2500	YL_CK1	SINGLE	cDNA	TRANSCRIPTOMIC	3708	1334	Prunus persica		ILLUMINA		2019-06-01T00:00:00Z	SRS2483243	YL_CK1	SRP116640	peel
SRR5995705		RNA-Seq	150	PRJNA400108	SAMN07556452	Plant	ZHEJIANG UNIVERSITY		public	Hujingmilu and Yulu	sra	gs,ncbi,s3	gs.US,ncbi.public,s3.us-east-1	turning stage	SRX3151366		China	Asia	China: Hangzhou	Illumina HiSeq 2500	YL_CK2	SINGLE	cDNA	TRANSCRIPTOMIC	3610	1300	Prunus persica		ILLUMINA		2019-06-01T00:00:00Z	SRS2483242	YL_CK2	SRP116640	peel
SRR5995706		RNA-Seq	150	PRJNA400108	SAMN07556453	Plant	ZHEJIANG UNIVERSITY		public	Hujingmilu and Yulu	sra	gs,ncbi,s3	gs.US,ncbi.public,s3.us-east-1	turning stage	SRX3151365		China	Asia	China: Hangzhou	Illumina HiSeq 2500	YL_UVA1	SINGLE	cDNA	TRANSCRIPTOMIC	3200	1146	Prunus persica		ILLUMINA		2019-06-01T00:00:00Z	SRS2483244	YL_UVA1	SRP116640	peel
SRR5995707		RNA-Seq	150	PRJNA400108	SAMN07556454	Plant	ZHEJIANG UNIVERSITY		public	Hujingmilu and Yulu	sra	gs,ncbi,s3	gs.US,ncbi.public,s3.us-east-1	turning stage	SRX3151364		China	Asia	China: Hangzhou	Illumina HiSeq 2500	YL_UVA2	SINGLE	cDNA	TRANSCRIPTOMIC	3274	1175	Prunus persica		ILLUMINA		2019-06-01T00:00:00Z	SRS2483241	YL_UVA2	SRP116640	peel
SRR5995708		RNA-Seq	150	PRJNA400108	SAMN07556455	Plant	ZHEJIANG UNIVERSITY		public	Hujingmilu and Yulu	sra	gs,ncbi,s3	gs.US,ncbi.public,s3.us-east-1	turning stage	SRX3151363		China	Asia	China: Hangzhou	Illumina HiSeq 2500	YL_UVB1	SINGLE	cDNA	TRANSCRIPTOMIC	3513	1266	Prunus persica		ILLUMINA		2019-06-01T00:00:00Z	SRS2483240	YL_UVB1	SRP116640	peel
SRR5995709		RNA-Seq	150	PRJNA400108	SAMN07556456	Plant	ZHEJIANG UNIVERSITY		public	Hujingmilu and Yulu	sra	gs,ncbi,s3	gs.US,ncbi.public,s3.us-east-1	turning stage	SRX3151362		China	Asia	China: Hangzhou	Illumina HiSeq 2500	YL_UVB2	SINGLE	cDNA	TRANSCRIPTOMIC	3317	1197	Prunus persica		ILLUMINA		2019-06-01T00:00:00Z	SRS2483239	YL_UVB2	SRP116640	peel
SRR6001691		RNA-Seq	300	PRJNA401307	SAMN07602351	Plant	CHINESE ACADEMY OF AGRICULTURAL SCIENCES		public	Zhong Tao Hong Yu	sra	gs,ncbi,s3	gs.US,ncbi.public,s3.us-east-1	0 DAFB	SRX3157062		China	Asia	China:Zhengzhou	Illumina HiSeq 2000		PAIRED	PolyA	TRANSCRIPTOMIC	6604	2849	Prunus persica		ILLUMINA		2018-09-04T00:00:00Z	SRS2488564	s-3-20-HY-1	SRP116734	fruit
SRR6001692		RNA-Seq	300	PRJNA401307	SAMN07602352	Plant	CHINESE ACADEMY OF AGRICULTURAL SCIENCES		public	Zhong Tao Hong Yu	sra	gs,ncbi,s3	gs.US,ncbi.public,s3.us-east-1	0 DAFB	SRX3157064		China	Asia	China:Zhengzhou	Illumina HiSeq 2000		PAIRED	PolyA	TRANSCRIPTOMIC	6460	2766	Prunus persica		ILLUMINA		2018-09-04T00:00:00Z	SRS2488565	s-3-20-HY-2	SRP116734	fruit
SRR6001693		RNA-Seq	300	PRJNA401307	SAMN07602353	Plant	CHINESE ACADEMY OF AGRICULTURAL SCIENCES		public	Zhong Tao Hong Yu	sra	gs,ncbi,s3	gs.US,ncbi.public,s3.us-east-1	0 DAFB	SRX3157065		China	Asia	China:Zhengzhou	Illumina HiSeq 2000		PAIRED	PolyA	TRANSCRIPTOMIC	5988	2588	Prunus persica		ILLUMINA		2018-09-04T00:00:00Z	SRS2488566	s-3-20-HY-3	SRP116734	fruit
SRR6001694		RNA-Seq	300	PRJNA401307	SAMN07602354	Plant	CHINESE ACADEMY OF AGRICULTURAL SCIENCES		public	Zao Huang Pao Tao	sra	gs,ncbi,s3	gs.US,ncbi.public,s3.us-east-1	0 DAFB	SRX3157066		China	Asia	China:Zhengzhou	Illumina HiSeq 2000		PAIRED	PolyA	TRANSCRIPTOMIC	6998	3020	Prunus persica		ILLUMINA		2018-09-04T00:00:00Z	SRS2488567	s-3-20-ZH-1	SRP116734	fruit
SRR6001695		RNA-Seq	300	PRJNA401307	SAMN07602355	Plant	CHINESE ACADEMY OF AGRICULTURAL SCIENCES		public	Zao Huang Pao Tao	sra	gs,ncbi,s3	gs.US,ncbi.public,s3.us-east-1	0 DAFB	SRX3157067		China	Asia	China:Zhengzhou	Illumina HiSeq 2000		PAIRED	PolyA	TRANSCRIPTOMIC	6250	2719	Prunus persica		ILLUMINA		2018-09-04T00:00:00Z	SRS2488568	s-3-20-ZH-2	SRP116734	fruit
SRR6001696		RNA-Seq	300	PRJNA401307	SAMN07602356	Plant	CHINESE ACADEMY OF AGRICULTURAL SCIENCES		public	Zao Huang Pao Tao	sra	gs,ncbi,s3	gs.US,ncbi.public,s3.us-east-1	0 DAFB	SRX3157068		China	Asia	China:Zhengzhou	Illumina HiSeq 2000		PAIRED	PolyA	TRANSCRIPTOMIC	6556	2828	Prunus persica		ILLUMINA		2018-09-04T00:00:00Z	SRS2488569	s-3-20-ZH-3	SRP116734	fruit
SRR6001697		RNA-Seq	300	PRJNA401307	SAMN07602357	Plant	CHINESE ACADEMY OF AGRICULTURAL SCIENCES		public	Zhong Tao Hong Yu	sra	gs,ncbi,s3	gs.US,ncbi.public,s3.us-east-1	15 DAFB	SRX3157069		China	Asia	China:Zhengzhou	Illumina HiSeq 2000		PAIRED	PolyA	TRANSCRIPTOMIC	6538	2812	Prunus persica		ILLUMINA		2018-09-04T00:00:00Z	SRS2488570	s-4-4-HY-1	SRP116734	fruit
SRR6001698		RNA-Seq	300	PRJNA401307	SAMN07602358	Plant	CHINESE ACADEMY OF AGRICULTURAL SCIENCES		public	Zhong Tao Hong Yu	sra	gs,ncbi,s3	gs.US,ncbi.public,s3.us-east-1	15 DAFB	SRX3157070		China	Asia	China:Zhengzhou	Illumina HiSeq 2000		PAIRED	PolyA	TRANSCRIPTOMIC	6806	2932	Prunus persica		ILLUMINA		2018-09-04T00:00:00Z	SRS2488571	s-4-4-HY-2	SRP116734	fruit
SRR6001699		RNA-Seq	300	PRJNA401307	SAMN07602359	Plant	CHINESE ACADEMY OF AGRICULTURAL SCIENCES		public	Zhong Tao Hong Yu	sra	gs,ncbi,s3	gs.US,ncbi.public,s3.us-east-1	15 DAFB	SRX3157071		China	Asia	China:Zhengzhou	Illumina HiSeq 2000		PAIRED	PolyA	TRANSCRIPTOMIC	7275	3144	Prunus persica		ILLUMINA		2018-09-04T00:00:00Z	SRS2488572	s-4-4-HY-3	SRP116734	fruit
SRR6001701		RNA-Seq	300	PRJNA401307	SAMN07602360	Plant	CHINESE ACADEMY OF AGRICULTURAL SCIENCES		public	Zao Huang Pao Tao	sra	gs,ncbi,s3	gs.US,ncbi.public,s3.us-east-1	15 DAFB	SRX3157072		China	Asia	China:Zhengzhou	Illumina HiSeq 2000		PAIRED	PolyA	TRANSCRIPTOMIC	6390	2776	Prunus persica		ILLUMINA		2018-09-04T00:00:00Z	SRS2488573	s-4-4-ZH-1	SRP116734	fruit
SRR6001702		RNA-Seq	300	PRJNA401307	SAMN07602361	Plant	CHINESE ACADEMY OF AGRICULTURAL SCIENCES		public	Zao Huang Pao Tao	sra	gs,ncbi,s3	gs.US,ncbi.public,s3.us-east-1	15 DAFB	SRX3157073		China	Asia	China:Zhengzhou	Illumina HiSeq 2000		PAIRED	PolyA	TRANSCRIPTOMIC	7313	3158	Prunus persica		ILLUMINA		2018-09-04T00:00:00Z	SRS2488574	s-4-4-ZH-2	SRP116734	fruit
SRR6001703		RNA-Seq	300	PRJNA401307	SAMN07602362	Plant	CHINESE ACADEMY OF AGRICULTURAL SCIENCES		public	Zao Huang Pao Tao	sra	gs,ncbi,s3	gs.US,ncbi.public,s3.us-east-1	15 DAFB	SRX3157074		China	Asia	China:Zhengzhou	Illumina HiSeq 2000		PAIRED	PolyA	TRANSCRIPTOMIC	5655	2454	Prunus persica		ILLUMINA		2018-09-04T00:00:00Z	SRS2488575	s-4-4-ZH-3	SRP116734	fruit
SRR6001720		RNA-Seq	300	PRJNA401307	SAMN07602363	Plant	CHINESE ACADEMY OF AGRICULTURAL SCIENCES		public	Zhong Tao Hong Yu	sra	gs,ncbi,s3	gs.US,ncbi.public,s3.us-east-1	65 DAFB	SRX3157091		China	Asia	China:Zhengzhou	Illumina HiSeq 2000		PAIRED	PolyA	TRANSCRIPTOMIC	6696	2924	Prunus persica		ILLUMINA		2018-09-04T00:00:00Z	SRS2488582	s-5-30-HY-1	SRP116734	fruit
SRR6001721		RNA-Seq	300	PRJNA401307	SAMN07602364	Plant	CHINESE ACADEMY OF AGRICULTURAL SCIENCES		public	Zhong Tao Hong Yu	sra	gs,ncbi,s3	gs.US,ncbi.public,s3.us-east-1	65 DAFB	SRX3157092		China	Asia	China:Zhengzhou	Illumina HiSeq 2000		PAIRED	PolyA	TRANSCRIPTOMIC	6142	2677	Prunus persica		ILLUMINA		2018-09-04T00:00:00Z	SRS2488583	s-5-30-HY-2	SRP116734	fruit
SRR6001722		RNA-Seq	300	PRJNA401307	SAMN07602365	Plant	CHINESE ACADEMY OF AGRICULTURAL SCIENCES		public	Zhong Tao Hong Yu	sra	gs,ncbi,s3	gs.US,ncbi.public,s3.us-east-1	65 DAFB	SRX3157093		China	Asia	China:Zhengzhou	Illumina HiSeq 2000		PAIRED	PolyA	TRANSCRIPTOMIC	6246	2767	Prunus persica		ILLUMINA		2018-09-04T00:00:00Z	SRS2488584	s-5-30-HY-3	SRP116734	fruit
SRR6001723		RNA-Seq	300	PRJNA401307	SAMN07602366	Plant	CHINESE ACADEMY OF AGRICULTURAL SCIENCES		public	Zao Huang Pao Tao	sra	gs,ncbi,s3	gs.US,ncbi.public,s3.us-east-1	65 DAFB	SRX3157094		China	Asia	China:Zhengzhou	Illumina HiSeq 2000		PAIRED	PolyA	TRANSCRIPTOMIC	6300	2753	Prunus persica		ILLUMINA		2018-09-04T00:00:00Z	SRS2488585	s-5-30-ZH-1	SRP116734	fruit
SRR6001785		RNA-Seq	300	PRJNA401307	SAMN07602367	Plant	CHINESE ACADEMY OF AGRICULTURAL SCIENCES		public	Zao Huang Pao Tao	sra	gs,ncbi,s3	gs.US,ncbi.public,s3.us-east-1	65 DAFB	SRX3157147		China	Asia	China:Zhengzhou	Illumina HiSeq 2000		PAIRED	PolyA	TRANSCRIPTOMIC	6586	2873	Prunus persica		ILLUMINA		2018-09-04T00:00:00Z	SRS2488638	s-5-30-ZH-2	SRP116734	fruit
SRR6001786		RNA-Seq	300	PRJNA401307	SAMN07602368	Plant	CHINESE ACADEMY OF AGRICULTURAL SCIENCES		public	Zao Huang Pao Tao	sra	gs,ncbi,s3	gs.US,ncbi.public,s3.us-east-1	65 DAFB	SRX3157148		China	Asia	China:Zhengzhou	Illumina HiSeq 2000		PAIRED	PolyA	TRANSCRIPTOMIC	7197	3154	Prunus persica		ILLUMINA		2018-09-04T00:00:00Z	SRS2488639	s-5-30-ZH-3	SRP116734	fruit
SRR6320460		RNA-Seq	300	PRJNA381300	SAMN08095314	Plant	THE CHINESE UNIVERSITY OF HONGKONG		public	babygold	sra	gs,ncbi,s3	gs.US,ncbi.public,s3.us-east-1		SRX3420431		China	Asia	China: Zhengzhou	HiSeq X Ten	Peach_leaf_RNA-seq_2:PH094:RNA-seq:paired:HiSeqXTen	PAIRED	RANDOM PCR	TRANSCRIPTOMIC	2041	810	Prunus persica	not collected	ILLUMINA		2017-11-23T00:00:00Z	SRS2712295	Peach_leaf_RNA-seq_2	SRP102870	leaf
SRR6320461		RNA-Seq	300	PRJNA381300	SAMN08095315	Plant	THE CHINESE UNIVERSITY OF HONGKONG		public	babygold	sra	gs,ncbi,s3	gs.US,ncbi.public,s3.us-east-1		SRX3420430		USA	North America	USA	HiSeq X Ten	Peach_immature_RNA-seq_2:PH094:RNA-seq:paired:HiSeqXTen	PAIRED	RANDOM PCR	TRANSCRIPTOMIC	1404	560	Prunus persica	immature	ILLUMINA		2017-11-23T00:00:00Z	SRS2712296	Peach_immature_RNA-seq_2	SRP102870	fruit flesh
SRR6374787		RNA-Seq	300	PRJNA422337	SAMN08176488	Plant	SHANDONG AGRICULTURAL UNIVERSITY		public	LuYou Tao1	sra	gs,ncbi,s3	gs.US,ncbi.public,s3.us-east-1	missing	SRX3469636		China	Asia	China:Tai''an\,Shandong	Illumina HiSeq 4000	peach red fruit skin	PAIRED	Oligo-dT	TRANSCRIPTOMIC	18549	7731	Prunus persica		ILLUMINA		2017-12-14T00:00:00Z	SRS2757027	H	SRP126711	fruit
SRR6374788		RNA-Seq	300	PRJNA422337	SAMN08176489	Plant	SHANDONG AGRICULTURAL UNIVERSITY		public	LuYou Tao1	sra	gs,ncbi,s3	gs.US,ncbi.public,s3.us-east-1	missing	SRX3469635		China	Asia	China:Tai''an\,Shandong	Illumina HiSeq 4000	peach green fruit skin	PAIRED	Oligo-dT	TRANSCRIPTOMIC	18659	7373	Prunus persica		ILLUMINA		2017-12-14T00:00:00Z	SRS2757028	L	SRP126711	fruit
SRR6808594		RNA-Seq	180	PRJNA437050	SAMN08637836	Plant	YUKIHISA'S SHARED SUBMISSIONS		public	Akatsuki	sra	gs,ncbi,s3	gs.US,ncbi.public,s3.us-east-1	Ripening stage	SRX3766815		Japan	Asia	Japan	Illumina HiSeq 2000	akatsuki-105d-1	PAIRED	cDNA	TRANSCRIPTOMIC	4078	3053	Prunus persica		ILLUMINA	biological replicate 1	2019-04-01T00:00:00Z	SRS3021380	akatsuki 105d biological replicate 1	SRP133989	fruit
SRR6808595		RNA-Seq	180	PRJNA437050	SAMN08637837	Plant	YUKIHISA'S SHARED SUBMISSIONS		public	Akatsuki	sra	gs,ncbi,s3	gs.US,ncbi.public,s3.us-east-1	Ripening stage	SRX3766814		Japan	Asia	Japan	Illumina HiSeq 2000	akatsuki-105d-2	PAIRED	cDNA	TRANSCRIPTOMIC	4386	3278	Prunus persica		ILLUMINA	biological replicate 2	2019-04-01T00:00:00Z	SRS3021379	akatsuki 105d biological replicate 2	SRP133989	fruit
SRR6808596		RNA-Seq	180	PRJNA437050	SAMN08637834	Plant	YUKIHISA'S SHARED SUBMISSIONS		public	Akatsuki	sra	gs,ncbi,s3	gs.US,ncbi.public,s3.us-east-1	Ripening stage	SRX3766813		Japan	Asia	Japan	Illumina HiSeq 2000	akatsuki-88d-1	PAIRED	cDNA	TRANSCRIPTOMIC	3903	2922	Prunus persica		ILLUMINA	biological replicate 1	2019-04-01T00:00:00Z	SRS3021378	akatsuki 88d biological replicate 1	SRP133989	fruit
SRR6808597		RNA-Seq	180	PRJNA437050	SAMN08637835	Plant	YUKIHISA'S SHARED SUBMISSIONS		public	Akatsuki	sra	gs,ncbi,s3	gs.US,ncbi.public,s3.us-east-1	Ripening stage	SRX3766812		Japan	Asia	Japan	Illumina HiSeq 2000	akatsuki-88d-2	PAIRED	cDNA	TRANSCRIPTOMIC	5175	3878	Prunus persica		ILLUMINA	biological replicate 2	2019-04-01T00:00:00Z	SRS3021377	akatsuki 88d biological replicate 2	SRP133989	fruit
SRR6808598		RNA-Seq	180	PRJNA437050	SAMN08637840	Plant	YUKIHISA'S SHARED SUBMISSIONS		public	Manami	sra	gs,ncbi,s3	gs.US,ncbi.public,s3.us-east-1	Ripening stage	SRX3766811		Japan	Asia	Japan	Illumina HiSeq 2000	manami-112d-1	PAIRED	cDNA	TRANSCRIPTOMIC	4952	3695	Prunus persica		ILLUMINA	biological replicate 1	2019-04-01T00:00:00Z	SRS3021376	manami 112d biological replicate 1	SRP133989	fruit
SRR6808599		RNA-Seq	180	PRJNA437050	SAMN08637841	Plant	YUKIHISA'S SHARED SUBMISSIONS		public	Manami	sra	gs,ncbi,s3	gs.US,ncbi.public,s3.us-east-1	Ripening stage	SRX3766810		Japan	Asia	Japan	Illumina HiSeq 2000	manami-112d-2	PAIRED	cDNA	TRANSCRIPTOMIC	4882	3663	Prunus persica		ILLUMINA	biological replicate 2	2019-04-01T00:00:00Z	SRS3021375	manami 112d biological replicate 2	SRP133989	fruit
SRR6808600		RNA-Seq	180	PRJNA437050	SAMN08637838	Plant	YUKIHISA'S SHARED SUBMISSIONS		public	Manami	sra	gs,ncbi,s3	gs.US,ncbi.public,s3.us-east-1	Ripening stage	SRX3766809		Japan	Asia	Japan	Illumina HiSeq 2000	manami-99d-1	PAIRED	cDNA	TRANSCRIPTOMIC	4602	3439	Prunus persica		ILLUMINA	biological replicate 1	2019-04-01T00:00:00Z	SRS3021374	manami 99d biological replicate 1	SRP133989	fruit
SRR6808601		RNA-Seq	180	PRJNA437050	SAMN08637839	Plant	YUKIHISA'S SHARED SUBMISSIONS		public	Manami	sra	gs,ncbi,s3	gs.US,ncbi.public,s3.us-east-1	Ripening stage	SRX3766808		Japan	Asia	Japan	Illumina HiSeq 2000	manami-99d-2	PAIRED	cDNA	TRANSCRIPTOMIC	3988	2984	Prunus persica		ILLUMINA	biological replicate 2	2019-04-01T00:00:00Z	SRS3021373	manami 99d biological replicate 2	SRP133989	fruit
SRR6869560		RNA-Seq	51	PRJNA439260	SAMN08742977		GEO		public		sra	gs,ncbi,s3	gs.US,ncbi.public,s3.us-east-1	Mature tree	SRX3823838					Illumina HiSeq 2000		SINGLE	cDNA	TRANSCRIPTOMIC	1209	721	Prunus persica		ILLUMINA		2018-03-22T00:00:00Z	GSM3057152		SRP136085	branch tip
SRR6869561		RNA-Seq	51	PRJNA439260	SAMN08742978		GEO		public		sra	gs,ncbi,s3	gs.US,ncbi.public,s3.us-east-1	Mature tree	SRX3823839					Illumina HiSeq 2000		SINGLE	cDNA	TRANSCRIPTOMIC	1171	694	Prunus persica		ILLUMINA		2018-03-22T00:00:00Z	GSM3057153		SRP136085	branch tip
SRR6869562		RNA-Seq	51	PRJNA439260	SAMN08742973		GEO		public		sra	gs,ncbi,s3	gs.US,ncbi.public,s3.us-east-1	Mature tree	SRX3823840					Illumina HiSeq 2000		SINGLE	cDNA	TRANSCRIPTOMIC	1203	713	Prunus persica		ILLUMINA		2018-03-22T00:00:00Z	GSM3057154		SRP136085	branch tip
SRR6869563		RNA-Seq	51	PRJNA439260	SAMN08742972		GEO		public		sra	gs,ncbi,s3	gs.US,ncbi.public,s3.us-east-1	Mature tree	SRX3823841					Illumina HiSeq 2000		SINGLE	cDNA	TRANSCRIPTOMIC	1295	769	Prunus persica		ILLUMINA		2018-03-22T00:00:00Z	GSM3057155		SRP136085	branch tip
SRR6869564		RNA-Seq	51	PRJNA439260	SAMN08742974		GEO		public		sra	gs,ncbi,s3	gs.US,ncbi.public,s3.us-east-1	Mature tree	SRX3823842					Illumina HiSeq 2000		SINGLE	cDNA	TRANSCRIPTOMIC	1248	741	Prunus persica		ILLUMINA		2018-03-22T00:00:00Z	GSM3057156		SRP136085	branch tip
SRR6869565		RNA-Seq	51	PRJNA439260	SAMN08742976		GEO		public		sra	gs,ncbi,s3	gs.US,ncbi.public,s3.us-east-1	Mature tree	SRX3823843					Illumina HiSeq 2000		SINGLE	cDNA	TRANSCRIPTOMIC	1403	834	Prunus persica		ILLUMINA		2018-03-22T00:00:00Z	GSM3057157		SRP136085	branch tip
SRR6869566		RNA-Seq	51	PRJNA439260	SAMN08742975		GEO		public		sra	gs,ncbi,s3	gs.US,ncbi.public,s3.us-east-1	Mature tree	SRX3823844					Illumina HiSeq 2000		SINGLE	cDNA	TRANSCRIPTOMIC	1187	740	Prunus persica		ILLUMINA		2018-03-22T00:00:00Z	GSM3057158		SRP136085	branch tip
SRR6869567		RNA-Seq	51	PRJNA439260	SAMN08742971		GEO		public		sra	gs,ncbi,s3	gs.US,ncbi.public,s3.us-east-1	Mature tree	SRX3823845					Illumina HiSeq 2000		SINGLE	cDNA	TRANSCRIPTOMIC	1129	704	Prunus persica		ILLUMINA		2018-03-22T00:00:00Z	GSM3057159		SRP136085	branch tip
SRR6932668		RNA-Seq	51	PRJNA448600	SAMN08851418		GEO		public		sra	gs,ncbi,s3	gs.US,ncbi.public,s3.us-east-1	Mature tree	SRX3877959					Illumina HiSeq 2000		SINGLE	cDNA	TRANSCRIPTOMIC	1209	721	Prunus persica		ILLUMINA		2018-04-04T00:00:00Z	SRS3118033	GSM3074902	SRP137017	branch tip
SRR6932669		RNA-Seq	51	PRJNA448600	SAMN08851417		GEO		public		sra	gs,ncbi,s3	gs.US,ncbi.public,s3.us-east-1	Mature tree	SRX3877960					Illumina HiSeq 2000		SINGLE	cDNA	TRANSCRIPTOMIC	1171	694	Prunus persica		ILLUMINA		2018-04-04T00:00:00Z	SRS3118035	GSM3074903	SRP137017	branch tip
SRR6932670		RNA-Seq	51	PRJNA448600	SAMN08851424		GEO		public		sra	gs,ncbi,s3	gs.US,ncbi.public,s3.us-east-1	Mature tree	SRX3877961					Illumina HiSeq 2000		SINGLE	cDNA	TRANSCRIPTOMIC	1203	713	Prunus persica		ILLUMINA		2018-04-04T00:00:00Z	SRS3118034	GSM3074904	SRP137017	branch tip
SRR6932671		RNA-Seq	51	PRJNA448600	SAMN08851423		GEO		public		sra	gs,ncbi,s3	gs.US,ncbi.public,s3.us-east-1	Mature tree	SRX3877962					Illumina HiSeq 2000		SINGLE	cDNA	TRANSCRIPTOMIC	1295	769	Prunus persica		ILLUMINA		2018-04-04T00:00:00Z	SRS3118036	GSM3074905	SRP137017	branch tip
SRR6932672		RNA-Seq	51	PRJNA448600	SAMN08851422		GEO		public		sra	gs,ncbi,s3	gs.US,ncbi.public,s3.us-east-1	Mature tree	SRX3877963					Illumina HiSeq 2000		SINGLE	cDNA	TRANSCRIPTOMIC	1211	756	Prunus persica		ILLUMINA		2018-04-04T00:00:00Z	SRS3118038	GSM3074906	SRP137017	branch tip
SRR6932673		RNA-Seq	51	PRJNA448600	SAMN08851421		GEO		public		sra	gs,ncbi,s3	gs.US,ncbi.public,s3.us-east-1	Mature tree	SRX3877964					Illumina HiSeq 2000		SINGLE	cDNA	TRANSCRIPTOMIC	1011	631	Prunus persica		ILLUMINA		2018-04-04T00:00:00Z	SRS3118037	GSM3074907	SRP137017	branch tip
SRR6932674		RNA-Seq	51	PRJNA448600	SAMN08851420		GEO		public		sra	gs,ncbi,s3	gs.US,ncbi.public,s3.us-east-1	Mature tree	SRX3877965					Illumina HiSeq 2000		SINGLE	cDNA	TRANSCRIPTOMIC	1175	696	Prunus persica		ILLUMINA		2018-04-04T00:00:00Z	SRS3118039	GSM3074908	SRP137017	branch tip
SRR6932675		RNA-Seq	51	PRJNA448600	SAMN08851419		GEO		public		sra	gs,ncbi,s3	gs.US,ncbi.public,s3.us-east-1	Mature tree	SRX3877966					Illumina HiSeq 2000		SINGLE	cDNA	TRANSCRIPTOMIC	1243	737	Prunus persica		ILLUMINA		2018-04-04T00:00:00Z	SRS3118040	GSM3074909	SRP137017	branch tip
SRR7107449	3 years	RNA-Seq	278	PRJNA454883	SAMN09059760	Plant	ZHENGZHOU FRUIT RESEARCH INSTITUTE		public	R36	bam,sra	gs,ncbi,s3	gs.US,ncbi.public,s3.us-east-1	the partially expanded trifoliate leaves	SRX4035717		China	Asia	China:the Asparagus Field Coastwise Yellow River	Illumina HiSeq 4000	8	PAIRED	cDNA	TRANSCRIPTOMIC	6308	1050	Prunus persica	resistant	ILLUMINA	biological replicate 2	2019-07-10T00:00:00Z	SRS3254000	RR_9h_2	SRP144490	leaf
SRR7107450	3 years	RNA-Seq	279	PRJNA454883	SAMN09059759	Plant	ZHENGZHOU FRUIT RESEARCH INSTITUTE		public	R36	bam,sra	gs,ncbi,s3	gs.US,ncbi.public,s3.us-east-1	the partially expanded trifoliate leaves	SRX4035716		China	Asia	China:the Asparagus Field Coastwise Yellow River	Illumina HiSeq 4000	7	PAIRED	cDNA	TRANSCRIPTOMIC	5749	848	Prunus persica	resistant	ILLUMINA	biological replicate 1	2019-07-10T00:00:00Z	SRS3253999	RR_9h_1	SRP144490	leaf
SRR7107451	3 years	RNA-Seq	277	PRJNA454883	SAMN09059758	Plant	ZHENGZHOU FRUIT RESEARCH INSTITUTE		public	R36	bam,sra	gs,ncbi,s3	gs.US,ncbi.public,s3.us-east-1	the partially expanded trifoliate leaves	SRX4035715		China	Asia	China:the Asparagus Field Coastwise Yellow River	Illumina HiSeq 4000	6	PAIRED	cDNA	TRANSCRIPTOMIC	6808	1060	Prunus persica	resistant	ILLUMINA	biological replicate 2	2019-07-10T00:00:00Z	SRS3253998	RR_6h_2	SRP144490	leaf
SRR7107452	3 years	RNA-Seq	279	PRJNA454883	SAMN09059757	Plant	ZHENGZHOU FRUIT RESEARCH INSTITUTE		public	R36	bam,sra	gs,ncbi,s3	gs.US,ncbi.public,s3.us-east-1	the partially expanded trifoliate leaves	SRX4035714		China	Asia	China:the Asparagus Field Coastwise Yellow River	Illumina HiSeq 4000	5	PAIRED	cDNA	TRANSCRIPTOMIC	6663	977	Prunus persica	resistant	ILLUMINA	biological replicate 1	2019-07-10T00:00:00Z	SRS3253997	RR_6h_1	SRP144490	leaf
SRR7107453	3 years	RNA-Seq	278	PRJNA454883	SAMN09059756	Plant	ZHENGZHOU FRUIT RESEARCH INSTITUTE		public	R36	bam,sra	gs,ncbi,s3	gs.US,ncbi.public,s3.us-east-1	the partially expanded trifoliate leaves	SRX4035713		China	Asia	China:the Asparagus Field Coastwise Yellow River	Illumina HiSeq 4000	4	PAIRED	cDNA	TRANSCRIPTOMIC	5361	833	Prunus persica	resistant	ILLUMINA	biological replicate 2	2019-07-10T00:00:00Z	SRS3253996	RR_3h_2	SRP144490	leaf
SRR7107454	3 years	RNA-Seq	279	PRJNA454883	SAMN09059755	Plant	ZHENGZHOU FRUIT RESEARCH INSTITUTE		public	R36	bam,sra	gs,ncbi,s3	gs.US,ncbi.public,s3.us-east-1	the partially expanded trifoliate leaves	SRX4035712		China	Asia	China:the Asparagus Field Coastwise Yellow River	Illumina HiSeq 4000	3	PAIRED	cDNA	TRANSCRIPTOMIC	5957	896	Prunus persica	resistant	ILLUMINA	biological replicate 1	2019-07-10T00:00:00Z	SRS3253995	RR_3h_1	SRP144490	leaf
SRR7107455	3 years	RNA-Seq	276	PRJNA454883	SAMN09059754	Plant	ZHENGZHOU FRUIT RESEARCH INSTITUTE		public	R36	bam,sra	gs,ncbi,s3	gs.US,ncbi.public,s3.us-east-1	the partially expanded trifoliate leaves	SRX4035711		China	Asia	China:the Asparagus Field Coastwise Yellow River	Illumina HiSeq 4000	2	PAIRED	cDNA	TRANSCRIPTOMIC	5984	813	Prunus persica	resistant	ILLUMINA	biological replicate 2	2019-07-10T00:00:00Z	SRS3253994	RR_0h_2	SRP144490	leaf
SRR7107456	3 years	RNA-Seq	276	PRJNA454883	SAMN09059753	Plant	ZHENGZHOU FRUIT RESEARCH INSTITUTE		public	R36	bam,sra	gs,ncbi,s3	gs.US,ncbi.public,s3.us-east-1	the partially expanded trifoliate leaves	SRX4035710		China	Asia	China:the Asparagus Field Coastwise Yellow River	Illumina HiSeq 4000	1	PAIRED	cDNA	TRANSCRIPTOMIC	6128	837	Prunus persica	resistant	ILLUMINA	biological replicate 1	2019-07-10T00:00:00Z	SRS3253993	RR_0h_1	SRP144490	leaf
SRR7107457	3 years	RNA-Seq	278	PRJNA454883	SAMN09059762	Plant	ZHENGZHOU FRUIT RESEARCH INSTITUTE		public	R36	bam,sra	gs,ncbi,s3	gs.US,ncbi.public,s3.us-east-1	the partially expanded trifoliate leaves	SRX4035709		China	Asia	China:the Asparagus Field Coastwise Yellow River	Illumina HiSeq 4000	10	PAIRED	cDNA	TRANSCRIPTOMIC	6747	1124	Prunus persica	resistant	ILLUMINA	biological replicate 2	2019-07-10T00:00:00Z	SRS3253992	RR_12h_2	SRP144490	leaf
SRR7107458	3 years	RNA-Seq	280	PRJNA454883	SAMN09059761	Plant	ZHENGZHOU FRUIT RESEARCH INSTITUTE		public	R36	bam,sra	gs,ncbi,s3	gs.US,ncbi.public,s3.us-east-1	the partially expanded trifoliate leaves	SRX4035708		China	Asia	China:the Asparagus Field Coastwise Yellow River	Illumina HiSeq 4000	9	PAIRED	cDNA	TRANSCRIPTOMIC	6618	982	Prunus persica	resistant	ILLUMINA	biological replicate 1	2019-07-10T00:00:00Z	SRS3253991	RR_12h_1	SRP144490	leaf
SRR7107459	3 years	RNA-Seq	280	PRJNA454883	SAMN09059773	Plant	ZHENGZHOU FRUIT RESEARCH INSTITUTE		public	S38	bam,sra	gs,ncbi,s3	gs.US,ncbi.public,s3.us-east-1	the partially expanded trifoliate leaves	SRX4035707		China	Asia	China:the Asparagus Field Coastwise Yellow River	Illumina HiSeq 4000	21	PAIRED	cDNA	TRANSCRIPTOMIC	6922	987	Prunus persica	susceptible	ILLUMINA	biological replicate 1	2019-07-10T00:00:00Z	SRS3253990	SS_6h_1	SRP144490	leaf
SRR7107460	3 years	RNA-Seq	279	PRJNA454883	SAMN09059774	Plant	ZHENGZHOU FRUIT RESEARCH INSTITUTE		public	S38	bam,sra	gs,ncbi,s3	gs.US,ncbi.public,s3.us-east-1	the partially expanded trifoliate leaves	SRX4035706		China	Asia	China:the Asparagus Field Coastwise Yellow River	Illumina HiSeq 4000	22	PAIRED	cDNA	TRANSCRIPTOMIC	6415	971	Prunus persica	susceptible	ILLUMINA	biological replicate 2	2019-07-10T00:00:00Z	SRS3253989	SS_6h_2	SRP144490	leaf
SRR7107461	3 years	RNA-Seq	280	PRJNA454883	SAMN09059775	Plant	ZHENGZHOU FRUIT RESEARCH INSTITUTE		public	S38	bam,sra	gs,ncbi,s3	gs.US,ncbi.public,s3.us-east-1	the partially expanded trifoliate leaves	SRX4035705		China	Asia	China:the Asparagus Field Coastwise Yellow River	Illumina HiSeq 4000	23	PAIRED	cDNA	TRANSCRIPTOMIC	7534	1063	Prunus persica	susceptible	ILLUMINA	biological replicate 1	2019-07-10T00:00:00Z	SRS3253988	SS_9h_1	SRP144490	leaf
SRR7107462	3 years	RNA-Seq	281	PRJNA454883	SAMN09059776	Plant	ZHENGZHOU FRUIT RESEARCH INSTITUTE		public	S38	bam,sra	gs,ncbi,s3	gs.US,ncbi.public,s3.us-east-1	the partially expanded trifoliate leaves	SRX4035704		China	Asia	China:the Asparagus Field Coastwise Yellow River	Illumina HiSeq 4000	24	PAIRED	cDNA	TRANSCRIPTOMIC	6732	967	Prunus persica	susceptible	ILLUMINA	biological replicate 2	2019-07-10T00:00:00Z	SRS3253987	SS_9h_2	SRP144490	leaf
SRR7107463	3 years	RNA-Seq	279	PRJNA454883	SAMN09059777	Plant	ZHENGZHOU FRUIT RESEARCH INSTITUTE		public	S38	bam,sra	gs,ncbi,s3	gs.US,ncbi.public,s3.us-east-1	the partially expanded trifoliate leaves	SRX4035703		China	Asia	China:the Asparagus Field Coastwise Yellow River	Illumina HiSeq 4000	25	PAIRED	cDNA	TRANSCRIPTOMIC	6192	782	Prunus persica	susceptible	ILLUMINA	biological replicate 1	2019-07-10T00:00:00Z	SRS3253986	SS_12h_1	SRP144490	leaf
SRR7107464	3 years	RNA-Seq	280	PRJNA454883	SAMN09059778	Plant	ZHENGZHOU FRUIT RESEARCH INSTITUTE		public	S38	bam,sra	gs,ncbi,s3	gs.US,ncbi.public,s3.us-east-1	the partially expanded trifoliate leaves	SRX4035702		China	Asia	China:the Asparagus Field Coastwise Yellow River	Illumina HiSeq 4000	26	PAIRED	cDNA	TRANSCRIPTOMIC	5806	732	Prunus persica	susceptible	ILLUMINA	biological replicate 2	2019-07-10T00:00:00Z	SRS3253985	SS_12h_2	SRP144490	leaf
SRR7107465	3 years	RNA-Seq	280	PRJNA454883	SAMN09059779	Plant	ZHENGZHOU FRUIT RESEARCH INSTITUTE		public	S38	bam,sra	gs,ncbi,s3	gs.US,ncbi.public,s3.us-east-1	the partially expanded trifoliate leaves	SRX4035701		China	Asia	China:the Asparagus Field Coastwise Yellow River	Illumina HiSeq 4000	27	PAIRED	cDNA	TRANSCRIPTOMIC	5695	720	Prunus persica	susceptible	ILLUMINA	biological replicate 1	2019-07-10T00:00:00Z	SRS3253984	SS_1d_1	SRP144490	leaf
SRR7107466	3 years	RNA-Seq	281	PRJNA454883	SAMN09059780	Plant	ZHENGZHOU FRUIT RESEARCH INSTITUTE		public	S38	bam,sra	gs,ncbi,s3	gs.US,ncbi.public,s3.us-east-1	the partially expanded trifoliate leaves	SRX4035700		China	Asia	China:the Asparagus Field Coastwise Yellow River	Illumina HiSeq 4000	28	PAIRED	cDNA	TRANSCRIPTOMIC	5390	665	Prunus persica	susceptible	ILLUMINA	biological replicate 2	2019-07-10T00:00:00Z	SRS3253983	SS_1d_2	SRP144490	leaf
SRR7107467	3 years	RNA-Seq	279	PRJNA454883	SAMN09059781	Plant	ZHENGZHOU FRUIT RESEARCH INSTITUTE		public	S38	bam,sra	gs,ncbi,s3	gs.US,ncbi.public,s3.us-east-1	the partially expanded trifoliate leaves	SRX4035699		China	Asia	China:the Asparagus Field Coastwise Yellow River	Illumina HiSeq 4000	29	PAIRED	cDNA	TRANSCRIPTOMIC	5456	805	Prunus persica	susceptible	ILLUMINA	biological replicate 1	2019-07-10T00:00:00Z	SRS3253982	SS_2d_1	SRP144490	leaf
SRR7107468	3 years	RNA-Seq	280	PRJNA454883	SAMN09059782	Plant	ZHENGZHOU FRUIT RESEARCH INSTITUTE		public	S38	bam,sra	gs,ncbi,s3	gs.US,ncbi.public,s3.us-east-1	the partially expanded trifoliate leaves	SRX4035698		China	Asia	China:the Asparagus Field Coastwise Yellow River	Illumina HiSeq 4000	30	PAIRED	cDNA	TRANSCRIPTOMIC	6264	776	Prunus persica	susceptible	ILLUMINA	biological replicate 2	2019-07-10T00:00:00Z	SRS3253981	SS_2d_2	SRP144490	leaf
SRR7107469	3 years	RNA-Seq	280	PRJNA454883	SAMN09059772	Plant	ZHENGZHOU FRUIT RESEARCH INSTITUTE		public	S38	bam,sra	gs,ncbi,s3	gs.US,ncbi.public,s3.us-east-1	the partially expanded trifoliate leaves	SRX4035697		China	Asia	China:the Asparagus Field Coastwise Yellow River	Illumina HiSeq 4000	20	PAIRED	cDNA	TRANSCRIPTOMIC	7831	1112	Prunus persica	susceptible	ILLUMINA	biological replicate 2	2019-07-10T00:00:00Z	SRS3253980	SS_3h_2	SRP144490	leaf
SRR7107470	3 years	RNA-Seq	279	PRJNA454883	SAMN09059771	Plant	ZHENGZHOU FRUIT RESEARCH INSTITUTE		public	S38	bam,sra	gs,ncbi,s3	gs.US,ncbi.public,s3.us-east-1	the partially expanded trifoliate leaves	SRX4035696		China	Asia	China:the Asparagus Field Coastwise Yellow River	Illumina HiSeq 4000	19	PAIRED	cDNA	TRANSCRIPTOMIC	7328	1051	Prunus persica	susceptible	ILLUMINA	biological replicate 1	2019-07-10T00:00:00Z	SRS3253979	SS_3h_1	SRP144490	leaf
SRR7107471	3 years	RNA-Seq	281	PRJNA454883	SAMN09059768	Plant	ZHENGZHOU FRUIT RESEARCH INSTITUTE		public	R36	bam,sra	gs,ncbi,s3	gs.US,ncbi.public,s3.us-east-1	the partially expanded trifoliate leaves	SRX4035695		China	Asia	China:the Asparagus Field Coastwise Yellow River	Illumina HiSeq 4000	16	PAIRED	cDNA	TRANSCRIPTOMIC	6101	947	Prunus persica	resistant	ILLUMINA	biological replicate 2	2019-07-10T00:00:00Z	SRS3253978	RR_3d_2	SRP144490	leaf
SRR7107472	3 years	RNA-Seq	280	PRJNA454883	SAMN09059767	Plant	ZHENGZHOU FRUIT RESEARCH INSTITUTE		public	R36	bam,sra	gs,ncbi,s3	gs.US,ncbi.public,s3.us-east-1	the partially expanded trifoliate leaves	SRX4035694		China	Asia	China:the Asparagus Field Coastwise Yellow River	Illumina HiSeq 4000	15	PAIRED	cDNA	TRANSCRIPTOMIC	6767	1026	Prunus persica	resistant	ILLUMINA	biological replicate 1	2019-07-10T00:00:00Z	SRS3253977	RR_3d_1	SRP144490	leaf
SRR7107473	3 years	RNA-Seq	279	PRJNA454883	SAMN09059770	Plant	ZHENGZHOU FRUIT RESEARCH INSTITUTE		public	S38	bam,sra	gs,ncbi,s3	gs.US,ncbi.public,s3.us-east-1	the partially expanded trifoliate leaves	SRX4035693		China	Asia	China:the Asparagus Field Coastwise Yellow River	Illumina HiSeq 4000	18	PAIRED	cDNA	TRANSCRIPTOMIC	8076	1198	Prunus persica	susceptible	ILLUMINA	biological replicate 2	2019-07-10T00:00:00Z	SRS3253976	SS_0h_2	SRP144490	leaf
SRR7107474	3 years	RNA-Seq	279	PRJNA454883	SAMN09059769	Plant	ZHENGZHOU FRUIT RESEARCH INSTITUTE		public	S38	bam,sra	gs,ncbi,s3	gs.US,ncbi.public,s3.us-east-1	the partially expanded trifoliate leaves	SRX4035692		China	Asia	China:the Asparagus Field Coastwise Yellow River	Illumina HiSeq 4000	17	PAIRED	cDNA	TRANSCRIPTOMIC	7293	1073	Prunus persica	susceptible	ILLUMINA	biological replicate 1	2019-07-10T00:00:00Z	SRS3253975	SS_0h_1	SRP144490	leaf
SRR7107475	3 years	RNA-Seq	278	PRJNA454883	SAMN09059764	Plant	ZHENGZHOU FRUIT RESEARCH INSTITUTE		public	R36	bam,sra	gs,ncbi,s3	gs.US,ncbi.public,s3.us-east-1	the partially expanded trifoliate leaves	SRX4035691		China	Asia	China:the Asparagus Field Coastwise Yellow River	Illumina HiSeq 4000	12	PAIRED	cDNA	TRANSCRIPTOMIC	6295	1056	Prunus persica	resistant	ILLUMINA	biological replicate 2	2019-07-10T00:00:00Z	SRS3253974	RR_1d_2	SRP144490	leaf
SRR7107476	3 years	RNA-Seq	280	PRJNA454883	SAMN09059763	Plant	ZHENGZHOU FRUIT RESEARCH INSTITUTE		public	R36	bam,sra	gs,ncbi,s3	gs.US,ncbi.public,s3.us-east-1	the partially expanded trifoliate leaves	SRX4035690		China	Asia	China:the Asparagus Field Coastwise Yellow River	Illumina HiSeq 4000	11	PAIRED	cDNA	TRANSCRIPTOMIC	5176	784	Prunus persica	resistant	ILLUMINA	biological replicate 1	2019-07-10T00:00:00Z	SRS3253973	RR_1d_1	SRP144490	leaf
SRR7107477	3 years	RNA-Seq	280	PRJNA454883	SAMN09059766	Plant	ZHENGZHOU FRUIT RESEARCH INSTITUTE		public	R36	bam,sra	gs,ncbi,s3	gs.US,ncbi.public,s3.us-east-1	the partially expanded trifoliate leaves	SRX4035689		China	Asia	China:the Asparagus Field Coastwise Yellow River	Illumina HiSeq 4000	14	PAIRED	cDNA	TRANSCRIPTOMIC	6099	1010	Prunus persica	resistant	ILLUMINA	biological replicate 2	2019-07-10T00:00:00Z	SRS3253972	RR_2d_2	SRP144490	leaf
SRR7107478	3 years	RNA-Seq	280	PRJNA454883	SAMN09059765	Plant	ZHENGZHOU FRUIT RESEARCH INSTITUTE		public	R36	bam,sra	gs,ncbi,s3	gs.US,ncbi.public,s3.us-east-1	the partially expanded trifoliate leaves	SRX4035688		China	Asia	China:the Asparagus Field Coastwise Yellow River	Illumina HiSeq 4000	13	PAIRED	cDNA	TRANSCRIPTOMIC	6359	948	Prunus persica	resistant	ILLUMINA	biological replicate 1	2019-07-10T00:00:00Z	SRS3253970	RR_2d_1	SRP144490	leaf
SRR7107479	3 years	RNA-Seq	281	PRJNA454883	SAMN09059784	Plant	ZHENGZHOU FRUIT RESEARCH INSTITUTE		public	S38	bam,sra	gs,ncbi,s3	gs.US,ncbi.public,s3.us-east-1	the partially expanded trifoliate leaves	SRX4035687		China	Asia	China:the Asparagus Field Coastwise Yellow River	Illumina HiSeq 4000	32	PAIRED	cDNA	TRANSCRIPTOMIC	5398	692	Prunus persica	susceptible	ILLUMINA	biological replicate 2	2019-07-10T00:00:00Z	SRS3253971	SS_3d_2	SRP144490	leaf
SRR7107480	3 years	RNA-Seq	281	PRJNA454883	SAMN09059783	Plant	ZHENGZHOU FRUIT RESEARCH INSTITUTE		public	S38	bam,sra	gs,ncbi,s3	gs.US,ncbi.public,s3.us-east-1	the partially expanded trifoliate leaves	SRX4035686		China	Asia	China:the Asparagus Field Coastwise Yellow River	Illumina HiSeq 4000	31	PAIRED	cDNA	TRANSCRIPTOMIC	5166	655	Prunus persica	susceptible	ILLUMINA	biological replicate 1	2019-07-10T00:00:00Z	SRS3253969	SS_3d_1	SRP144490	leaf
SRR7251642	40 years	RNA-Seq	300	PRJNA473274	SAMN09269792	Plant	QINGDAO AGRICULTURAL UNIVERSITY		public		sra	gs,ncbi,s3	gs.US,ncbi.public,s3.us-east-1	0 d (after harvest)	SRX4156385		China	Asia	China:taian	Illumina HiSeq 4000	B1-2	PAIRED	PCR	TRANSCRIPTOMIC	8397	3497	Prunus persica		ILLUMINA	biological replicate 2	2019-05-28T00:00:00Z	SRS3369446	B1-2	SRP149637	flesh
SRR7251643	40 years	RNA-Seq	300	PRJNA473274	SAMN09269800	Plant	QINGDAO AGRICULTURAL UNIVERSITY		public		sra	gs,ncbi,s3	gs.US,ncbi.public,s3.us-east-1	0 d (after harvest)	SRX4156384		China	Asia	China:taian	Illumina HiSeq 4000	H1-1	PAIRED	PCR	TRANSCRIPTOMIC	5991	2436	Prunus persica		ILLUMINA	biological replicate 1	2019-05-28T00:00:00Z	SRS3369445	H1-1	SRP149637	flesh
SRR7251644	40 years	RNA-Seq	300	PRJNA473274	SAMN09269799	Plant	QINGDAO AGRICULTURAL UNIVERSITY		public		sra	gs,ncbi,s3	gs.US,ncbi.public,s3.us-east-1	6 d (after harvest)	SRX4156383		China	Asia	China:taian	Illumina HiSeq 4000	B3-3	PAIRED	PCR	TRANSCRIPTOMIC	6060	2461	Prunus persica		ILLUMINA	biological replicate 3	2019-05-28T00:00:00Z	SRS3369444	B3-3	SRP149637	flesh
SRR7251645	40 years	RNA-Seq	300	PRJNA473274	SAMN09269791	Plant	QINGDAO AGRICULTURAL UNIVERSITY		public		sra	gs,ncbi,s3	gs.US,ncbi.public,s3.us-east-1	0 d (after harvest)	SRX4156382		China	Asia	China:taian	Illumina HiSeq 4000	B1-1	PAIRED	PCR	TRANSCRIPTOMIC	10686	4446	Prunus persica		ILLUMINA	biological replicate 1	2019-05-28T00:00:00Z	SRS3369443	B1-1	SRP149637	flesh
SRR7251646	40 years	RNA-Seq	300	PRJNA473274	SAMN09269802	Plant	QINGDAO AGRICULTURAL UNIVERSITY		public		sra	gs,ncbi,s3	gs.US,ncbi.public,s3.us-east-1	0 d (after harvest)	SRX4156381		China	Asia	China:taian	Illumina HiSeq 4000	H1-3	PAIRED	PCR	TRANSCRIPTOMIC	6590	2646	Prunus persica		ILLUMINA	biological replicate 3	2019-05-28T00:00:00Z	SRS3369442	H1-3	SRP149637	flesh
SRR7251647	40 years	RNA-Seq	300	PRJNA473274	SAMN09269801	Plant	QINGDAO AGRICULTURAL UNIVERSITY		public		sra	gs,ncbi,s3	gs.US,ncbi.public,s3.us-east-1	0 d (after harvest)	SRX4156380		China	Asia	China:taian	Illumina HiSeq 4000	H1-2	PAIRED	PCR	TRANSCRIPTOMIC	6686	2708	Prunus persica		ILLUMINA	biological replicate 2	2019-05-28T00:00:00Z	SRS3369440	H1-2	SRP149637	flesh
SRR7251648	40 years	RNA-Seq	300	PRJNA473274	SAMN09269804	Plant	QINGDAO AGRICULTURAL UNIVERSITY		public		sra	gs,ncbi,s3	gs.US,ncbi.public,s3.us-east-1	2 d (after harvest)	SRX4156379		China	Asia	China:taian	Illumina HiSeq 4000	H2-2	PAIRED	PCR	TRANSCRIPTOMIC	6794	2768	Prunus persica		ILLUMINA	biological replicate 2	2019-05-28T00:00:00Z	SRS3369441	H2-2	SRP149637	flesh
SRR7251649	40 years	RNA-Seq	300	PRJNA473274	SAMN09269803	Plant	QINGDAO AGRICULTURAL UNIVERSITY		public		sra	gs,ncbi,s3	gs.US,ncbi.public,s3.us-east-1	2 d (after harvest)	SRX4156378		China	Asia	China:taian	Illumina HiSeq 4000	H2-1	PAIRED	PCR	TRANSCRIPTOMIC	6856	2793	Prunus persica		ILLUMINA	biological replicate 1	2019-05-28T00:00:00Z	SRS3369438	H2-1	SRP149637	flesh
SRR7251650	40 years	RNA-Seq	300	PRJNA473274	SAMN09269806	Plant	QINGDAO AGRICULTURAL UNIVERSITY		public		sra	gs,ncbi,s3	gs.US,ncbi.public,s3.us-east-1	6 d (after harvest)	SRX4156377		China	Asia	China:taian	Illumina HiSeq 4000	H3-1	PAIRED	PCR	TRANSCRIPTOMIC	10637	4524	Prunus persica		ILLUMINA	biological replicate 1	2019-05-28T00:00:00Z	SRS3369439	H3-1	SRP149637	flesh
SRR7251651	40 years	RNA-Seq	300	PRJNA473274	SAMN09269805	Plant	QINGDAO AGRICULTURAL UNIVERSITY		public		sra	gs,ncbi,s3	gs.US,ncbi.public,s3.us-east-1	2 d (after harvest)	SRX4156376		China	Asia	China:taian	Illumina HiSeq 4000	H2-3	PAIRED	PCR	TRANSCRIPTOMIC	9293	3878	Prunus persica		ILLUMINA	biological replicate 3	2019-05-28T00:00:00Z	SRS3369437	H2-3	SRP149637	flesh
SRR7251652	40 years	RNA-Seq	300	PRJNA473274	SAMN09269808	Plant	QINGDAO AGRICULTURAL UNIVERSITY		public		sra	gs,ncbi,s3	gs.US,ncbi.public,s3.us-east-1	6 d (after harvest)	SRX4156375		China	Asia	China:taian	Illumina HiSeq 4000	H3-3	PAIRED	PCR	TRANSCRIPTOMIC	8706	3639	Prunus persica		ILLUMINA	biological replicate 3	2019-05-28T00:00:00Z	SRS3369436	H3-3	SRP149637	flesh
SRR7251653	40 years	RNA-Seq	300	PRJNA473274	SAMN09269807	Plant	QINGDAO AGRICULTURAL UNIVERSITY		public		sra	gs,ncbi,s3	gs.US,ncbi.public,s3.us-east-1	6 d (after harvest)	SRX4156374		China	Asia	China:taian	Illumina HiSeq 4000	H3-2	PAIRED	PCR	TRANSCRIPTOMIC	7981	3326	Prunus persica		ILLUMINA	biological replicate 2	2019-05-28T00:00:00Z	SRS3369435	H3-2	SRP149637	flesh
SRR7251654	40 years	RNA-Seq	300	PRJNA473274	SAMN09269797	Plant	QINGDAO AGRICULTURAL UNIVERSITY		public		sra	gs,ncbi,s3	gs.US,ncbi.public,s3.us-east-1	6 d (after harvest)	SRX4156373		China	Asia	China:taian	Illumina HiSeq 4000	B3-1	PAIRED	PCR	TRANSCRIPTOMIC	14383	5967	Prunus persica		ILLUMINA	biological replicate 1	2019-05-28T00:00:00Z	SRS3369434	B3-1	SRP149637	flesh
SRR7251655	40 years	RNA-Seq	300	PRJNA473274	SAMN09269794	Plant	QINGDAO AGRICULTURAL UNIVERSITY		public		sra	gs,ncbi,s3	gs.US,ncbi.public,s3.us-east-1	4 d (after harvest)	SRX4156372		China	Asia	China:taian	Illumina HiSeq 4000	B2-1	PAIRED	PCR	TRANSCRIPTOMIC	8466	3621	Prunus persica		ILLUMINA	biological replicate 1	2019-05-28T00:00:00Z	SRS3369433	B2-1	SRP149637	flesh
SRR7251656	40 years	RNA-Seq	300	PRJNA473274	SAMN09269796	Plant	QINGDAO AGRICULTURAL UNIVERSITY		public		sra	gs,ncbi,s3	gs.US,ncbi.public,s3.us-east-1	4 d (after harvest)	SRX4156371		China	Asia	China:taian	Illumina HiSeq 4000	B2-3	PAIRED	PCR	TRANSCRIPTOMIC	10485	4314	Prunus persica		ILLUMINA	biological replicate 3	2019-05-28T00:00:00Z	SRS3369432	B2-3	SRP149637	flesh
SRR7251657	40 years	RNA-Seq	300	PRJNA473274	SAMN09269793	Plant	QINGDAO AGRICULTURAL UNIVERSITY		public		sra	gs,ncbi,s3	gs.US,ncbi.public,s3.us-east-1	0 d (after harvest)	SRX4156370		China	Asia	China:taian	Illumina HiSeq 4000	B1-3	PAIRED	PCR	TRANSCRIPTOMIC	8657	3571	Prunus persica		ILLUMINA	biological replicate 3	2019-05-28T00:00:00Z	SRS3369431	B1-3	SRP149637	flesh
SRR7251658	40 years	RNA-Seq	300	PRJNA473274	SAMN09269798	Plant	QINGDAO AGRICULTURAL UNIVERSITY		public		sra	gs,ncbi,s3	gs.US,ncbi.public,s3.us-east-1	6 d (after harvest)	SRX4156369		China	Asia	China:taian	Illumina HiSeq 4000	B3-2	PAIRED	PCR	TRANSCRIPTOMIC	14313	5886	Prunus persica		ILLUMINA	biological replicate 2	2019-05-28T00:00:00Z	SRS3369430	B3-2	SRP149637	flesh
SRR7251659	40 years	RNA-Seq	300	PRJNA473274	SAMN09269795	Plant	QINGDAO AGRICULTURAL UNIVERSITY		public		sra	gs,ncbi,s3	gs.US,ncbi.public,s3.us-east-1	4 d (after harvest)	SRX4156368		China	Asia	China:taian	Illumina HiSeq 4000	B2-2	PAIRED	PCR	TRANSCRIPTOMIC	11447	4730	Prunus persica		ILLUMINA	biological replicate 2	2019-05-28T00:00:00Z	SRS3369429	B2-2	SRP149637	flesh
SRR7262550		RNA-Seq	300	PRJNA474565	SAMN09355205	Plant	NANJING AGRICULTURE UNIVERSITY		public	Daifei	sra	gs,ncbi,s3	gs.US,ncbi.public,s3.us-east-1	the early bloom stages	SRX4166726		China	Asia	China:Shandong	HiSeq X Ten	A2	PAIRED	RANDOM PCR	TRANSCRIPTOMIC	6685	2606	Prunus persica		ILLUMINA	2	2018-06-07T00:00:00Z	SRS3379079	A	SRP149753	stigma
SRR7262551		RNA-Seq	300	PRJNA474565	SAMN09355205	Plant	NANJING AGRICULTURE UNIVERSITY		public	Daifei	sra	gs,ncbi,s3	gs.US,ncbi.public,s3.us-east-1	the early bloom stages	SRX4166725		China	Asia	China:Shandong	HiSeq X Ten	A1	PAIRED	RANDOM PCR	TRANSCRIPTOMIC	6152	2371	Prunus persica		ILLUMINA	1	2018-06-07T00:00:00Z	SRS3379079	A	SRP149753	stigma
SRR7262552		RNA-Seq	300	PRJNA474565	SAMN09355206	Plant	NANJING AGRICULTURE UNIVERSITY		public	Liuyefeitao	sra	gs,ncbi,s3	gs.US,ncbi.public,s3.us-east-1	the early bloom stages	SRX4166724		China	Asia	China:Shandong	HiSeq X Ten	C1	PAIRED	RANDOM PCR	TRANSCRIPTOMIC	5194	2011	Prunus persica		ILLUMINA	1	2018-06-07T00:00:00Z	SRS3379078	C	SRP149753	stigma
SRR7262553		RNA-Seq	300	PRJNA474565	SAMN09355205	Plant	NANJING AGRICULTURE UNIVERSITY		public	Daifei	sra	gs,ncbi,s3	gs.US,ncbi.public,s3.us-east-1	the early bloom stages	SRX4166723		China	Asia	China:Shandong	HiSeq X Ten	A3	PAIRED	RANDOM PCR	TRANSCRIPTOMIC	5446	2091	Prunus persica		ILLUMINA	3	2018-06-07T00:00:00Z	SRS3379079	A	SRP149753	stigma
SRR7262554		RNA-Seq	300	PRJNA474565	SAMN09355206	Plant	NANJING AGRICULTURE UNIVERSITY		public	Liuyefeitao	sra	gs,ncbi,s3	gs.US,ncbi.public,s3.us-east-1	the early bloom stages	SRX4166722		China	Asia	China:Shandong	HiSeq X Ten	C3	PAIRED	RANDOM PCR	TRANSCRIPTOMIC	5654	2198	Prunus persica		ILLUMINA	3	2018-06-07T00:00:00Z	SRS3379078	C	SRP149753	stigma
SRR7262555		RNA-Seq	300	PRJNA474565	SAMN09355206	Plant	NANJING AGRICULTURE UNIVERSITY		public	Liuyefeitao	sra	gs,ncbi,s3	gs.US,ncbi.public,s3.us-east-1	the early bloom stages	SRX4166721		China	Asia	China:Shandong	HiSeq X Ten	C2	PAIRED	RANDOM PCR	TRANSCRIPTOMIC	6900	2666	Prunus persica		ILLUMINA	2	2018-06-07T00:00:00Z	SRS3379078	C	SRP149753	stigma
SRR7309762		RNA-Seq	202	PRJNA475790	SAMN09403168	Plant	UNIVERSIDAD ANDRES BELLO		public	DU88	sra	gs,ncbi,s3	gs.US,ncbi.public,s3.us-east-1	Consume\, harvest and post-harvest	SRX4212134		Chile	South America	Chile	Illumina HiSeq 2500	DU-C2-SL-1	PAIRED	RT-PCR	TRANSCRIPTOMIC	2616	1823	Prunus persica		ILLUMINA		2018-06-13T00:00:00Z	SRS3414853	Prunus persica DU88	SRP150453	Mesocarp
SRR7309763		RNA-Seq	202	PRJNA475790	SAMN09403168	Plant	UNIVERSIDAD ANDRES BELLO		public	DU88	sra	gs,ncbi,s3	gs.US,ncbi.public,s3.us-east-1	Consume\, harvest and post-harvest	SRX4212133		Chile	South America	Chile	Illumina HiSeq 2500	DU-C2-21d-1	PAIRED	RT-PCR	TRANSCRIPTOMIC	2799	1932	Prunus persica		ILLUMINA		2018-06-13T00:00:00Z	SRS3414853	Prunus persica DU88	SRP150453	Mesocarp
SRR7309764		RNA-Seq	202	PRJNA475790	SAMN09403168	Plant	UNIVERSIDAD ANDRES BELLO		public	DU88	sra	gs,ncbi,s3	gs.US,ncbi.public,s3.us-east-1	Consume\, harvest and post-harvest	SRX4212132		Chile	South America	Chile	Illumina HiSeq 2500	DU-Cinsumo-1	PAIRED	RT-PCR	TRANSCRIPTOMIC	2012	1409	Prunus persica		ILLUMINA		2018-06-13T00:00:00Z	SRS3414853	Prunus persica DU88	SRP150453	Mesocarp
SRR7309765		RNA-Seq	202	PRJNA475790	SAMN09403168	Plant	UNIVERSIDAD ANDRES BELLO		public	DU88	sra	gs,ncbi,s3	gs.US,ncbi.public,s3.us-east-1	Consume\, harvest and post-harvest	SRX4212131		Chile	South America	Chile	Illumina HiSeq 2500	DU-C2-SL-2	PAIRED	RT-PCR	TRANSCRIPTOMIC	2312	1615	Prunus persica		ILLUMINA		2018-06-13T00:00:00Z	SRS3414853	Prunus persica DU88	SRP150453	Mesocarp
SRR7309766		RNA-Seq	202	PRJNA475790	SAMN09403168	Plant	UNIVERSIDAD ANDRES BELLO		public	DU88	sra	gs,ncbi,s3	gs.US,ncbi.public,s3.us-east-1	Consume\, harvest and post-harvest	SRX4212130		Chile	South America	Chile	Illumina HiSeq 2500	DU-Cinsumo-2	PAIRED	RT-PCR	TRANSCRIPTOMIC	2349	1638	Prunus persica		ILLUMINA		2018-06-13T00:00:00Z	SRS3414853	Prunus persica DU88	SRP150453	Mesocarp
SRR7363499		RNA-Seq	202	PRJNA476294	SAMN09429159	Plant	UNIVERSIDAD ANDRES BELLO		public	Red Pearl	sra	gs,ncbi,s3	gs.US,ncbi.public,s3.us-east-1	Various	SRX4236458		Chile	South America	Chile	Illumina HiSeq 2000	RP-E4.1	PAIRED	RT-PCR	TRANSCRIPTOMIC	2503	1666	Prunus persica		ILLUMINA		2018-06-19T00:00:00Z	SRS3434442	RP_1	SRP150843	Mesocarp
SRR7363500		RNA-Seq	202	PRJNA476294	SAMN09429159	Plant	UNIVERSIDAD ANDRES BELLO		public	Red Pearl	sra	gs,ncbi,s3	gs.US,ncbi.public,s3.us-east-1	Various	SRX4236457		Chile	South America	Chile	Illumina HiSeq 2000	RP-E3.1	PAIRED	RT-PCR	TRANSCRIPTOMIC	3113	2069	Prunus persica		ILLUMINA		2018-06-19T00:00:00Z	SRS3434442	RP_1	SRP150843	Mesocarp
SRR7363501		RNA-Seq	202	PRJNA476294	SAMN09429159	Plant	UNIVERSIDAD ANDRES BELLO		public	Red Pearl	sra	gs,ncbi,s3	gs.US,ncbi.public,s3.us-east-1	Various	SRX4236456		Chile	South America	Chile	Illumina HiSeq 2000	RP-E2.1	PAIRED	RT-PCR	TRANSCRIPTOMIC	2006	1405	Prunus persica		ILLUMINA		2018-06-19T00:00:00Z	SRS3434442	RP_1	SRP150843	Mesocarp
SRR7363502		RNA-Seq	202	PRJNA476294	SAMN09429159	Plant	UNIVERSIDAD ANDRES BELLO		public	Red Pearl	sra	gs,ncbi,s3	gs.US,ncbi.public,s3.us-east-1	Various	SRX4236455		Chile	South America	Chile	Illumina HiSeq 2000	RP-E1.1	PAIRED	RT-PCR	TRANSCRIPTOMIC	2267	1577	Prunus persica		ILLUMINA		2018-06-19T00:00:00Z	SRS3434442	RP_1	SRP150843	Mesocarp
SRR7363503		RNA-Seq	202	PRJNA476294	SAMN09429167	Plant	UNIVERSIDAD ANDRES BELLO		public	Red Pearl	sra	gs,ncbi,s3	gs.US,ncbi.public,s3.us-east-1	Various	SRX4236454		Chile	South America	Chile	Illumina HiSeq 2000	RP-E3.2	PAIRED	RT-PCR	TRANSCRIPTOMIC	2586	1724	Prunus persica		ILLUMINA		2018-06-19T00:00:00Z	SRS3434441	RP_2	SRP150843	Mesocarp
SRR7363504		RNA-Seq	202	PRJNA476294	SAMN09429167	Plant	UNIVERSIDAD ANDRES BELLO		public	Red Pearl	sra	gs,ncbi,s3	gs.US,ncbi.public,s3.us-east-1	Various	SRX4236453		Chile	South America	Chile	Illumina HiSeq 2000	RP-E2.2	PAIRED	RT-PCR	TRANSCRIPTOMIC	2367	1586	Prunus persica		ILLUMINA		2018-06-19T00:00:00Z	SRS3434441	RP_2	SRP150843	Mesocarp
SRR7363505		RNA-Seq	202	PRJNA476294	SAMN09429167	Plant	UNIVERSIDAD ANDRES BELLO		public	Red Pearl	sra	gs,ncbi,s3	gs.US,ncbi.public,s3.us-east-1	Various	SRX4236452		Chile	South America	Chile	Illumina HiSeq 2000	RP-E1.2	PAIRED	RT-PCR	TRANSCRIPTOMIC	2103	1481	Prunus persica		ILLUMINA		2018-06-19T00:00:00Z	SRS3434441	RP_2	SRP150843	Mesocarp
SRR7410682	Five-years-old	RNA-Seq	250	PRJNA477414	SAMN09469617	Plant	YANGTZE UNIVERSITY	Jiabao Ye	public	Jinxiu	sra	gs,ncbi,s3	gs.US,ncbi.public,s3.us-east-1	Mature	SRX4282227		China	Asia	China	Illumina HiSeq 2500	P07	PAIRED	PCR	TRANSCRIPTOMIC	4870	2136	Prunus persica		ILLUMINA	biological replicate 1	2019-07-04T00:00:00Z	SRS3447060	Pp8-01	SRP151084	Fruit
SRR7410683	Five-years-old	RNA-Seq	250	PRJNA477414	SAMN09469618	Plant	YANGTZE UNIVERSITY	Jiabao Ye	public	Jinxiu	sra	gs,ncbi,s3	gs.US,ncbi.public,s3.us-east-1	Mature	SRX4282226		China	Asia	China	Illumina HiSeq 2500	P08	PAIRED	PCR	TRANSCRIPTOMIC	4600	2099	Prunus persica		ILLUMINA	biological replicate 2	2019-07-04T00:00:00Z	SRS3447058	Pp8-02	SRP151084	Fruit
SRR7410684	Five-years-old	RNA-Seq	250	PRJNA477414	SAMN09469615	Plant	YANGTZE UNIVERSITY	Jiabao Ye	public	Jinxiu	sra	gs,ncbi,s3	gs.US,ncbi.public,s3.us-east-1	Half of mature	SRX4282225		China	Asia	China	Illumina HiSeq 2500	P05	PAIRED	PCR	TRANSCRIPTOMIC	4973	2133	Prunus persica		ILLUMINA	biological replicate 2	2019-07-04T00:00:00Z	SRS3447056	Pp7-02	SRP151084	Fruit
SRR7410685	Five-years-old	RNA-Seq	250	PRJNA477414	SAMN09469616	Plant	YANGTZE UNIVERSITY	Jiabao Ye	public	Jinxiu	sra	gs,ncbi,s3	gs.US,ncbi.public,s3.us-east-1	Half of mature	SRX4282224		China	Asia	China	Illumina HiSeq 2500	P06	PAIRED	PCR	TRANSCRIPTOMIC	4764	2205	Prunus persica		ILLUMINA	biological replicate 3	2019-07-04T00:00:00Z	SRS3447057	Pp7-03	SRP151084	Fruit
SRR7410686	Five-years-old	RNA-Seq	250	PRJNA477414	SAMN09469613	Plant	YANGTZE UNIVERSITY	Jiabao Ye	public	Jinxiu	sra	gs,ncbi,s3	gs.US,ncbi.public,s3.us-east-1	Immature	SRX4282223		China	Asia	China	Illumina HiSeq 2500	P03	PAIRED	PCR	TRANSCRIPTOMIC	4791	2120	Prunus persica		ILLUMINA	biological replicate 3	2019-07-04T00:00:00Z	SRS3447054	Pp6-03	SRP151084	Fruit
SRR7410687	Five-years-old	RNA-Seq	250	PRJNA477414	SAMN09469614	Plant	YANGTZE UNIVERSITY	Jiabao Ye	public	Jinxiu	sra	gs,ncbi,s3	gs.US,ncbi.public,s3.us-east-1	Half of mature	SRX4282222		China	Asia	China	Illumina HiSeq 2500	P04	PAIRED	PCR	TRANSCRIPTOMIC	4580	2000	Prunus persica		ILLUMINA	biological replicate 1	2019-07-04T00:00:00Z	SRS3447053	Pp7-01	SRP151084	Fruit
SRR7410688	Five-years-old	RNA-Seq	250	PRJNA477414	SAMN09469611	Plant	YANGTZE UNIVERSITY	Jiabao Ye	public	Jinxiu	sra	gs,ncbi,s3	gs.US,ncbi.public,s3.us-east-1	Immature	SRX4282221		China	Asia	China	Illumina HiSeq 2500	P01	PAIRED	PCR	TRANSCRIPTOMIC	4598	2026	Prunus persica		ILLUMINA	biological replicate 1	2019-07-04T00:00:00Z	SRS3447055	Pp6-01	SRP151084	Fruit
SRR7410689	Five-years-old	RNA-Seq	250	PRJNA477414	SAMN09469612	Plant	YANGTZE UNIVERSITY	Jiabao Ye	public	Jinxiu	sra	gs,ncbi,s3	gs.US,ncbi.public,s3.us-east-1	Immature	SRX4282220		China	Asia	China	Illumina HiSeq 2500	P02	PAIRED	PCR	TRANSCRIPTOMIC	4696	2073	Prunus persica		ILLUMINA	biological replicate 2	2019-07-04T00:00:00Z	SRS3447051	Pp6-02	SRP151084	Fruit
SRR7410690	Five-years-old	RNA-Seq	250	PRJNA477414	SAMN09469619	Plant	YANGTZE UNIVERSITY	Jiabao Ye	public	Jinxiu	sra	gs,ncbi,s3	gs.US,ncbi.public,s3.us-east-1	Mature	SRX4282219		China	Asia	China	Illumina HiSeq 2500	P09	PAIRED	PCR	TRANSCRIPTOMIC	4747	2110	Prunus persica		ILLUMINA	biological replicate 3	2019-07-04T00:00:00Z	SRS3447052	Pp8-03	SRP151084	Fruit
SRR7469172		RNA-Seq	202	PRJNA479517	SAMN09575702	Plant	UNIVERSIDAD ANDRES BELLO		public	Red Pearl	sra	gs,ncbi,s3	gs.US,ncbi.public,s3.us-east-1	E4	SRX4338940		Chile	South America	Chile	Illumina HiSeq 2000	RP-E4.2	PAIRED	RT-PCR	TRANSCRIPTOMIC	2975	1990	Prunus persica		ILLUMINA		2018-07-04T00:00:00Z	SRS3499849	RP-E4.2	SRP151944	Mesocarp
SRR7589950		RNA-Seq	298	PRJNA471589	SAMN09212882	Plant	ZHEJIANG UNIVERSITY		public	YL	sra	gs,ncbi,s3	gs.US,ncbi.public,s3.us-east-1	ripe fruit	SRX4455195		China	Asia	China: Hangzhou	Illumina HiSeq 4000	YL-150bp	PAIRED	cDNA	TRANSCRIPTOMIC	6522	3160	Prunus persica		ILLUMINA		2018-07-26T00:00:00Z	SRS3593347	YL-150bp	SRP155137	peel
SRR7589951		RNA-Seq	298	PRJNA471589	SAMN09212881	Plant	ZHEJIANG UNIVERSITY		public	HJ	sra	gs,ncbi,s3	gs.US,ncbi.public,s3.us-east-1	ripe fruit	SRX4455194		China	Asia	China: Hangzhou	Illumina HiSeq 4000	HJ-150bp	PAIRED	cDNA	TRANSCRIPTOMIC	7736	3631	Prunus persica		ILLUMINA		2018-07-26T00:00:00Z	SRS3593346	HJ-150bp	SRP155137	peel
SRR7589952		RNA-Seq	251	PRJNA471589	SAMN09212880	Plant	ZHEJIANG UNIVERSITY		public	YL	sra	gs,ncbi,s3	gs.US,ncbi.public,s3.us-east-1	ripe fruit	SRX4455193		China	Asia	China: Hangzhou	Illumina HiSeq 2500	YL-125bp	PAIRED	cDNA	TRANSCRIPTOMIC	5128	2516	Prunus persica		ILLUMINA		2018-07-25T00:00:00Z	SRS3593345	YL-125bp	SRP155137	peel
SRR7589953		RNA-Seq	251	PRJNA471589	SAMN09212879	Plant	ZHEJIANG UNIVERSITY		public	HJ	sra	gs,ncbi,s3	gs.US,ncbi.public,s3.us-east-1	ripe fruit	SRX4455192		China	Asia	China: Hangzhou	Illumina HiSeq 2500	HJ-125bp	PAIRED	cDNA	TRANSCRIPTOMIC	5546	2671	Prunus persica		ILLUMINA		2018-07-25T00:00:00Z	SRS3593344	HJ-125bp	SRP155137	peel
SRR8596341		RNA-Seq	202	PRJNA523331	SAMN10973019	Plant	UNIVERSIDAD ANDRES BELLO		public	VxV	sra	gs,ncbi,s3	gs.US,ncbi.public,s3.us-east-1	Not Available	SRX5396429		Chile	South America	Chile: Rengo	Illumina HiSeq 2000	L3_CM5	PAIRED	RT-PCR	TRANSCRIPTOMIC	3501	2369	Prunus persica		ILLUMINA		2019-04-03T00:00:00Z	SRS4383344	Prunus Persica VxV Sequences	SRP186384	Mesocarp
SRR8596342		RNA-Seq	202	PRJNA523331	SAMN10973019	Plant	UNIVERSIDAD ANDRES BELLO		public	VxV	sra	gs,ncbi,s3	gs.US,ncbi.public,s3.us-east-1	Not Available	SRX5396428		Chile	South America	Chile: Rengo	Illumina HiSeq 2000	L3_CM6	PAIRED	RT-PCR	TRANSCRIPTOMIC	3893	2632	Prunus persica		ILLUMINA		2019-04-03T00:00:00Z	SRS4383344	Prunus Persica VxV Sequences	SRP186384	Mesocarp
SRR8596343		RNA-Seq	202	PRJNA523331	SAMN10973019	Plant	UNIVERSIDAD ANDRES BELLO		public	VxV	sra	gs,ncbi,s3	gs.US,ncbi.public,s3.us-east-1	Not Available	SRX5396427		Chile	South America	Chile: Rengo	Illumina HiSeq 2000	L3_CM3	PAIRED	RT-PCR	TRANSCRIPTOMIC	4041	2726	Prunus persica		ILLUMINA		2019-04-03T00:00:00Z	SRS4383344	Prunus Persica VxV Sequences	SRP186384	Mesocarp
SRR8596344		RNA-Seq	202	PRJNA523331	SAMN10973019	Plant	UNIVERSIDAD ANDRES BELLO		public	VxV	sra	gs,ncbi,s3	gs.US,ncbi.public,s3.us-east-1	Not Available	SRX5396426		Chile	South America	Chile: Rengo	Illumina HiSeq 2000	L3_CM4	PAIRED	RT-PCR	TRANSCRIPTOMIC	4625	3130	Prunus persica		ILLUMINA		2019-04-03T00:00:00Z	SRS4383344	Prunus Persica VxV Sequences	SRP186384	Mesocarp
SRR8596345		RNA-Seq	202	PRJNA523331	SAMN10973019	Plant	UNIVERSIDAD ANDRES BELLO		public	VxV	sra	gs,ncbi,s3	gs.US,ncbi.public,s3.us-east-1	Not Available	SRX5396425		Chile	South America	Chile: Rengo	Illumina HiSeq 2000	L3_CM1	PAIRED	RT-PCR	TRANSCRIPTOMIC	3562	2404	Prunus persica		ILLUMINA		2019-04-03T00:00:00Z	SRS4383344	Prunus Persica VxV Sequences	SRP186384	Mesocarp
SRR8596346		RNA-Seq	101	PRJNA523331	SAMN10973019	Plant	UNIVERSIDAD ANDRES BELLO		public	VxV	sra	gs,ncbi,s3	gs.US,ncbi.public,s3.us-east-1	Not Available	SRX5396424		Chile	South America	Chile: Rengo	Illumina HiSeq 2000	L3_CM2	SINGLE	RT-PCR	TRANSCRIPTOMIC	4568	3822	Prunus persica		ILLUMINA		2019-04-03T00:00:00Z	SRS4383344	Prunus Persica VxV Sequences	SRP186384	Mesocarp
SRR8596347		RNA-Seq	202	PRJNA523331	SAMN10973019	Plant	UNIVERSIDAD ANDRES BELLO		public	VxV	sra	gs,ncbi,s3	gs.US,ncbi.public,s3.us-east-1	Not Available	SRX5396423		Chile	South America	Chile: Rengo	Illumina HiSeq 2000	L2_CM11	PAIRED	RT-PCR	TRANSCRIPTOMIC	3516	2388	Prunus persica		ILLUMINA		2019-04-03T00:00:00Z	SRS4383344	Prunus Persica VxV Sequences	SRP186384	Mesocarp
SRR8596348		RNA-Seq	202	PRJNA523331	SAMN10973019	Plant	UNIVERSIDAD ANDRES BELLO		public	VxV	sra	gs,ncbi,s3	gs.US,ncbi.public,s3.us-east-1	Not Available	SRX5396422		Chile	South America	Chile: Rengo	Illumina HiSeq 2000	L2_CM12	PAIRED	RT-PCR	TRANSCRIPTOMIC	3607	2426	Prunus persica		ILLUMINA		2019-04-03T00:00:00Z	SRS4383344	Prunus Persica VxV Sequences	SRP186384	Mesocarp
SRR8596349		RNA-Seq	202	PRJNA523331	SAMN10973019	Plant	UNIVERSIDAD ANDRES BELLO		public	VxV	sra	gs,ncbi,s3	gs.US,ncbi.public,s3.us-east-1	Not Available	SRX5396421		Chile	South America	Chile: Rengo	Illumina HiSeq 2000	L3_CM7	PAIRED	RT-PCR	TRANSCRIPTOMIC	4132	2798	Prunus persica		ILLUMINA		2019-04-03T00:00:00Z	SRS4383344	Prunus Persica VxV Sequences	SRP186384	Mesocarp
SRR8596350		RNA-Seq	202	PRJNA523331	SAMN10973019	Plant	UNIVERSIDAD ANDRES BELLO		public	VxV	sra	gs,ncbi,s3	gs.US,ncbi.public,s3.us-east-1	Not Available	SRX5396420		Chile	South America	Chile: Rengo	Illumina HiSeq 2000	L3_CM8	PAIRED	RT-PCR	TRANSCRIPTOMIC	3426	2307	Prunus persica		ILLUMINA		2019-04-03T00:00:00Z	SRS4383344	Prunus Persica VxV Sequences	SRP186384	Mesocarp
SRR8596351		RNA-Seq	202	PRJNA523331	SAMN10973019	Plant	UNIVERSIDAD ANDRES BELLO		public	VxV	sra	gs,ncbi,s3	gs.US,ncbi.public,s3.us-east-1	Not Available	SRX5396419		Chile	South America	Chile: Rengo	Illumina HiSeq 2000	L2_CM9	PAIRED	RT-PCR	TRANSCRIPTOMIC	3937	2654	Prunus persica		ILLUMINA		2019-04-03T00:00:00Z	SRS4383344	Prunus Persica VxV Sequences	SRP186384	Mesocarp
SRR8596352		RNA-Seq	202	PRJNA523331	SAMN10973019	Plant	UNIVERSIDAD ANDRES BELLO		public	VxV	sra	gs,ncbi,s3	gs.US,ncbi.public,s3.us-east-1	Not Available	SRX5396418		Chile	South America	Chile: Rengo	Illumina HiSeq 2000	L2_CM10	PAIRED	RT-PCR	TRANSCRIPTOMIC	3861	2624	Prunus persica		ILLUMINA		2019-04-03T00:00:00Z	SRS4383344	Prunus Persica VxV Sequences	SRP186384	Mesocarp
SRR8596353		RNA-Seq	202	PRJNA523331	SAMN10973019	Plant	UNIVERSIDAD ANDRES BELLO		public	VxV	sra	gs,ncbi,s3	gs.US,ncbi.public,s3.us-east-1	Not Available	SRX5396417		Chile	South America	Chile: Rengo	Illumina HiSeq 2000	L2_CM7	PAIRED	RT-PCR	TRANSCRIPTOMIC	4144	2808	Prunus persica		ILLUMINA		2019-04-03T00:00:00Z	SRS4383344	Prunus Persica VxV Sequences	SRP186384	Mesocarp
SRR8596354		RNA-Seq	202	PRJNA523331	SAMN10973019	Plant	UNIVERSIDAD ANDRES BELLO		public	VxV	sra	gs,ncbi,s3	gs.US,ncbi.public,s3.us-east-1	Not Available	SRX5396416		Chile	South America	Chile: Rengo	Illumina HiSeq 2000	L2_CM8	PAIRED	RT-PCR	TRANSCRIPTOMIC	3438	2317	Prunus persica		ILLUMINA		2019-04-03T00:00:00Z	SRS4383344	Prunus Persica VxV Sequences	SRP186384	Mesocarp
SRR8596355		RNA-Seq	202	PRJNA523331	SAMN10973019	Plant	UNIVERSIDAD ANDRES BELLO		public	VxV	sra	gs,ncbi,s3	gs.US,ncbi.public,s3.us-east-1	Not Available	SRX5396415		Chile	South America	Chile: Rengo	Illumina HiSeq 2000	L2_CM5	PAIRED	RT-PCR	TRANSCRIPTOMIC	3511	2378	Prunus persica		ILLUMINA		2019-04-03T00:00:00Z	SRS4383344	Prunus Persica VxV Sequences	SRP186384	Mesocarp
SRR8596356		RNA-Seq	202	PRJNA523331	SAMN10973019	Plant	UNIVERSIDAD ANDRES BELLO		public	VxV	sra	gs,ncbi,s3	gs.US,ncbi.public,s3.us-east-1	Not Available	SRX5396414		Chile	South America	Chile: Rengo	Illumina HiSeq 2000	L2_CM6	PAIRED	RT-PCR	TRANSCRIPTOMIC	3905	2642	Prunus persica		ILLUMINA		2019-04-03T00:00:00Z	SRS4383344	Prunus Persica VxV Sequences	SRP186384	Mesocarp
SRR8596357		RNA-Seq	202	PRJNA523331	SAMN10973019	Plant	UNIVERSIDAD ANDRES BELLO		public	VxV	sra	gs,ncbi,s3	gs.US,ncbi.public,s3.us-east-1	Not Available	SRX5396413		Chile	South America	Chile: Rengo	Illumina HiSeq 2000	L2_CM3	PAIRED	RT-PCR	TRANSCRIPTOMIC	4046	2732	Prunus persica		ILLUMINA		2019-04-03T00:00:00Z	SRS4383344	Prunus Persica VxV Sequences	SRP186384	Mesocarp
SRR8596358		RNA-Seq	202	PRJNA523331	SAMN10973019	Plant	UNIVERSIDAD ANDRES BELLO		public	VxV	sra	gs,ncbi,s3	gs.US,ncbi.public,s3.us-east-1	Not Available	SRX5396412		Chile	South America	Chile: Rengo	Illumina HiSeq 2000	L2_CM4	PAIRED	RT-PCR	TRANSCRIPTOMIC	4640	3143	Prunus persica		ILLUMINA		2019-04-03T00:00:00Z	SRS4383344	Prunus Persica VxV Sequences	SRP186384	Mesocarp
SRR8596359		RNA-Seq	202	PRJNA523331	SAMN10973019	Plant	UNIVERSIDAD ANDRES BELLO		public	VxV	sra	gs,ncbi,s3	gs.US,ncbi.public,s3.us-east-1	Not Available	SRX5396411		Chile	South America	Chile: Rengo	Illumina HiSeq 2000	L2_CM1	PAIRED	RT-PCR	TRANSCRIPTOMIC	3574	2416	Prunus persica		ILLUMINA		2019-04-03T00:00:00Z	SRS4383344	Prunus Persica VxV Sequences	SRP186384	Mesocarp
SRR8596360		RNA-Seq	202	PRJNA523331	SAMN10973019	Plant	UNIVERSIDAD ANDRES BELLO		public	VxV	sra	gs,ncbi,s3	gs.US,ncbi.public,s3.us-east-1	Not Available	SRX5396410		Chile	South America	Chile: Rengo	Illumina HiSeq 2000	L2_CM2	PAIRED	RT-PCR	TRANSCRIPTOMIC	4574	3092	Prunus persica		ILLUMINA		2019-04-03T00:00:00Z	SRS4383344	Prunus Persica VxV Sequences	SRP186384	Mesocarp
SRR8596361		RNA-Seq	202	PRJNA523331	SAMN10973019	Plant	UNIVERSIDAD ANDRES BELLO		public	VxV	sra	gs,ncbi,s3	gs.US,ncbi.public,s3.us-east-1	Not Available	SRX5396409		Chile	South America	Chile: Rengo	Illumina HiSeq 2000	L3_CM12	PAIRED	RT-PCR	TRANSCRIPTOMIC	3599	2418	Prunus persica		ILLUMINA		2019-04-03T00:00:00Z	SRS4383344	Prunus Persica VxV Sequences	SRP186384	Mesocarp
SRR8596362		RNA-Seq	202	PRJNA523331	SAMN10973019	Plant	UNIVERSIDAD ANDRES BELLO		public	VxV	sra	gs,ncbi,s3	gs.US,ncbi.public,s3.us-east-1	Not Available	SRX5396408		Chile	South America	Chile: Rengo	Illumina HiSeq 2000	L3_CM11	PAIRED	RT-PCR	TRANSCRIPTOMIC	3504	2377	Prunus persica		ILLUMINA		2019-04-03T00:00:00Z	SRS4383344	Prunus Persica VxV Sequences	SRP186384	Mesocarp
SRR8596363		RNA-Seq	202	PRJNA523331	SAMN10973019	Plant	UNIVERSIDAD ANDRES BELLO		public	VxV	sra	gs,ncbi,s3	gs.US,ncbi.public,s3.us-east-1	Not Available	SRX5396407		Chile	South America	Chile: Rengo	Illumina HiSeq 2000	L3_CM10	PAIRED	RT-PCR	TRANSCRIPTOMIC	3851	2615	Prunus persica		ILLUMINA		2019-04-03T00:00:00Z	SRS4383344	Prunus Persica VxV Sequences	SRP186384	Mesocarp
SRR8596364		RNA-Seq	202	PRJNA523331	SAMN10973019	Plant	UNIVERSIDAD ANDRES BELLO		public	VxV	sra	gs,ncbi,s3	gs.US,ncbi.public,s3.us-east-1	Not Available	SRX5396406		Chile	South America	Chile: Rengo	Illumina HiSeq 2000	L3_CM9	PAIRED	RT-PCR	TRANSCRIPTOMIC	3926	2644	Prunus persica		ILLUMINA		2019-04-03T00:00:00Z	SRS4383344	Prunus Persica VxV Sequences	SRP186384	Mesocarp
SRR948299		RNA-Seq	49	PRJNA214326	SAMN02303456		GEO		public	Lovell	sra	gs,ncbi,s3	gs.US,ncbi.public,s3.us-east-1		SRX331960					Illumina Genome Analyzer IIx		SINGLE	size fractionation	TRANSCRIPTOMIC	725	468	Prunus persica		ILLUMINA		2015-07-22T00:00:00Z	SRS467423	GSM1202204	SRP028542	young leaves\, young stems and flower buds
SRR948300		RNA-Seq	36	PRJNA214326	SAMN02303455		GEO		public	Lovell	sra	gs,ncbi,s3	gs.US,ncbi.public,s3.us-east-1		SRX331961					Illumina Genome Analyzer IIx		SINGLE	cDNA	TRANSCRIPTOMIC	442	281	Prunus persica		ILLUMINA		2014-01-02T00:00:00Z	SRS467424	GSM1202205	SRP028542	young leaves
SRR948301		RNA-Seq	36	PRJNA214326	SAMN02303458		GEO		public	Lovell	sra	gs,ncbi,s3	gs.US,ncbi.public,s3.us-east-1		SRX331962					Illumina Genome Analyzer IIx		SINGLE	cDNA	TRANSCRIPTOMIC	429	273	Prunus persica		ILLUMINA		2014-01-02T00:00:00Z	SRS467425	GSM1202206	SRP028542	young stems
SRR948302		RNA-Seq	36	PRJNA214326	SAMN02303457		GEO		public	Lovell	sra	gs,ncbi,s3	gs.US,ncbi.public,s3.us-east-1		SRX331963					Illumina Genome Analyzer IIx		SINGLE	cDNA	TRANSCRIPTOMIC	432	275	Prunus persica		ILLUMINA		2014-01-02T00:00:00Z	SRS467426	GSM1202207	SRP028542	flowers
SRR10269838		RNA-Seq	302	PRJNA577143	SAMN13020181		GEO		public	A323	fastq,sra	gs,ncbi,s3	gs.US,ncbi.public,s3.us-east-1		SRX6983143					Illumina HiSeq 2500		PAIRED	cDNA	TRANSCRIPTOMIC			Prunus persica		ILLUMINA		2020-01-01T00:00:00Z		GSM4119430	SRP225253	floral bud
SRR10269839		RNA-Seq	302	PRJNA577143	SAMN13020180		GEO		public	A323	fastq,sra	gs,ncbi,s3	gs.US,ncbi.public,s3.us-east-1		SRX6983144					Illumina HiSeq 2500		PAIRED	cDNA	TRANSCRIPTOMIC			Prunus persica		ILLUMINA		2020-01-01T00:00:00Z		GSM4119431	SRP225253	floral bud
SRR10269840		RNA-Seq	302	PRJNA577143	SAMN13020171		GEO		public	A318	fastq,sra	gs,ncbi,s3	gs.US,ncbi.public,s3.us-east-1		SRX6983145					Illumina HiSeq 2500		PAIRED	cDNA	TRANSCRIPTOMIC			Prunus persica		ILLUMINA		2020-01-01T00:00:00Z		GSM4119432	SRP225253	floral bud
SRR10269841		RNA-Seq	302	PRJNA577143	SAMN13020170		GEO		public	A323	fastq,sra	gs,ncbi,s3	gs.US,ncbi.public,s3.us-east-1		SRX6983146					Illumina HiSeq 2500		PAIRED	cDNA	TRANSCRIPTOMIC			Prunus persica		ILLUMINA		2020-01-01T00:00:00Z		GSM4119433	SRP225253	floral bud
SRR10269842		RNA-Seq	302	PRJNA577143	SAMN13020216		GEO		public	A209	fastq,sra	gs,ncbi,s3	gs.US,ncbi.public,s3.us-east-1		SRX6983147					Illumina HiSeq 2500		PAIRED	cDNA	TRANSCRIPTOMIC			Prunus persica		ILLUMINA		2020-01-01T00:00:00Z		GSM4119434	SRP225253	floral bud
SRR10269843		RNA-Seq	302	PRJNA577143	SAMN13020215		GEO		public	A209	fastq,sra	gs,ncbi,s3	gs.US,ncbi.public,s3.us-east-1		SRX6983148					Illumina HiSeq 2500		PAIRED	cDNA	TRANSCRIPTOMIC			Prunus persica		ILLUMINA		2020-01-01T00:00:00Z		GSM4119435	SRP225253	floral bud
SRR10269844		RNA-Seq	302	PRJNA577143	SAMN13020214		GEO		public	A323	fastq,sra	gs,ncbi,s3	gs.US,ncbi.public,s3.us-east-1		SRX6983149					Illumina HiSeq 2500		PAIRED	cDNA	TRANSCRIPTOMIC			Prunus persica		ILLUMINA		2020-01-01T00:00:00Z		GSM4119436	SRP225253	floral bud
SRR10269845		RNA-Seq	302	PRJNA577143	SAMN13020213		GEO		public	A209	fastq,sra	gs,ncbi,s3	gs.US,ncbi.public,s3.us-east-1		SRX6983150					Illumina HiSeq 2500		PAIRED	cDNA	TRANSCRIPTOMIC			Prunus persica		ILLUMINA		2020-01-01T00:00:00Z		GSM4119437	SRP225253	floral bud
SRR10269846		RNA-Seq	302	PRJNA577143	SAMN13020212		GEO		public	A209	fastq,sra	gs,ncbi,s3	gs.US,ncbi.public,s3.us-east-1		SRX6983151					Illumina HiSeq 2500		PAIRED	cDNA	TRANSCRIPTOMIC			Prunus persica		ILLUMINA		2020-01-01T00:00:00Z		GSM4119438	SRP225253	floral bud
SRR10269847		RNA-Seq	302	PRJNA577143	SAMN13020211		GEO		public	A340	fastq,sra	gs,ncbi,s3	gs.US,ncbi.public,s3.us-east-1		SRX6983152					Illumina HiSeq 2500		PAIRED	cDNA	TRANSCRIPTOMIC			Prunus persica		ILLUMINA		2020-01-01T00:00:00Z		GSM4119439	SRP225253	floral bud
SRR10269848		RNA-Seq	302	PRJNA577143	SAMN13020210		GEO		public	A340	fastq,sra	gs,ncbi,s3	gs.US,ncbi.public,s3.us-east-1		SRX6983153					Illumina HiSeq 2500		PAIRED	cDNA	TRANSCRIPTOMIC			Prunus persica		ILLUMINA		2020-01-01T00:00:00Z		GSM4119440	SRP225253	floral bud
SRR10269849		RNA-Seq	302	PRJNA577143	SAMN13020209		GEO		public	A318	fastq,sra	gs,ncbi,s3	gs.US,ncbi.public,s3.us-east-1		SRX6983154					Illumina HiSeq 2500		PAIRED	cDNA	TRANSCRIPTOMIC			Prunus persica		ILLUMINA		2020-01-01T00:00:00Z		GSM4119441	SRP225253	floral bud
SRR10269850		RNA-Seq	302	PRJNA577143	SAMN13020208		GEO		public	A340	fastq,sra	gs,ncbi,s3	gs.US,ncbi.public,s3.us-east-1		SRX6983155					Illumina HiSeq 2500		PAIRED	cDNA	TRANSCRIPTOMIC			Prunus persica		ILLUMINA		2020-01-01T00:00:00Z		GSM4119442	SRP225253	floral bud
SRR10269851		RNA-Seq	302	PRJNA577143	SAMN13020207		GEO		public	A340	fastq,sra	gs,ncbi,s3	gs.US,ncbi.public,s3.us-east-1		SRX6983156					Illumina HiSeq 2500		PAIRED	cDNA	TRANSCRIPTOMIC			Prunus persica		ILLUMINA		2020-01-01T00:00:00Z		GSM4119443	SRP225253	floral bud
SRR10269852		RNA-Seq	302	PRJNA577143	SAMN13020250		GEO		public	A318	fastq,sra	gs,ncbi,s3	gs.US,ncbi.public,s3.us-east-1		SRX6983157					Illumina HiSeq 2500		PAIRED	cDNA	TRANSCRIPTOMIC			Prunus persica		ILLUMINA		2020-01-01T00:00:00Z		GSM4119444	SRP225253	floral bud
SRR10269853		RNA-Seq	302	PRJNA577143	SAMN13020249		GEO		public	A318	fastq,sra	gs,ncbi,s3	gs.US,ncbi.public,s3.us-east-1		SRX6983158					Illumina HiSeq 2500		PAIRED	cDNA	TRANSCRIPTOMIC			Prunus persica		ILLUMINA		2020-01-01T00:00:00Z		GSM4119445	SRP225253	floral bud
SRR10269854		RNA-Seq	302	PRJNA577143	SAMN13020248		GEO		public	A318	fastq,sra	gs,ncbi,s3	gs.US,ncbi.public,s3.us-east-1		SRX6983159					Illumina HiSeq 2500		PAIRED	cDNA	TRANSCRIPTOMIC			Prunus persica		ILLUMINA		2020-01-01T00:00:00Z		GSM4119446	SRP225253	floral bud
SRR10269855		RNA-Seq	302	PRJNA577143	SAMN13020300		GEO		public	A318	fastq,sra	gs,ncbi,s3	gs.US,ncbi.public,s3.us-east-1		SRX6983160					Illumina HiSeq 2500		PAIRED	cDNA	TRANSCRIPTOMIC			Prunus persica		ILLUMINA		2020-01-01T00:00:00Z		GSM4119447	SRP225253	floral bud
SRR10269856		RNA-Seq	302	PRJNA577143	SAMN13020299		GEO		public	A209	fastq,sra	gs,ncbi,s3	gs.US,ncbi.public,s3.us-east-1		SRX6983161					Illumina HiSeq 2500		PAIRED	cDNA	TRANSCRIPTOMIC			Prunus persica		ILLUMINA		2020-01-01T00:00:00Z		GSM4119448	SRP225253	floral bud
SRR10269857		RNA-Seq	302	PRJNA577143	SAMN13020298		GEO		public	A209	fastq,sra	gs,ncbi,s3	gs.US,ncbi.public,s3.us-east-1		SRX6983162					Illumina HiSeq 2500		PAIRED	cDNA	TRANSCRIPTOMIC			Prunus persica		ILLUMINA		2020-01-01T00:00:00Z		GSM4119449	SRP225253	floral bud
SRR10269858		RNA-Seq	302	PRJNA577143	SAMN13020297		GEO		public	A209	fastq,sra	gs,ncbi,s3	gs.US,ncbi.public,s3.us-east-1		SRX6983163					Illumina HiSeq 2500		PAIRED	cDNA	TRANSCRIPTOMIC			Prunus persica		ILLUMINA		2020-01-01T00:00:00Z		GSM4119450	SRP225253	floral bud
SRR10269859		RNA-Seq	302	PRJNA577143	SAMN13020296		GEO		public	A209	fastq,sra	gs,ncbi,s3	gs.US,ncbi.public,s3.us-east-1		SRX6983164					Illumina HiSeq 2500		PAIRED	cDNA	TRANSCRIPTOMIC			Prunus persica		ILLUMINA		2020-01-01T00:00:00Z		GSM4119451	SRP225253	floral bud
SRR10269860		RNA-Seq	302	PRJNA577143	SAMN13020295		GEO		public	A323	fastq,sra	gs,ncbi,s3	gs.US,ncbi.public,s3.us-east-1		SRX6983165					Illumina HiSeq 2500		PAIRED	cDNA	TRANSCRIPTOMIC			Prunus persica		ILLUMINA		2020-01-01T00:00:00Z		GSM4119452	SRP225253	floral bud
SRR10269861		RNA-Seq	302	PRJNA577143	SAMN13020294		GEO		public	A323	fastq,sra	gs,ncbi,s3	gs.US,ncbi.public,s3.us-east-1		SRX6983166					Illumina HiSeq 2500		PAIRED	cDNA	TRANSCRIPTOMIC			Prunus persica		ILLUMINA		2020-01-01T00:00:00Z		GSM4119453	SRP225253	floral bud
SRR10269862		RNA-Seq	302	PRJNA577143	SAMN13020293		GEO		public	A323	fastq,sra	gs,ncbi,s3	gs.US,ncbi.public,s3.us-east-1		SRX6983167					Illumina HiSeq 2500		PAIRED	cDNA	TRANSCRIPTOMIC			Prunus persica		ILLUMINA		2020-01-01T00:00:00Z		GSM4119454	SRP225253	floral bud
SRR10269863		RNA-Seq	302	PRJNA577143	SAMN13020292		GEO		public	A340	fastq,sra	gs,ncbi,s3	gs.US,ncbi.public,s3.us-east-1		SRX6983168					Illumina HiSeq 2500		PAIRED	cDNA	TRANSCRIPTOMIC			Prunus persica		ILLUMINA		2020-01-01T00:00:00Z		GSM4119455	SRP225253	floral bud
SRR10269864		RNA-Seq	302	PRJNA577143	SAMN13020291		GEO		public	A340	fastq,sra	gs,ncbi,s3	gs.US,ncbi.public,s3.us-east-1		SRX6983169					Illumina HiSeq 2500		PAIRED	cDNA	TRANSCRIPTOMIC			Prunus persica		ILLUMINA		2020-01-01T00:00:00Z		GSM4119456	SRP225253	floral bud
SRR10269865		RNA-Seq	302	PRJNA577143	SAMN13020290		GEO		public	A340	fastq,sra	gs,ncbi,s3	gs.US,ncbi.public,s3.us-east-1		SRX6983170					Illumina HiSeq 2500		PAIRED	cDNA	TRANSCRIPTOMIC			Prunus persica		ILLUMINA		2020-01-01T00:00:00Z		GSM4119457	SRP225253	floral bud
SRR10269866		RNA-Seq	302	PRJNA577143	SAMN13020289		GEO		public	A340	fastq,sra	gs,ncbi,s3	gs.US,ncbi.public,s3.us-east-1		SRX6983171					Illumina HiSeq 2500		PAIRED	cDNA	TRANSCRIPTOMIC			Prunus persica		ILLUMINA		2020-01-01T00:00:00Z		GSM4119458	SRP225253	floral bud
SRR10269867		RNA-Seq	302	PRJNA577143	SAMN13020288		GEO		public	A209	fastq,sra	gs,ncbi,s3	gs.US,ncbi.public,s3.us-east-1		SRX6983172					Illumina HiSeq 2500		PAIRED	cDNA	TRANSCRIPTOMIC			Prunus persica		ILLUMINA		2020-01-01T00:00:00Z		GSM4119459	SRP225253	floral bud
SRR10269868		RNA-Seq	302	PRJNA577143	SAMN13020287		GEO		public	A209	fastq,sra	gs,ncbi,s3	gs.US,ncbi.public,s3.us-east-1		SRX6983173					Illumina HiSeq 2500		PAIRED	cDNA	TRANSCRIPTOMIC			Prunus persica		ILLUMINA		2020-01-01T00:00:00Z		GSM4119460	SRP225253	floral bud
SRR10269869		RNA-Seq	302	PRJNA577143	SAMN13020286		GEO		public	A209	fastq,sra	gs,ncbi,s3	gs.US,ncbi.public,s3.us-east-1		SRX6983174					Illumina HiSeq 2500		PAIRED	cDNA	TRANSCRIPTOMIC			Prunus persica		ILLUMINA		2020-01-01T00:00:00Z		GSM4119461	SRP225253	floral bud
SRR10269870		RNA-Seq	302	PRJNA577143	SAMN13020285		GEO		public	A209	fastq,sra	gs,ncbi,s3	gs.US,ncbi.public,s3.us-east-1		SRX6983175					Illumina HiSeq 2500		PAIRED	cDNA	TRANSCRIPTOMIC			Prunus persica		ILLUMINA		2020-01-01T00:00:00Z		GSM4119462	SRP225253	floral bud
SRR10269871		RNA-Seq	302	PRJNA577143	SAMN13020284		GEO		public	A318	fastq,sra	gs,ncbi,s3	gs.US,ncbi.public,s3.us-east-1		SRX6983176					Illumina HiSeq 2500		PAIRED	cDNA	TRANSCRIPTOMIC			Prunus persica		ILLUMINA		2020-01-01T00:00:00Z		GSM4119463	SRP225253	floral bud
SRR10269872		RNA-Seq	302	PRJNA577143	SAMN13020283		GEO		public	A318	fastq,sra	gs,ncbi,s3	gs.US,ncbi.public,s3.us-east-1		SRX6983177					Illumina HiSeq 2500		PAIRED	cDNA	TRANSCRIPTOMIC			Prunus persica		ILLUMINA		2020-01-01T00:00:00Z		GSM4119464	SRP225253	floral bud
SRR10269873		RNA-Seq	302	PRJNA577143	SAMN13020282		GEO		public	A318	fastq,sra	gs,ncbi,s3	gs.US,ncbi.public,s3.us-east-1		SRX6983178					Illumina HiSeq 2500		PAIRED	cDNA	TRANSCRIPTOMIC			Prunus persica		ILLUMINA		2020-01-01T00:00:00Z		GSM4119465	SRP225253	floral bud
SRR10269874		RNA-Seq	302	PRJNA577143	SAMN13020281		GEO		public	A318	fastq,sra	gs,ncbi,s3	gs.US,ncbi.public,s3.us-east-1		SRX6983179					Illumina HiSeq 2500		PAIRED	cDNA	TRANSCRIPTOMIC			Prunus persica		ILLUMINA		2020-01-01T00:00:00Z		GSM4119466	SRP225253	floral bud
SRR10269875		RNA-Seq	302	PRJNA577143	SAMN13020280		GEO		public	A323	fastq,sra	gs,ncbi,s3	gs.US,ncbi.public,s3.us-east-1		SRX6983180					Illumina HiSeq 2500		PAIRED	cDNA	TRANSCRIPTOMIC			Prunus persica		ILLUMINA		2020-01-01T00:00:00Z		GSM4119467	SRP225253	floral bud
SRR10269876		RNA-Seq	302	PRJNA577143	SAMN13020279		GEO		public	A323	fastq,sra	gs,ncbi,s3	gs.US,ncbi.public,s3.us-east-1		SRX6983181					Illumina HiSeq 2500		PAIRED	cDNA	TRANSCRIPTOMIC			Prunus persica		ILLUMINA		2020-01-01T00:00:00Z		GSM4119468	SRP225253	floral bud
SRR10269877		RNA-Seq	302	PRJNA577143	SAMN13020278		GEO		public	A323	fastq,sra	gs,ncbi,s3	gs.US,ncbi.public,s3.us-east-1		SRX6983182					Illumina HiSeq 2500		PAIRED	cDNA	TRANSCRIPTOMIC			Prunus persica		ILLUMINA		2020-01-01T00:00:00Z		GSM4119469	SRP225253	floral bud
SRR10269878		RNA-Seq	302	PRJNA577143	SAMN13020169		GEO		public	A340	fastq,sra	gs,ncbi,s3	gs.US,ncbi.public,s3.us-east-1		SRX6983183					Illumina HiSeq 2500		PAIRED	cDNA	TRANSCRIPTOMIC			Prunus persica		ILLUMINA		2020-01-01T00:00:00Z		GSM4119470	SRP225253	floral bud
SRR10269879		RNA-Seq	302	PRJNA577143	SAMN13020186		GEO		public	A340	fastq,sra	gs,ncbi,s3	gs.US,ncbi.public,s3.us-east-1		SRX6983184					Illumina HiSeq 2500		PAIRED	cDNA	TRANSCRIPTOMIC			Prunus persica		ILLUMINA		2020-01-01T00:00:00Z		GSM4119471	SRP225253	floral bud
SRR10269880		RNA-Seq	302	PRJNA577143	SAMN13020185		GEO		public	A340	fastq,sra	gs,ncbi,s3	gs.US,ncbi.public,s3.us-east-1		SRX6983185					Illumina HiSeq 2500		PAIRED	cDNA	TRANSCRIPTOMIC			Prunus persica		ILLUMINA		2020-01-01T00:00:00Z		GSM4119472	SRP225253	floral bud
SRR10269881		RNA-Seq	302	PRJNA577143	SAMN13020276		GEO		public	A340	fastq,sra	gs,ncbi,s3	gs.US,ncbi.public,s3.us-east-1		SRX6983186					Illumina HiSeq 2500		PAIRED	cDNA	TRANSCRIPTOMIC			Prunus persica		ILLUMINA		2020-01-01T00:00:00Z		GSM4119473	SRP225253	floral bud
SRR10269882		RNA-Seq	302	PRJNA577143	SAMN13020275		GEO		public	A209	fastq,sra	gs,ncbi,s3	gs.US,ncbi.public,s3.us-east-1		SRX6983187					Illumina HiSeq 2500		PAIRED	cDNA	TRANSCRIPTOMIC			Prunus persica		ILLUMINA		2020-01-01T00:00:00Z		GSM4119474	SRP225253	floral bud
SRR10269883		RNA-Seq	302	PRJNA577143	SAMN13020274		GEO		public	A209	fastq,sra	gs,ncbi,s3	gs.US,ncbi.public,s3.us-east-1		SRX6983188					Illumina HiSeq 2500		PAIRED	cDNA	TRANSCRIPTOMIC			Prunus persica		ILLUMINA		2020-01-01T00:00:00Z		GSM4119475	SRP225253	floral bud
SRR10269884		RNA-Seq	302	PRJNA577143	SAMN13020273		GEO		public	A209	fastq,sra	gs,ncbi,s3	gs.US,ncbi.public,s3.us-east-1		SRX6983189					Illumina HiSeq 2500		PAIRED	cDNA	TRANSCRIPTOMIC			Prunus persica		ILLUMINA		2020-01-01T00:00:00Z		GSM4119476	SRP225253	floral bud
SRR10269885		RNA-Seq	302	PRJNA577143	SAMN13020272		GEO		public	A209	fastq,sra	gs,ncbi,s3	gs.US,ncbi.public,s3.us-east-1		SRX6983190					Illumina HiSeq 2500		PAIRED	cDNA	TRANSCRIPTOMIC			Prunus persica		ILLUMINA		2020-01-01T00:00:00Z		GSM4119477	SRP225253	floral bud
SRR10269886		RNA-Seq	302	PRJNA577143	SAMN13020271		GEO		public	A318	fastq,sra	gs,ncbi,s3	gs.US,ncbi.public,s3.us-east-1		SRX6983191					Illumina HiSeq 2500		PAIRED	cDNA	TRANSCRIPTOMIC			Prunus persica		ILLUMINA		2020-01-01T00:00:00Z		GSM4119478	SRP225253	floral bud
SRR10269887		RNA-Seq	302	PRJNA577143	SAMN13020270		GEO		public	A318	fastq,sra	gs,ncbi,s3	gs.US,ncbi.public,s3.us-east-1		SRX6983192					Illumina HiSeq 2500		PAIRED	cDNA	TRANSCRIPTOMIC			Prunus persica		ILLUMINA		2020-01-01T00:00:00Z		GSM4119479	SRP225253	floral bud
SRR10269888		RNA-Seq	302	PRJNA577143	SAMN13020269		GEO		public	A318	fastq,sra	gs,ncbi,s3	gs.US,ncbi.public,s3.us-east-1		SRX6983193					Illumina HiSeq 2500		PAIRED	cDNA	TRANSCRIPTOMIC			Prunus persica		ILLUMINA		2020-01-01T00:00:00Z		GSM4119480	SRP225253	floral bud
SRR10269889		RNA-Seq	302	PRJNA577143	SAMN13020268		GEO		public	A318	fastq,sra	gs,ncbi,s3	gs.US,ncbi.public,s3.us-east-1		SRX6983194					Illumina HiSeq 2500		PAIRED	cDNA	TRANSCRIPTOMIC			Prunus persica		ILLUMINA		2020-01-01T00:00:00Z		GSM4119481	SRP225253	floral bud
SRR10269890		RNA-Seq	302	PRJNA577143	SAMN13020267		GEO		public	A323	fastq,sra	gs,ncbi,s3	gs.US,ncbi.public,s3.us-east-1		SRX6983195					Illumina HiSeq 2500		PAIRED	cDNA	TRANSCRIPTOMIC			Prunus persica		ILLUMINA		2020-01-01T00:00:00Z		GSM4119482	SRP225253	floral bud
SRR10269891		RNA-Seq	302	PRJNA577143	SAMN13020266		GEO		public	A323	fastq,sra	gs,ncbi,s3	gs.US,ncbi.public,s3.us-east-1		SRX6983196					Illumina HiSeq 2500		PAIRED	cDNA	TRANSCRIPTOMIC			Prunus persica		ILLUMINA		2020-01-01T00:00:00Z		GSM4119483	SRP225253	floral bud
SRR10269892		RNA-Seq	302	PRJNA577143	SAMN13020265		GEO		public	A323	fastq,sra	gs,ncbi,s3	gs.US,ncbi.public,s3.us-east-1		SRX6983197					Illumina HiSeq 2500		PAIRED	cDNA	TRANSCRIPTOMIC			Prunus persica		ILLUMINA		2020-01-01T00:00:00Z		GSM4119484	SRP225253	floral bud
SRR10269893		RNA-Seq	302	PRJNA577143	SAMN13020264		GEO		public	A323	fastq,sra	gs,ncbi,s3	gs.US,ncbi.public,s3.us-east-1		SRX6983198					Illumina HiSeq 2500		PAIRED	cDNA	TRANSCRIPTOMIC			Prunus persica		ILLUMINA		2020-01-01T00:00:00Z		GSM4119485	SRP225253	floral bud
SRR10269894		RNA-Seq	302	PRJNA577143	SAMN13020263		GEO		public	A340	fastq,sra	gs,ncbi,s3	gs.US,ncbi.public,s3.us-east-1		SRX6983199					Illumina HiSeq 2500		PAIRED	cDNA	TRANSCRIPTOMIC			Prunus persica		ILLUMINA		2020-01-01T00:00:00Z		GSM4119486	SRP225253	floral bud
SRR10269895		RNA-Seq	302	PRJNA577143	SAMN13020262		GEO		public	A340	fastq,sra	gs,ncbi,s3	gs.US,ncbi.public,s3.us-east-1		SRX6983200					Illumina HiSeq 2500		PAIRED	cDNA	TRANSCRIPTOMIC			Prunus persica		ILLUMINA		2020-01-01T00:00:00Z		GSM4119487	SRP225253	floral bud
SRR10269896		RNA-Seq	302	PRJNA577143	SAMN13020261		GEO		public	A340	fastq,sra	gs,ncbi,s3	gs.US,ncbi.public,s3.us-east-1		SRX6983201					Illumina HiSeq 2500		PAIRED	cDNA	TRANSCRIPTOMIC			Prunus persica		ILLUMINA		2020-01-01T00:00:00Z		GSM4119488	SRP225253	floral bud
SRR10269897		RNA-Seq	302	PRJNA577143	SAMN13020260		GEO		public	A340	fastq,sra	gs,ncbi,s3	gs.US,ncbi.public,s3.us-east-1		SRX6983202					Illumina HiSeq 2500		PAIRED	cDNA	TRANSCRIPTOMIC			Prunus persica		ILLUMINA		2020-01-01T00:00:00Z		GSM4119489	SRP225253	floral bud
SRR10269898		RNA-Seq	302	PRJNA577143	SAMN13020259		GEO		public	A323	fastq,sra	gs,ncbi,s3	gs.US,ncbi.public,s3.us-east-1		SRX6983203					Illumina HiSeq 2500		PAIRED	cDNA	TRANSCRIPTOMIC			Prunus persica		ILLUMINA		2020-01-01T00:00:00Z		GSM4119490	SRP225253	floral bud
SRR10269899		RNA-Seq	302	PRJNA577143	SAMN13020258		GEO		public	A323	fastq,sra	gs,ncbi,s3	gs.US,ncbi.public,s3.us-east-1		SRX6983204					Illumina HiSeq 2500		PAIRED	cDNA	TRANSCRIPTOMIC			Prunus persica		ILLUMINA		2020-01-01T00:00:00Z		GSM4119491	SRP225253	floral bud
SRR10269900		RNA-Seq	302	PRJNA577143	SAMN13020257		GEO		public	A323	fastq,sra	gs,ncbi,s3	gs.US,ncbi.public,s3.us-east-1		SRX6983205					Illumina HiSeq 2500		PAIRED	cDNA	TRANSCRIPTOMIC			Prunus persica		ILLUMINA		2020-01-01T00:00:00Z		GSM4119492	SRP225253	floral bud
SRR10269901		RNA-Seq	302	PRJNA577143	SAMN13020256		GEO		public	A323	fastq,sra	gs,ncbi,s3	gs.US,ncbi.public,s3.us-east-1		SRX6983206					Illumina HiSeq 2500		PAIRED	cDNA	TRANSCRIPTOMIC			Prunus persica		ILLUMINA		2020-01-01T00:00:00Z		GSM4119493	SRP225253	floral bud
SRR10269902		RNA-Seq	302	PRJNA577143	SAMN13020255		GEO		public	A318	fastq,sra	gs,ncbi,s3	gs.US,ncbi.public,s3.us-east-1		SRX6983207					Illumina HiSeq 2500		PAIRED	cDNA	TRANSCRIPTOMIC			Prunus persica		ILLUMINA		2020-01-01T00:00:00Z		GSM4119494	SRP225253	floral bud
SRR10269903		RNA-Seq	302	PRJNA577143	SAMN13020254		GEO		public	A318	fastq,sra	gs,ncbi,s3	gs.US,ncbi.public,s3.us-east-1		SRX6983208					Illumina HiSeq 2500		PAIRED	cDNA	TRANSCRIPTOMIC			Prunus persica		ILLUMINA		2020-01-01T00:00:00Z		GSM4119495	SRP225253	floral bud
SRR10269904		RNA-Seq	302	PRJNA577143	SAMN13020253		GEO		public	A318	fastq,sra	gs,ncbi,s3	gs.US,ncbi.public,s3.us-east-1		SRX6983209					Illumina HiSeq 2500		PAIRED	cDNA	TRANSCRIPTOMIC			Prunus persica		ILLUMINA		2020-01-01T00:00:00Z		GSM4119496	SRP225253	floral bud
SRR10269905		RNA-Seq	302	PRJNA577143	SAMN13020252		GEO		public	A318	fastq,sra	gs,ncbi,s3	gs.US,ncbi.public,s3.us-east-1		SRX6983210					Illumina HiSeq 2500		PAIRED	cDNA	TRANSCRIPTOMIC			Prunus persica		ILLUMINA		2020-01-01T00:00:00Z		GSM4119497	SRP225253	floral bud
SRR10269906		RNA-Seq	302	PRJNA577143	SAMN13020251		GEO		public	A323	fastq,sra	gs,ncbi,s3	gs.US,ncbi.public,s3.us-east-1		SRX6983211					Illumina HiSeq 2500		PAIRED	cDNA	TRANSCRIPTOMIC			Prunus persica		ILLUMINA		2020-01-01T00:00:00Z		GSM4119498	SRP225253	floral bud
