# Supplementary material for: Exploring large-scale gene coexpression networks in peach (Prunus persica L.): a new tool for predicting gene function
Source: Hortic Res. 2024 Jan 2;11(2):uhad294. doi: 10.1093/hr/uhad294 (PMC10939413; doi:10.1093/hr/uhad294)
Supplement: Web_Material_uhad294 [file web_material_uhad294.zip › SM3.xlsx]

## Sheet: MYB10 network
Prunus gene	PFAM_description(s) Prunus	KOG_description(s) Prunus	Ortholog 1	Description	Present in MYBA1 TI network	Present in MYBA2 TI network	Present in MYBA1 berry network	Present in MYBA7 TI network	Ortholog 2	Present in MYBA1 TI-network	Present in MYBA2 TI network	Present in MYBA1 berry network	Present in MYBA7 TI network
Prupe.1G002900	Chalcone and stilbene synthases, C-terminal domain;Chalcone and stilbene synthases, N-terminal domain	NA	Vitvi05g01044	Chalcone synthase	CHS3	CHS3	CHS3	#N/A	0	#N/A	#N/A	#N/A	#N/A
Prupe.1G003000	Chalcone and stilbene synthases, C-terminal domain;Chalcone and stilbene synthases, N-terminal domain	NA	Vitvi14g01448	Chalcone synthase	CHS1	CHS1	CHS1	#N/A	#N/A	#N/A	#N/A	#N/A	#N/A
Prupe.1G012400	NA	NA	Vitvi18g03260	F-box family protein	#N/A	#N/A	#N/A	#N/A	0	#N/A	#N/A	#N/A	#N/A
Prupe.1G021700	Chlorophyll A-B binding protein	NA	Vitvi05g00563	ELIP1 (early light-inducible protein)	ELIP1	ELIP1	ELIP1	#N/A	Vitvi11g01237	#N/A	#N/A	#N/A	#N/A
Prupe.1G021800	Chlorophyll A-B binding protein	NA	Vitvi05g00563	ELIP1 (early light-inducible protein)	ELIP1	ELIP1	ELIP1	#N/A	Vitvi11g01237	#N/A	#N/A	#N/A	#N/A
Prupe.1G046700	NB-ARC domain	Apoptotic ATPase	#N/A	#N/A	#N/A	#N/A	#N/A	#N/A	#N/A	#N/A	#N/A	#N/A	#N/A
Prupe.1G049100	C2 domain	NA	Vitvi05g00837	C2 domain containing protein	#N/A	#N/A	#N/A	#N/A	0	#N/A	#N/A	#N/A	#N/A
Prupe.1G054500	NA	NA	#N/A	#N/A	#N/A	#N/A	#N/A	#N/A	#N/A	#N/A	#N/A	#N/A	#N/A
Prupe.1G065900	NA	NA	#N/A	#N/A	#N/A	#N/A	#N/A	#N/A	#N/A	#N/A	#N/A	#N/A	#N/A
Prupe.1G068900	Endonuclease I	NA	Vitvi11g01195	Extracellular ribonuclease precursor	#N/A	#N/A	#N/A	#N/A	0	#N/A	#N/A	#N/A	#N/A
Prupe.1G070200	NA	NA	#N/A	#N/A	#N/A	#N/A	#N/A	#N/A	#N/A	#N/A	#N/A	#N/A	#N/A
Prupe.1G073300	NA	NA	#N/A	#N/A	#N/A	#N/A	#N/A	#N/A	#N/A	#N/A	#N/A	#N/A	#N/A
Prupe.1G079000	PPR repeat;PPR repeat family	NA	Vitvi11g01110	Pentatricopeptide (PPR) repeat-containing	#N/A	#N/A	#N/A	#N/A	0	#N/A	#N/A	#N/A	#N/A
Prupe.1G080500	Chitinase class I;Chitin recognition protein	Predicted chitinase	#N/A	#N/A	#N/A	#N/A	#N/A	#N/A	#N/A	#N/A	#N/A	#N/A	#N/A
Prupe.1G080600	Chitinase class I;Chitin recognition protein	Predicted chitinase	#N/A	#N/A	#N/A	#N/A	#N/A	#N/A	#N/A	#N/A	#N/A	#N/A	#N/A
Prupe.1G098000	WAX2 C-terminal domain;Fatty acid hydroxylase superfamily	NA	Vitvi11g00835	Eceriferum 1 (CER1 protein) Sterol desaturase	#N/A	#N/A	#N/A	#N/A	0	#N/A	#N/A	#N/A	#N/A
Prupe.1G107900	MATH domain	Speckle-type POZ protein SPOP and related proteins with TRAF, MATH and BTB/POZ domains	#N/A	#N/A	#N/A	#N/A	#N/A	#N/A	#N/A	#N/A	#N/A	#N/A	#N/A
Prupe.1G114100	NA	NA	#N/A	#N/A	#N/A	#N/A	#N/A	#N/A	#N/A	#N/A	#N/A	#N/A	#N/A
Prupe.1G115600	EF-hand domain pair	Calmodulin and related proteins (EF-Hand superfamily)	Vitvi05g01798	NA	#N/A	#N/A	#N/A	#N/A	Vitvi05g01776	#N/A	#N/A	#N/A	#N/A
Prupe.1G116000	Enoyl-CoA hydratase/isomerase family	Enoyl-CoA hydratase	Vitvi05g00137	3-hydroxybutyryl-CoA dehydratase	#N/A	#N/A	#N/A	#N/A	0	#N/A	#N/A	#N/A	#N/A
Prupe.1G116100	GDSL-like Lipase/Acylhydrolase	NA	Vitvi05g00136	Lipase GDSL	#N/A	#N/A	#N/A	#N/A	0	#N/A	#N/A	#N/A	#N/A
Prupe.1G117800	Tetratricopeptide repeat	NA	Vitvi05g00124	HCF107 (high chlorophyll fluorescent 107)	#N/A	#N/A	#N/A	#N/A	0	#N/A	#N/A	#N/A	#N/A
Prupe.1G121100	NA	NA	#N/A	#N/A	#N/A	#N/A	#N/A	#N/A	#N/A	#N/A	#N/A	#N/A	#N/A
Prupe.1G123100	Fibronectin type III-like domain;Glycosyl hydrolase family 3 N terminal domain;Glycosyl hydrolase family 3 C-terminal domain	NA	Vitvi05g00089	Glycosyl hydrolase family 3 beta xylosidase BXL1	#N/A	#N/A	#N/A	#N/A	0	#N/A	#N/A	#N/A	#N/A
Prupe.1G123800	Plant invertase/pectin methylesterase inhibitor;Pectinesterase	NA	Vitvi14g02501	NA	#N/A	#N/A	#N/A	#N/A	Vitvi05g00043	#N/A	#N/A	#N/A	#N/A
Prupe.1G131300	NA	NA	#N/A	#N/A	#N/A	#N/A	#N/A	#N/A	#N/A	#N/A	#N/A	#N/A	#N/A
Prupe.1G131900	Plant invertase/pectin methylesterase inhibitor;Pectinesterase	NA	#N/A	#N/A	#N/A	#N/A	#N/A	#N/A	#N/A	#N/A	#N/A	#N/A	#N/A
Prupe.1G141500	Domain of unknown function (DUF588)	NA	Vitvi05g00349	Integral membrane family protein UPF0497	#N/A	#N/A	#N/A	#N/A	0	#N/A	#N/A	#N/A	#N/A
Prupe.1G145600	Protein kinase domain	Serine/threonine protein kinase	Vitvi05g00384	Pto kinase interactor	#N/A	#N/A	#N/A	#N/A	0	#N/A	#N/A	#N/A	#N/A
Prupe.1G147000	F-box associated;F-box domain	NA	#N/A	#N/A	#N/A	#N/A	#N/A	#N/A	#N/A	#N/A	#N/A	#N/A	#N/A
Prupe.1G158200	NA	NA	#N/A	#N/A	#N/A	#N/A	#N/A	#N/A	#N/A	#N/A	#N/A	#N/A	#N/A
Prupe.1G159400	NA	NA	#N/A	#N/A	#N/A	#N/A	#N/A	#N/A	#N/A	#N/A	#N/A	#N/A	#N/A
Prupe.1G162200	Leucine rich repeat;TIR domain;NB-ARC domain	NA	#N/A	#N/A	#N/A	#N/A	#N/A	#N/A	#N/A	#N/A	#N/A	#N/A	#N/A
Prupe.1G163700	NB-ARC domain	Apoptotic ATPase	#N/A	#N/A	#N/A	#N/A	#N/A	#N/A	#N/A	#N/A	#N/A	#N/A	#N/A
Prupe.1G184700	NA	NA	#N/A	#N/A	#N/A	#N/A	#N/A	#N/A	#N/A	#N/A	#N/A	#N/A	#N/A
Prupe.1G205800	NA	NA	Vitvi05g01585	Unknown protein	#N/A	#N/A	#N/A	#N/A	0	#N/A	#N/A	#N/A	#N/A
Prupe.1G206400	NA	NA	#N/A	#N/A	#N/A	#N/A	#N/A	#N/A	#N/A	#N/A	#N/A	#N/A	#N/A
Prupe.1G208300	AUX/IAA family	NA	Vitvi05g00271	IAA31	#N/A	#N/A	#N/A	#N/A	Vitvi07g00521	#N/A	#N/A	#N/A	#N/A
Prupe.1G220700	Sugar efflux transporter for intercellular exchange	Multitransmembrane protein	Vitvi01g01719	Nodulin MtN3	#N/A	#N/A	#N/A	#N/A	0	#N/A	#N/A	#N/A	#N/A
Prupe.1G225600	NA	NA	Vitvi01g01651	DnaJ homolog, subfamily A, member 3	#N/A	#N/A	#N/A	#N/A	0	#N/A	#N/A	#N/A	#N/A
Prupe.1G239900	Pectate lyase	NA	Vitvi17g00977	pectate lyase	PL16	#N/A	PL16	#N/A	Vitvi01g00593	#N/A	#N/A	#N/A	#N/A
Prupe.1G249100	Plant invertase/pectin methylesterase inhibitor	NA	#N/A	#N/A	#N/A	#N/A	#N/A	#N/A	#N/A	#N/A	#N/A	#N/A	#N/A
Prupe.1G252800	RCD1-SRO-TAF4 (RST) plant domain;Poly(ADP-ribose) polymerase catalytic domain	NA	Vitvi01g00729	SRO2 (similar to rcd one 2)	-	-	#N/A	#N/A	0	#N/A	#N/A	#N/A	#N/A
Prupe.1G257800	EamA-like transporter family	NA	Vitvi01g00815	Nodulin MtN21 family	#N/A	#N/A	#N/A	#N/A	0	#N/A	#N/A	#N/A	#N/A
Prupe.1G258500	Anticodon-binding domain	NA	Vitvi01g02091	Unknown protein	#N/A	#N/A	#N/A	#N/A	0	#N/A	#N/A	#N/A	#N/A
Prupe.1G268500	Pectate lyase, N terminus;Pectate lyase	NA	#N/A	#N/A	#N/A	#N/A	#N/A	#N/A	#N/A	#N/A	#N/A	#N/A	#N/A
Prupe.1G268700	Pectate lyase, N terminus;Pectate lyase	NA	#N/A	#N/A	#N/A	#N/A	#N/A	#N/A	#N/A	#N/A	#N/A	#N/A	#N/A
Prupe.1G284800	No apical meristem (NAM) protein	NA	#N/A	#N/A	#N/A	#N/A	#N/A	#N/A	#N/A	#N/A	#N/A	#N/A	#N/A
Prupe.1G301400	EF-hand domain pair	Calmodulin and related proteins (EF-Hand superfamily)	Vitvi17g00405	Calmodulin	#N/A	#N/A	#N/A	#N/A	0	#N/A	#N/A	#N/A	#N/A
Prupe.1G302600	NA	NA	#N/A	#N/A	#N/A	#N/A	#N/A	#N/A	#N/A	#N/A	#N/A	#N/A	#N/A
Prupe.1G305500	Protein kinase domain	Protein kinase PCTAIRE and related kinases	Vitvi01g00238	Serine/threonine-protein kinase SNT7, chloroplast precursor	#N/A	#N/A	#N/A	#N/A	0	#N/A	#N/A	#N/A	#N/A
Prupe.1G332200	non-haem dioxygenase in morphine synthesis N-terminal;2OG-Fe(II) oxygenase superfamily	Iron/ascorbate family oxidoreductases	Vitvi01g00481	1-aminocyclopropane-1-carboxylate oxidase	#N/A	#N/A	#N/A	#N/A	0	#N/A	#N/A	#N/A	#N/A
Prupe.1G343000	Family of unknown function (DUF706)	Aldehyde reductase	Vitvi09g00246	Myo-inositol oxygenase 1	#N/A	#N/A	#N/A	#N/A	0	#N/A	#N/A	#N/A	#N/A
Prupe.1G346800	RNA recognition motif. (a.k.a. RRM, RBD, or RNP domain)	Nuclear localization sequence binding protein	#N/A	#N/A	#N/A	#N/A	#N/A	#N/A	#N/A	#N/A	#N/A	#N/A	#N/A
Prupe.1G348700	4Fe-4S single cluster domain;DnaJ domain	Molecular chaperone (DnaJ superfamily)	Vitvi10g01384	DNAJ heat shock N-terminal domain-containing protein	#N/A	#N/A	#N/A	#N/A	0	#N/A	#N/A	#N/A	#N/A
Prupe.1G358200	Divergent CRAL/TRIO domain	Hismacro and SEC14 domain-containing proteins	#N/A	#N/A	#N/A	#N/A	#N/A	#N/A	#N/A	#N/A	#N/A	#N/A	#N/A
Prupe.1G359300	Thioredoxin	Thioredoxin	Vitvi18g02503	Thioredoxin-like protein CDSP32	#N/A	#N/A	#N/A	#N/A	0	#N/A	#N/A	#N/A	#N/A
Prupe.1G361800	GDSL-like Lipase/Acylhydrolase	NA	#N/A	#N/A	#N/A	#N/A	#N/A	#N/A	#N/A	#N/A	#N/A	#N/A	#N/A
Prupe.1G363800	NA	NA	Vitvi18g01135	Unknown protein	#N/A	#N/A	#N/A	#N/A	0	#N/A	#N/A	#N/A	#N/A
Prupe.1G364000	Thaumatin family	NA	#N/A	#N/A	#N/A	#N/A	#N/A	#N/A	#N/A	#N/A	#N/A	#N/A	#N/A
Prupe.1G366400	NA	NA	#N/A	#N/A	#N/A	#N/A	#N/A	#N/A	#N/A	#N/A	#N/A	#N/A	#N/A
Prupe.1G374500	NA	NA	Vitvi18g02766	No hit	#N/A	#N/A	#N/A	#N/A	0	#N/A	#N/A	#N/A	#N/A
Prupe.1G390900	Plant protein of unknown function (DUF868)	NA	Vitvi04g00531	Unknown protein	#N/A	#N/A	#N/A	#N/A	0	#N/A	#N/A	#N/A	#N/A
Prupe.1G395300	BT1 family	NA	Vitvi04g00611	Biopterin transport protein BT1	#N/A	#N/A	#N/A	#N/A	0	#N/A	#N/A	#N/A	#N/A
Prupe.1G416900	NA	NA	#N/A	#N/A	#N/A	#N/A	#N/A	#N/A	#N/A	#N/A	#N/A	#N/A	#N/A
Prupe.1G419700	bZIP transcription factor	NA	Vitvi18g00628	BZIP transcription factor BZIP4	#N/A	#N/A	#N/A	#N/A	0	#N/A	#N/A	#N/A	#N/A
Prupe.1G422400	NA	NA	#N/A	#N/A	#N/A	#N/A	#N/A	#N/A	#N/A	#N/A	#N/A	#N/A	#N/A
Prupe.1G436900	EF-hand domain pair	NA	#N/A	#N/A	#N/A	#N/A	#N/A	#N/A	#N/A	#N/A	#N/A	#N/A	#N/A
Prupe.1G442200	non-haem dioxygenase in morphine synthesis N-terminal;2OG-Fe(II) oxygenase superfamily	Iron/ascorbate family oxidoreductases	Vitvi04g01731	GA 20-oxidase 2	#N/A	#N/A	#N/A	#N/A	Vitvi04g01719	#N/A	#N/A	#N/A	#N/A
Prupe.1G444800	Transmembrane amino acid transporter protein	Amino acid transporters	#N/A	#N/A	#N/A	#N/A	#N/A	#N/A	#N/A	#N/A	#N/A	#N/A	#N/A
Prupe.1G447700	SWIM zinc finger;Ring finger domain	NA	Vitvi04g01838	SWIM zinc finger family (MAPKKK)	#N/A	#N/A	#N/A	#N/A	0	#N/A	#N/A	#N/A	#N/A
Prupe.1G450100	Phosphorylase superfamily	NA	#N/A	#N/A	#N/A	#N/A	#N/A	#N/A	#N/A	#N/A	#N/A	#N/A	#N/A
Prupe.1G453500	BURP domain	NA	Vitvi04g01873	RD22	#N/A	#N/A	#N/A	#N/A	Vitvi04g00357	#N/A	#N/A	#N/A	RD22n
Prupe.1G457000	Thioredoxin-like	Thioredoxin, nucleoredoxin and related proteins	Vitvi04g00256	Protein disulfide isomerase	#N/A	#N/A	#N/A	#N/A	0	#N/A	#N/A	#N/A	#N/A
Prupe.1G458300	NA	NA	#N/A	#N/A	#N/A	#N/A	#N/A	#N/A	#N/A	#N/A	#N/A	#N/A	#N/A
Prupe.1G462400	DNA photolyase;FAD binding domain of DNA photolyase	Deoxyribodipyrimidine photolyase/cryptochrome	Vitvi04g00232	Cryptochrome DASH	#N/A	#N/A	#N/A	#N/A	0	#N/A	#N/A	#N/A	#N/A
Prupe.1G465700	NA	NA	#N/A	#N/A	#N/A	#N/A	#N/A	#N/A	#N/A	#N/A	#N/A	#N/A	#N/A
Prupe.1G479100	AFG1-like ATPase	Predicted ATPase	Vitvi19g01399	NA	#N/A	#N/A	#N/A	#N/A	Vitvi04g00469	#N/A	#N/A	#N/A	#N/A
Prupe.1G494400	Peptidase dimerisation domain;Peptidase family M20/M25/M40	NA	Vitvi18g00262	IAA-amino acid hydrolase 6	#N/A	#N/A	#N/A	#N/A	0	#N/A	#N/A	#N/A	#N/A
Prupe.1G498300	NA	NA	#N/A	#N/A	#N/A	#N/A	#N/A	#N/A	#N/A	#N/A	#N/A	#N/A	#N/A
Prupe.1G498600	NA	NA	#N/A	#N/A	#N/A	#N/A	#N/A	#N/A	#N/A	#N/A	#N/A	#N/A	#N/A
Prupe.1G500500	EamA-like transporter family	NA	Vitvi18g00289	Nodulin MtN21 family	#N/A	#N/A	#N/A	#N/A	0	#N/A	#N/A	#N/A	#N/A
Prupe.1G518200	14-3-3 protein	Multifunctional chaperone (14-3-3 family)	Vitvi18g00409	14-3-3 protein GF14 epsilon (GRF10)	#N/A	#N/A	#N/A	#N/A	0	#N/A	#N/A	#N/A	#N/A
Prupe.1G519900	UDP-glucoronosyl and UDP-glucosyl transferase	UDP-glucuronosyl and UDP-glucosyl transferase	#N/A	#N/A	#N/A	#N/A	#N/A	#N/A	#N/A	#N/A	#N/A	#N/A	#N/A
Prupe.1G524700	ANTH domain	NA	Vitvi18g00469	Clathrin assembly protein 16	#N/A	#N/A	#N/A	#N/A	0	#N/A	#N/A	#N/A	#N/A
Prupe.1G553000	NA	NA	#N/A	#N/A	#N/A	#N/A	#N/A	#N/A	#N/A	#N/A	#N/A	#N/A	#N/A
Prupe.1G560900	NA	NA	#N/A	#N/A	#N/A	#N/A	#N/A	#N/A	#N/A	#N/A	#N/A	#N/A	#N/A
Prupe.1G564200	NA	NA	#N/A	#N/A	#N/A	#N/A	#N/A	#N/A	#N/A	#N/A	#N/A	#N/A	#N/A
Prupe.1G571800	NA	NA	#N/A	#N/A	#N/A	#N/A	#N/A	#N/A	#N/A	#N/A	#N/A	#N/A	#N/A
Prupe.1G584100	Glycosyl hydrolase family 1	Beta-glucosidase, lactase phlorizinhydrolase, and related proteins	#N/A	#N/A	#N/A	#N/A	#N/A	#N/A	#N/A	#N/A	#N/A	#N/A	#N/A
Prupe.2G014800	Glycosyl hydrolases family 28	NA	Vitvi13g02494	Polygalacturonase GH28	#N/A	#N/A	#N/A	#N/A	Vitvi13g02496	#N/A	#N/A	#N/A	#N/A
Prupe.2G017900	NA	NA	#N/A	#N/A	#N/A	#N/A	#N/A	#N/A	#N/A	#N/A	#N/A	#N/A	#N/A
Prupe.2G021700	Leucine rich repeat;Leucine rich repeat N-terminal domain;Leucine rich repeat;Leucine Rich Repeat;Leucine Rich repeats (2 copies)	Leucine-rich repeat protein	Vitvi16g01787	HcrVf3 protein	#N/A	#N/A	#N/A	#N/A	Vitvi09g01210	#N/A	#N/A	#N/A	#N/A
Prupe.2G023100	K-box region;SRF-type transcription factor (DNA-binding and dimerisation domain)	MADS box transcription factor	Vitvi13g01861	MADS-box agamous-like 15	#N/A	#N/A	#N/A	#N/A	0	#N/A	#N/A	#N/A	#N/A
Prupe.2G034700	Response regulator receiver domain	NA	Vitvi13g02328	ARR9 typeA	#N/A	#N/A	#N/A	#N/A	Vitvi13g02327	#N/A	#N/A	#N/A	#N/A
Prupe.2G036400	NA	NA	#N/A	#N/A	#N/A	#N/A	#N/A	#N/A	#N/A	#N/A	#N/A	#N/A	#N/A
Prupe.2G040300	mTERF	NA	#N/A	#N/A	#N/A	#N/A	#N/A	#N/A	#N/A	#N/A	#N/A	#N/A	#N/A
Prupe.2G045300	alpha/beta hydrolase fold	Arylacetamide deacetylase	Vitvi08g02117	Catalytic	#N/A	#N/A	#N/A	#N/A	Vitvi08g00959	#N/A	#N/A	#N/A	#N/A
Prupe.2G058700	NA	NA	#N/A	#N/A	#N/A	#N/A	#N/A	#N/A	#N/A	#N/A	#N/A	#N/A	#N/A
Prupe.2G066100	3-oxo-5-alpha-steroid 4-dehydrogenase	Steroid reductase	#N/A	#N/A	#N/A	#N/A	#N/A	#N/A	#N/A	#N/A	#N/A	#N/A	#N/A
Prupe.2G071800	NA	NA	Vitvi13g01007	Unknown protein	#N/A	#N/A	#N/A	#N/A	0	#N/A	#N/A	#N/A	#N/A
Prupe.2G074100	Pyrimidine 5'-nucleotidase (UMPH-1)	Uncharacterized conserved protein	Vitvi13g01061	Pyrimidine 5'-nucleotidase	#N/A	#N/A	#N/A	#N/A	0	#N/A	#N/A	#N/A	#N/A
Prupe.2G076900	NA	NA	#N/A	#N/A	#N/A	#N/A	#N/A	#N/A	#N/A	#N/A	#N/A	#N/A	#N/A
Prupe.2G078400	NA	NA	#N/A	#N/A	#N/A	#N/A	#N/A	#N/A	#N/A	#N/A	#N/A	#N/A	#N/A
Prupe.2G090900	NA	NA	#N/A	#N/A	#N/A	#N/A	#N/A	#N/A	#N/A	#N/A	#N/A	#N/A	#N/A
Prupe.2G101600	Glutathione S-transferase, C-terminal domain;Glutathione S-transferase, N-terminal domain	Glutathione S-transferase	Vitvi19g02276	No hit	#N/A	#N/A	#N/A	#N/A	Vitvi15g01277	#N/A	#N/A	#N/A	#N/A
Prupe.2G104500	YCF9	NA	#N/A	#N/A	#N/A	#N/A	#N/A	#N/A	#N/A	#N/A	#N/A	#N/A	#N/A
Prupe.2G112600	WAX2 C-terminal domain;Fatty acid hydroxylase superfamily	Sphingolipid hydroxylase	Vitvi15g00397	Eceriferum 1 (CER1 protein) Sterol desaturase	#N/A	#N/A	#N/A	#N/A	Vitvi15g00404	#N/A	#N/A	#N/A	#N/A
Prupe.2G121000	TIR domain;Leucine Rich repeats (2 copies);NB-ARC domain	Apoptotic ATPase	#N/A	#N/A	#N/A	#N/A	#N/A	#N/A	#N/A	#N/A	#N/A	#N/A	#N/A
Prupe.2G126900	TIR domain;Leucine Rich repeats (2 copies);NB-ARC domain	Apoptotic ATPase	#N/A	#N/A	#N/A	#N/A	#N/A	#N/A	#N/A	#N/A	#N/A	#N/A	#N/A
Prupe.2G153800	UAA transporter family	UDP-galactose transporter related protein	Vitvi15g00754	UDP-galactose transporter 2 ATUTR2/UTR2	#N/A	#N/A	#N/A	#N/A	0	#N/A	#N/A	#N/A	#N/A
Prupe.2G181400	Glycosyl hydrolases family 18	NA	#N/A	#N/A	#N/A	#N/A	#N/A	#N/A	#N/A	#N/A	#N/A	#N/A	#N/A
Prupe.2G190900	Importin-beta N-terminal domain;Cse1	NA	#N/A	#N/A	#N/A	#N/A	#N/A	#N/A	#N/A	#N/A	#N/A	#N/A	#N/A
Prupe.2G223900	Protein kinase domain	Serine/threonine protein kinase	#N/A	#N/A	#N/A	#N/A	#N/A	#N/A	#N/A	#N/A	#N/A	#N/A	#N/A
Prupe.2G224700	NA	NA	Vitvi13g00220	Unknown	#N/A	#N/A	#N/A	-	0	#N/A	#N/A	#N/A	#N/A
Prupe.2G225200	Chalcone-flavanone isomerase	NA	Vitvi13g00225	Chalcone--flavonone isomerase (Chalcone isomerase)	CHI1	CHI1	#N/A	#N/A	0	#N/A	#N/A	#N/A	#N/A
Prupe.2G230800	C2H2-type zinc finger	NA	Vitvi06g01682	Zinc finger (C2H2 type) protein (ZAT11)	#N/A	#N/A	#N/A	#N/A	Vitvi13g00262	#N/A	#N/A	#N/A	#N/A
Prupe.2G250900	non-haem dioxygenase in morphine synthesis N-terminal;2OG-Fe(II) oxygenase superfamily	Iron/ascorbate family oxidoreductases	Vitvi13g00055	Leucoanthocyanidin dioxygenase	#N/A	#N/A	#N/A	#N/A	0	#N/A	#N/A	#N/A	#N/A
Prupe.2G251200	Fatty acid desaturase;Domain of unknown function (DUF3474)	NA	#N/A	#N/A	#N/A	#N/A	#N/A	#N/A	#N/A	#N/A	#N/A	#N/A	#N/A
Prupe.2G252200	Protein phosphatase 2C	Serine/threonine protein phosphatase	Vitvi13g00071	Avr9/Cf-9 rapidly elicited protein 284	#N/A	#N/A	#N/A	#N/A	0	#N/A	#N/A	#N/A	#N/A
Prupe.2G253400	Armadillo/beta-catenin-like repeat;U-box domain	NA	Vitvi13g00086	Avr9/Cf-9 rapidly elicited protein	#N/A	#N/A	#N/A	#N/A	0	#N/A	#N/A	#N/A	#N/A
Prupe.2G263300	NA	NA	Vitvi13g00155	Unknown protein	#N/A	#N/A	#N/A	#N/A	0	#N/A	#N/A	#N/A	#N/A
Prupe.2G270500	Ankyrin repeats (many copies);Domain of unknown function;Ankyrin repeats (3 copies)	26S proteasome regulatory complex, subunit PSMD10	Vitvi12g00554	Ankyrin repeat protein family	#N/A	#N/A	#N/A	#N/A	0	#N/A	#N/A	#N/A	#N/A
Prupe.2G271500	NA	NA	#N/A	#N/A	#N/A	#N/A	#N/A	#N/A	#N/A	#N/A	#N/A	#N/A	#N/A
Prupe.2G284600	PPR repeat;PPR repeat;PPR repeat family	NA	Vitvi16g00871	Pentatricopeptide (PPR) repeat-containing	#N/A	#N/A	#N/A	#N/A	0	#N/A	#N/A	#N/A	#N/A
Prupe.2G293900	Remorin, N-terminal region;Remorin, C-terminal region	NA	Vitvi16g01018	Remorin	#N/A	#N/A	#N/A	#N/A	0	#N/A	#N/A	#N/A	#N/A
Prupe.2G295300	PAR1 protein	NA	Vitvi16g01039	Photoassimilate-responsive protein PAR-1a	#N/A	#N/A	#N/A	#N/A	Vitvi16g01037	#N/A	#N/A	#N/A	#N/A
Prupe.2G304400	NA	NA	Vitvi16g01959	NA	#N/A	#N/A	#N/A	#N/A	Vitvi15g01639	#N/A	#N/A	#N/A	#N/A
Prupe.2G307500	Sigma-70 region 3;Sigma-70 region 2;Sigma-70, region 4	NA	Vitvi16g01214	RNA polymerase sigma subunit SigE (sigE)	#N/A	#N/A	#N/A	#N/A	0	#N/A	#N/A	#N/A	#N/A
Prupe.2G312900	Transcription factor Pcc1	NA	Vitvi16g02086	Unknown protein	#N/A	#N/A	#N/A	#N/A	0	#N/A	#N/A	#N/A	#N/A
Prupe.2G317000	NA	NA	#N/A	#N/A	#N/A	#N/A	#N/A	#N/A	#N/A	#N/A	#N/A	#N/A	#N/A
Prupe.2G324700	UDP-glucoronosyl and UDP-glucosyl transferase	UDP-glucuronosyl and UDP-glucosyl transferase	Vitvi16g00156	UDP-glucose:flavonoid 3-O-glucosyltransferase	UFGT1	UFGT1	UFGT1	#N/A	0	#N/A	#N/A	#N/A	#N/A
Prupe.2G326300	AMP-binding enzyme	NA	#N/A	#N/A	#N/A	#N/A	#N/A	#N/A	#N/A	#N/A	#N/A	#N/A	#N/A
Prupe.2G327500	Phosphate-induced protein 1 conserved region	NA	#N/A	#N/A	#N/A	#N/A	#N/A	#N/A	#N/A	#N/A	#N/A	#N/A	#N/A
Prupe.2G328300	NA	NA	Vitvi16g00092	Unknown protein	#N/A	#N/A	#N/A	#N/A	0	#N/A	#N/A	#N/A	#N/A
Prupe.2G328700	DnaJ domain	NA	Vitvi16g00080	Molecular chaperone DnaJ	#N/A	#N/A	#N/A	#N/A	0	#N/A	#N/A	#N/A	#N/A
Prupe.2G330000	GGL domain	NA	Vitvi04g01835	G protein protein gamma subunit (AGG2)	#N/A	#N/A	#N/A	#N/A	0	#N/A	#N/A	#N/A	#N/A
Prupe.3G000800	NA	NA	Vitvi07g00509	Haloacid dehalogenase hydrolase	#N/A	#N/A	#N/A	#N/A	0	#N/A	#N/A	#N/A	#N/A
Prupe.3G003700	Plant invertase/pectin methylesterase inhibitor;Pectinesterase	NA	#N/A	#N/A	#N/A	#N/A	#N/A	#N/A	#N/A	#N/A	#N/A	#N/A	#N/A
Prupe.3G005800	Root hair defective 3 GTP-binding protein (RHD3)	NA	#N/A	#N/A	#N/A	#N/A	#N/A	#N/A	#N/A	#N/A	#N/A	#N/A	#N/A
Prupe.3G007300	PPR repeat;PPR repeat family	NA	Vitvi07g00444	Pentatricopeptide (PPR) repeat-containing	#N/A	#N/A	#N/A	#N/A	0	#N/A	#N/A	#N/A	#N/A
Prupe.3G012200	DJ-1/PfpI family	Putative transcriptional regulator DJ-1	#N/A	#N/A	#N/A	#N/A	#N/A	#N/A	#N/A	#N/A	#N/A	#N/A	#N/A
Prupe.3G012600	DJ-1/PfpI family	Putative transcriptional regulator DJ-1	#N/A	#N/A	#N/A	#N/A	#N/A	#N/A	#N/A	#N/A	#N/A	#N/A	#N/A
Prupe.3G012800	DJ-1/PfpI family	Putative transcriptional regulator DJ-1	#N/A	#N/A	#N/A	#N/A	#N/A	#N/A	#N/A	#N/A	#N/A	#N/A	#N/A
Prupe.3G013600	Glutathione S-transferase, C-terminal domain;Glutathione S-transferase, N-terminal domain	Glutathione S-transferase	Vitvi04g00880	Glutathione S-transferase 26 GSTF12	GST4	GST4	GST4	#N/A	Vitvi04g02015	#N/A	#N/A	#N/A	#N/A
Prupe.3G025300	NA	NA	Vitvi09g01409	Unknown protein	-	#N/A	#N/A	#N/A	0	#N/A	#N/A	#N/A	#N/A
Prupe.3G031600	Late embryogenesis abundant protein	NA	Vitvi09g00028	No hit	#N/A	#N/A	#N/A	#N/A	0	#N/A	#N/A	#N/A	#N/A
Prupe.3G045000	Protein kinase domain	Serine/threonine protein kinase	Vitvi09g00155	Tassel serine threonine kinase 1	#N/A	#N/A	#N/A	#N/A	0	#N/A	#N/A	#N/A	#N/A
Prupe.3G059800	Plant PDR ABC transporter associated;ABC-2 type transporter;ABC transporter	Pleiotropic drug resistance proteins (PDR1-15), ABC superfamily	#N/A	#N/A	#N/A	#N/A	#N/A	#N/A	#N/A	#N/A	#N/A	#N/A	#N/A
Prupe.3G066500	CAAD domains of cyanobacterial aminoacyl-tRNA synthetase	NA	Vitvi09g01601	Thylakoid membrane phosphoprotein 14 kda, chloroplast precursor	#N/A	#N/A	#N/A	-	0	#N/A	#N/A	#N/A	#N/A
Prupe.3G066600	NA	NA	#N/A	#N/A	#N/A	#N/A	#N/A	#N/A	#N/A	#N/A	#N/A	#N/A	#N/A
Prupe.3G066700	NA	NA	#N/A	#N/A	#N/A	#N/A	#N/A	#N/A	#N/A	#N/A	#N/A	#N/A	#N/A
Prupe.3G072100	NA	NA	#N/A	#N/A	#N/A	#N/A	#N/A	#N/A	#N/A	#N/A	#N/A	#N/A	#N/A
Prupe.3G073000	NA	NA	Vitvi09g01616	no hit	#N/A	#N/A	#N/A	#N/A	0	#N/A	#N/A	#N/A	#N/A
Prupe.3G073100	NA	NA	Vitvi09g01616	no hit	#N/A	#N/A	#N/A	#N/A	0	#N/A	#N/A	#N/A	#N/A
Prupe.3G074800	AUX/IAA family	NA	Vitvi09g00436	IAA19	#N/A	#N/A	#N/A	#N/A	0	#N/A	#N/A	#N/A	#N/A
Prupe.3G093000	NA	NA	#N/A	#N/A	#N/A	#N/A	#N/A	#N/A	#N/A	#N/A	#N/A	#N/A	#N/A
Prupe.3G111200	Protein kinase domain	MEKK and related serine/threonine protein kinases	#N/A	#N/A	#N/A	#N/A	#N/A	#N/A	#N/A	#N/A	#N/A	#N/A	#N/A
Prupe.3G139800	SBP domain	NA	Vitvi12g00280	Squamosa promoter-binding protein 4 (SPL4)	#N/A	#N/A	#N/A	-	0	#N/A	#N/A	#N/A	#N/A
Prupe.3G147000	Pectinesterase	NA	#N/A	#N/A	#N/A	#N/A	#N/A	#N/A	#N/A	#N/A	#N/A	#N/A	#N/A
Prupe.3G155900	B-box zinc finger	NA	#N/A	#N/A	#N/A	#N/A	#N/A	#N/A	#N/A	#N/A	#N/A	#N/A	#N/A
Prupe.3G161300	NA	NA	Vitvi14g00887	ATA15 protein	#N/A	#N/A	#N/A	#N/A	0	#N/A	#N/A	#N/A	#N/A
Prupe.3G163100	Myb-like DNA-binding domain	Transcription factor, Myb superfamily	#N/A	#N/A	#N/A	#N/A	#N/A	#N/A	#N/A	#N/A	#N/A	#N/A	#N/A
Prupe.3G163300	Myb-like DNA-binding domain	Transcription factor, Myb superfamily	#N/A	#N/A	#N/A	#N/A	#N/A	#N/A	#N/A	#N/A	#N/A	#N/A	#N/A
Prupe.3G164900	Ion transport protein;Cyclic nucleotide-binding domain;Domain of unknown function (DUF3354);Ankyrin repeats (3 copies)	K+-channel ERG and related proteins, contain PAS/PAC sensor domain	Vitvi14g00763	Potassium channel SKOR	#N/A	#N/A	#N/A	#N/A	Vitvi14g00774	#N/A	#N/A	#N/A	#N/A
Prupe.3G177400	NA	NA	Vitvi12g02200	Zinc knuckle	#N/A	#N/A	#N/A	#N/A	0	#N/A	#N/A	#N/A	#N/A
Prupe.3G194800	Ring finger domain	NA	Vitvi12g00755	Zinc finger (C3HC4-type ring finger)	#N/A	#N/A	#N/A	#N/A	0	#N/A	#N/A	#N/A	#N/A
Prupe.3G198000	N-acetylglucosaminyltransferase II (MGAT2)	N-acetylglucosaminyltransferase	Vitvi12g00716	Beta 1,2 N-acetylglucosaminyltransferase	#N/A	#N/A	#N/A	#N/A	0	#N/A	#N/A	#N/A	#N/A
Prupe.3G203000	Mo25-like	Conserved protein Mo25	#N/A	#N/A	#N/A	#N/A	#N/A	#N/A	#N/A	#N/A	#N/A	#N/A	#N/A
Prupe.3G205000	RHO protein GDP dissociation inhibitor	Rho GDP-dissociation inhibitor	Vitvi12g00363	Rho GDP-dissociation inhibitor 2	#N/A	#N/A	#N/A	-	0	#N/A	#N/A	#N/A	#N/A
Prupe.3G211900	RNA recognition motif. (a.k.a. RRM, RBD, or RNP domain)	NA	Vitvi12g00426	RNA-binding protein	#N/A	#N/A	#N/A	#N/A	0	#N/A	#N/A	#N/A	#N/A
Prupe.3G229900	Wound-induced protein	NA	#N/A	#N/A	#N/A	#N/A	#N/A	#N/A	#N/A	#N/A	#N/A	#N/A	#N/A
Prupe.3G241700	3-beta hydroxysteroid dehydrogenase/isomerase family	Flavonol reductase/cinnamoyl-CoA reductase	Vitvi14g01264	Cinnamoyl-CoA reductase	#N/A	CCR1	#N/A	#N/A	0	#N/A	#N/A	#N/A	#N/A
Prupe.3G242600	NA	NA	Vitvi14g01273	unknown	#N/A	#N/A	#N/A	#N/A	0	#N/A	#N/A	#N/A	#N/A
Prupe.3G254700	NA	NA	Vitvi14g02938	NA	#N/A	#N/A	#N/A	#N/A	0	#N/A	#N/A	#N/A	#N/A
Prupe.3G258900	Domain of unknown function (DUF4336)	NA	Vitvi14g02021	Unknown protein	#N/A	#N/A	#N/A	#N/A	0	#N/A	#N/A	#N/A	#N/A
Prupe.3G259500	NA	NA	#N/A	#N/A	#N/A	#N/A	#N/A	#N/A	#N/A	#N/A	#N/A	#N/A	#N/A
Prupe.3G261300	Uncharacterized ACR, COG1678	NA	Vitvi14g02013	Unknown protein	#N/A	#N/A	#N/A	#N/A	0	#N/A	#N/A	#N/A	#N/A
Prupe.3G264600	No apical meristem (NAM) protein	NA	Vitvi14g01985	NAC11	#N/A	#N/A	#N/A	#N/A	0	#N/A	#N/A	#N/A	#N/A
Prupe.3G269200	NA	NA	Vitvi14g03078	No hit	-	-	-	#N/A	0	#N/A	#N/A	#N/A	#N/A
Prupe.3G272200	NA	NA	Vitvi14g03052	Unknown	#N/A	#N/A	#N/A	#N/A	0	#N/A	#N/A	#N/A	#N/A
Prupe.3G279700	NA	NA	#N/A	#N/A	#N/A	#N/A	#N/A	#N/A	#N/A	#N/A	#N/A	#N/A	#N/A
Prupe.3G305800	Peptidase family M48	NA	Vitvi14g01548	Peptidase M48	#N/A	#N/A	#N/A	#N/A	0	#N/A	#N/A	#N/A	#N/A
Prupe.3G308500	NA	NA	#N/A	#N/A	#N/A	#N/A	#N/A	#N/A	#N/A	#N/A	#N/A	#N/A	#N/A
Prupe.4G013800	non-haem dioxygenase in morphine synthesis N-terminal;2OG-Fe(II) oxygenase superfamily	Iron/ascorbate family oxidoreductases	Vitvi12g00445	1-aminocyclopropane-1-carboxylate oxidase 1	#N/A	#N/A	#N/A	#N/A	0	#N/A	#N/A	#N/A	#N/A
Prupe.4G030100	BTB/POZ domain;NPH3 family	NA	#N/A	#N/A	#N/A	#N/A	#N/A	#N/A	#N/A	#N/A	#N/A	#N/A	#N/A
Prupe.4G032900	Protein tyrosine kinase;PAN-like domain;S-locus glycoprotein family;D-mannose binding lectin	Serine/threonine protein kinase	#N/A	#N/A	#N/A	#N/A	#N/A	#N/A	#N/A	#N/A	#N/A	#N/A	#N/A
Prupe.4G053200	Protein kinase domain	Serine/threonine protein kinase	Vitvi10g00504	ACR4 (Arabidopsis CRINKLY4)	#N/A	#N/A	#N/A	#N/A	0	#N/A	#N/A	#N/A	#N/A
Prupe.4G057300	NUDIX domain	Peroxisomal NUDIX hydrolase	Vitvi10g00542	NA	#N/A	#N/A	#N/A	#N/A	0	#N/A	#N/A	#N/A	#N/A
Prupe.4G061100	Pollen proteins Ole e I like	NA	Vitvi10g00580	Pollen Ole e 1 allergen and extensin	#N/A	#N/A	#N/A	#N/A	0	#N/A	#N/A	#N/A	#N/A
Prupe.4G064400	Leucine rich repeat;Leucine rich repeat N-terminal domain;Protein kinase domain;Leucine Rich Repeat;Leucine Rich repeats (2 copies)	Serine/threonine protein kinase	#N/A	#N/A	#N/A	#N/A	#N/A	#N/A	#N/A	#N/A	#N/A	#N/A	#N/A
Prupe.4G067000	NA	NA	Vitvi10g01798	Unknown	#N/A	#N/A	#N/A	#N/A	0	#N/A	#N/A	#N/A	#N/A
Prupe.4G067500	SecY translocase;Plug domain of Sec61p	Transport protein Sec61, alpha subunit	#N/A	#N/A	#N/A	#N/A	#N/A	#N/A	#N/A	#N/A	#N/A	#N/A	#N/A
Prupe.4G068200	Plant protein of unknown function (DUF822)	NA	Vitvi10g00636	BES1/BZR1 homolog protein 4	#N/A	#N/A	#N/A	#N/A	0	#N/A	#N/A	#N/A	#N/A
Prupe.4G082500	Divergent CCT motif;tify domain	NA	Vitvi10g00828	No hit	#N/A	#N/A	#N/A	#N/A	Vitvi10g00826	#N/A	#N/A	#N/A	#N/A
Prupe.4G087600	NA	NA	Vitvi10g00877	Myosin heavy chain	#N/A	#N/A	#N/A	#N/A	0	#N/A	#N/A	#N/A	#N/A
Prupe.4G093100	Calcium-binding EGF domain;Protein kinase domain;Wall-associated receptor kinase galacturonan-binding	Serine/threonine protein kinase	#N/A	#N/A	#N/A	#N/A	#N/A	#N/A	#N/A	#N/A	#N/A	#N/A	#N/A
Prupe.4G096600	Berberine and berberine like;FAD binding domain	NA	#N/A	#N/A	#N/A	#N/A	#N/A	#N/A	#N/A	#N/A	#N/A	#N/A	#N/A
Prupe.4G102900	Ribose 5-phosphate isomerase A (phosphoriboisomerase A)	Ribose 5-phosphate isomerase	Vitvi10g01098	Ribose-5-phosphate isomerase	#N/A	#N/A	#N/A	#N/A	0	#N/A	#N/A	#N/A	#N/A
Prupe.4G103000	Cytochrome P450	Cytochrome P450 CYP4/CYP19/CYP26 subfamilies	Vitvi10g01095	Taxane 13-alpha-hydroxylase	#N/A	#N/A	#N/A	#N/A	0	#N/A	#N/A	#N/A	#N/A
Prupe.4G114800	Polyketide cyclase / dehydrase and lipid transport	NA	Vitvi07g01956	Cyclase/dehydrase	#N/A	#N/A	#N/A	#N/A	0	#N/A	#N/A	#N/A	#N/A
Prupe.4G123100	Leucine Rich repeat;Leucine rich repeat N-terminal domain;Leucine rich repeat;Leucine Rich Repeat	Leucine-rich repeat protein	#N/A	#N/A	#N/A	#N/A	#N/A	#N/A	#N/A	#N/A	#N/A	#N/A	#N/A
Prupe.4G125400	NA	NA	#N/A	#N/A	#N/A	#N/A	#N/A	#N/A	#N/A	#N/A	#N/A	#N/A	#N/A
Prupe.4G134600	mTERF	NA	Vitvi19g01680	Transcription termination factor mitochondrial mTERF	#N/A	#N/A	#N/A	#N/A	0	#N/A	#N/A	#N/A	#N/A
Prupe.4G134900	Protein tyrosine kinase;PAN-like domain;D-mannose binding lectin	NA	#N/A	#N/A	#N/A	#N/A	#N/A	#N/A	#N/A	#N/A	#N/A	#N/A	#N/A
Prupe.4G138200	Protein of unknown function DUF260	NA	Vitvi19g01589	Lateral organ boundaries protein 4	#N/A	#N/A	#N/A	#N/A	0	#N/A	#N/A	#N/A	#N/A
Prupe.4G143600	NA	NA	Vitvi19g01484	NAC domain-containing protein 22	NAC33	NAC33	#N/A	#N/A	0	#N/A	#N/A	#N/A	#N/A
Prupe.4G150500	SOUL heme-binding protein	NA	Vitvi19g01440	SOUL heme-binding	#N/A	#N/A	#N/A	#N/A	0	#N/A	#N/A	#N/A	#N/A
Prupe.4G153300	Polyprenyl synthetase	Geranylgeranyl pyrophosphate synthase/Polyprenyl synthetase	Vitvi19g00005	Solanesyl diphosphate synthase	#N/A	#N/A	#N/A	#N/A	0	#N/A	#N/A	#N/A	#N/A
Prupe.4G158800	FBD;F-box domain	NA	#N/A	#N/A	#N/A	#N/A	#N/A	#N/A	#N/A	#N/A	#N/A	#N/A	#N/A
Prupe.4G162500	Leucine Rich Repeat	NA	#N/A	#N/A	#N/A	#N/A	#N/A	#N/A	#N/A	#N/A	#N/A	#N/A	#N/A
Prupe.4G166800	Domain associated at C-terminal with AAA;ATPase family associated with various cellular activities (AAA)	AAA+-type ATPase	Vitvi09g01399	Chaperone BCS1 mitochondrial	#N/A	#N/A	#N/A	#N/A	Vitvi09g01398	#N/A	#N/A	#N/A	#N/A
Prupe.4G167200	Pollen proteins Ole e I like	NA	#N/A	#N/A	#N/A	#N/A	#N/A	#N/A	#N/A	#N/A	#N/A	#N/A	#N/A
Prupe.4G171800	Bacterial extracellular solute-binding proteins, family 3;Ligand-gated ion channel;Receptor family ligand binding region	Glutamate-gated kainate-type ion channel receptor subunit GluR5 and related subunits	Vitvi19g01847	Glutamate receptor 2.8	#N/A	#N/A	#N/A	#N/A	Vitvi19g01846	#N/A	#N/A	#N/A	#N/A
Prupe.4G178900	MatE	Uncharacterized membrane protein, predicted efflux pump	#N/A	#N/A	#N/A	#N/A	#N/A	#N/A	#N/A	#N/A	#N/A	#N/A	#N/A
Prupe.4G179800	Plastocyanin-like domain	NA	#N/A	#N/A	#N/A	#N/A	#N/A	#N/A	#N/A	#N/A	#N/A	#N/A	#N/A
Prupe.4G180900	Protein kinase domain;WD domain, G-beta repeat	eIF-2alpha kinase PEK/EIF2AK3	Vitvi19g00220	SPA3 (SPA1-related 3)	#N/A	#N/A	#N/A	#N/A	0	#N/A	#N/A	#N/A	#N/A
Prupe.4G181500	NA	NA	Vitvi19g01871	Metallothionein	#N/A	#N/A	#N/A	#N/A	0	#N/A	#N/A	#N/A	#N/A
Prupe.4G186300	Peroxidase	NA	Vitvi07g02029	Peroxidase ATP32, class III	#N/A	#N/A	#N/A	#N/A	0	#N/A	#N/A	#N/A	#N/A
Prupe.4G189100	NA	NA	Vitvi19g01902	Unknown protein	#N/A	#N/A	#N/A	#N/A	0	#N/A	#N/A	#N/A	#N/A
Prupe.4G199500	Terpene synthase, N-terminal domain;Terpene synthase family, metal binding domain	NA	Vitvi18g02451	TPS13	#N/A	#N/A	#N/A	#N/A	#N/A	#N/A	#N/A	#N/A	#N/A
Prupe.4G200500	NAD dependent epimerase/dehydratase family	Flavonol reductase/cinnamoyl-CoA reductase	Vitvi19g00396	Cinnamyl alcohol dehydrogenase	#N/A	#N/A	#N/A	#N/A	0	#N/A	#N/A	#N/A	#N/A
Prupe.4G210600	Kua-ubiquitin conjugating enzyme hybrid localisation domain	Ubiquitin-conjugating enzyme	Vitvi19g02007	Ubiquitin-conjugating enzyme E2 variant	#N/A	-	#N/A	#N/A	0	#N/A	#N/A	#N/A	#N/A
Prupe.4G249500	RbcX protein	NA	Vitvi06g00222	Unknown protein	#N/A	#N/A	#N/A	#N/A	0	#N/A	#N/A	#N/A	#N/A
Prupe.4G268900	DNA polymerase III, delta subunit;Replication factor C C-terminal domain	Replication factor C, subunit RFC3	#N/A	#N/A	#N/A	#N/A	#N/A	#N/A	#N/A	#N/A	#N/A	#N/A	#N/A
Prupe.4G270700	NA	NA	#N/A	#N/A	#N/A	#N/A	#N/A	#N/A	#N/A	#N/A	#N/A	#N/A	#N/A
Prupe.4G288200	NA	NA	#N/A	#N/A	#N/A	#N/A	#N/A	#N/A	#N/A	#N/A	#N/A	#N/A	#N/A
Prupe.5G000600	EF-hand domain pair	Calmodulin and related proteins (EF-Hand superfamily)	#N/A	#N/A	#N/A	#N/A	#N/A	#N/A	#N/A	#N/A	#N/A	#N/A	#N/A
Prupe.5G001000	Protein kinase domain;LysM domain	Serine/threonine protein kinase	Vitvi18g00013	Lys Motif-Type Receptor-Like Kinase LYK8	#N/A	#N/A	#N/A	#N/A	Vitvi18g00014	#N/A	#N/A	#N/A	#N/A
Prupe.5G001600	Domain of unknown function (DUF4228)	NA	Vitvi18g00020	Unknown protein	#N/A	#N/A	#N/A	#N/A	0	#N/A	#N/A	#N/A	#N/A
Prupe.5G001700	PLATZ transcription factor	NA	Vitvi18g02472	PLATZ transcription factor	#N/A	#N/A	#N/A	#N/A	0	#N/A	#N/A	#N/A	#N/A
Prupe.5G012700	NA	NA	#N/A	#N/A	#N/A	#N/A	#N/A	#N/A	#N/A	#N/A	#N/A	#N/A	#N/A
Prupe.5G043800	NA	NA	#N/A	#N/A	#N/A	#N/A	#N/A	#N/A	#N/A	#N/A	#N/A	#N/A	#N/A
Prupe.5G060800	Ulp1 protease family, C-terminal catalytic domain	NA	#N/A	#N/A	#N/A	#N/A	#N/A	#N/A	#N/A	#N/A	#N/A	#N/A	#N/A
Prupe.5G063500	Cullin family	NA	#N/A	#N/A	#N/A	#N/A	#N/A	#N/A	#N/A	#N/A	#N/A	#N/A	#N/A
Prupe.5G066900	EF-hand domain pair	NA	#N/A	#N/A	#N/A	#N/A	#N/A	#N/A	#N/A	#N/A	#N/A	#N/A	#N/A
Prupe.5G067500	Auxin canalisation;Plant pleckstrin homology-like region	NA	#N/A	#N/A	#N/A	#N/A	#N/A	#N/A	#N/A	#N/A	#N/A	#N/A	#N/A
Prupe.5G068300	NA	NA	Vitvi02g01706	Unknown protein	#N/A	#N/A	#N/A	#N/A	Vitvi02g01453	#N/A	#N/A	#N/A	#N/A
Prupe.5G068600	C2H2-type zinc finger	NA	#N/A	#N/A	#N/A	#N/A	#N/A	#N/A	#N/A	#N/A	#N/A	#N/A	#N/A
Prupe.5G070300	Tyrosine phosphatase family	NA	#N/A	#N/A	#N/A	#N/A	#N/A	#N/A	#N/A	#N/A	#N/A	#N/A	#N/A
Prupe.5G072500	NA	NA	Vitvi02g01443	Unknown	#N/A	#N/A	#N/A	#N/A	0	#N/A	#N/A	#N/A	#N/A
Prupe.5G074700	TIR domain;NB-ARC domain	Apoptotic ATPase	#N/A	#N/A	#N/A	#N/A	#N/A	#N/A	#N/A	#N/A	#N/A	#N/A	#N/A
Prupe.5G086700	non-haem dioxygenase in morphine synthesis N-terminal;2OG-Fe(II) oxygenase superfamily	Iron/ascorbate family oxidoreductases	Vitvi02g00435	Leucoanthocyanidin dioxgenase	LDOX1	LDOX1	LDOX1	#N/A	0	#N/A	#N/A	#N/A	#N/A
Prupe.5G095200	NA	NA	#N/A	#N/A	#N/A	#N/A	#N/A	#N/A	#N/A	#N/A	#N/A	#N/A	#N/A
Prupe.5G095500	short chain dehydrogenase	Dehydrogenases with different specificities (related to short-chain alcohol dehydrogenases)	#N/A	#N/A	#N/A	#N/A	#N/A	#N/A	#N/A	#N/A	#N/A	#N/A	#N/A
Prupe.5G120500	Protein of unknown function (DUF3252)	NA	Vitvi02g00133	Unknown protein	#N/A	#N/A	#N/A	#N/A	0	#N/A	#N/A	#N/A	#N/A
Prupe.5G123100	Glutaredoxin	Glutaredoxin-related protein	Vitvi02g00160	Unknown	#N/A	-	#N/A	#N/A	0	#N/A	#N/A	#N/A	#N/A
Prupe.5G134400	Dimerisation domain;O-methyltransferase	Hydroxyindole-O-methyltransferase and related SAM-dependent methyltransferases	Vitvi02g00263	caffeate O-methyltransferase	#N/A	COMT5	#N/A	#N/A	Vitvi02g00268	#N/A	#N/A	#N/A	#N/A
Prupe.5G134900	B3 DNA binding domain	NA	Vitvi02g00275	NGA1 (NGATHA1)	#N/A	#N/A	#N/A	#N/A	Vitvi15g00863	#N/A	#N/A	#N/A	#N/A
Prupe.5G136000	NA	NA	#N/A	#N/A	#N/A	#N/A	#N/A	#N/A	#N/A	#N/A	#N/A	#N/A	#N/A
Prupe.5G148600	Reversibly glycosylated polypeptide	NA	#N/A	#N/A	#N/A	#N/A	#N/A	#N/A	#N/A	#N/A	#N/A	#N/A	#N/A
Prupe.5G149500	Protein of unknown function (DUF3339)	NA	#N/A	#N/A	#N/A	#N/A	#N/A	#N/A	#N/A	#N/A	#N/A	#N/A	#N/A
Prupe.5G155600	Transmembrane amino acid transporter protein	Amino acid transporters	#N/A	#N/A	#N/A	#N/A	#N/A	#N/A	#N/A	#N/A	#N/A	#N/A	#N/A
Prupe.5G162500	Transmembrane amino acid transporter protein	Amino acid transporters	#N/A	#N/A	#N/A	#N/A	#N/A	#N/A	#N/A	#N/A	#N/A	#N/A	#N/A
Prupe.5G166300	Protein kinase domain;Legume lectin domain	Serine/threonine protein kinase	Vitvi17g00905	Receptor lectin kinase	#N/A	#N/A	#N/A	#N/A	0	#N/A	#N/A	#N/A	#N/A
Prupe.5G167700	Leucine Rich Repeat	NA	Vitvi14g02858	NA	#N/A	#N/A	#N/A	#N/A	Vitvi14g03010	#N/A	#N/A	#N/A	#N/A
Prupe.5G168900	NA	NA	#N/A	#N/A	#N/A	#N/A	#N/A	#N/A	#N/A	#N/A	#N/A	#N/A	#N/A
Prupe.5G178100	Protein of unknown function, DUF393	NA	Vitvi17g00754	Unknown protein	#N/A	#N/A	#N/A	#N/A	0	#N/A	#N/A	#N/A	#N/A
Prupe.5G195400	Thioredoxin	Thioredoxin	Vitvi17g00617	Thioredoxin 2	#N/A	#N/A	#N/A	#N/A	0	#N/A	#N/A	#N/A	#N/A
Prupe.5G197400	Pentatricopeptide repeat domain;PPR repeat;PPR repeat family	NA	Vitvi17g00634	Pentatricopeptide (PPR) repeat-containing	#N/A	#N/A	#N/A	#N/A	Vitvi17g00637	#N/A	#N/A	#N/A	#N/A
Prupe.5G199100	HNH endonuclease	NA	Vitvi17g00649	HNH endonuclease domain-containing protein	#N/A	#N/A	#N/A	#N/A	0	#N/A	#N/A	#N/A	#N/A
Prupe.5G201000	SNARE domain	SNAP-25 (synaptosome-associated protein) component of SNARE complex	Vitvi17g01490	SNAP25ous protein SNAP30	#N/A	#N/A	#N/A	#N/A	Vitvi01g00059	#N/A	#N/A	#N/A	#N/A
Prupe.5G201400	C2H2-type zinc finger	NA	Vitvi17g00670	Zinc finger (C2H2 type) family	#N/A	#N/A	#N/A	#N/A	0	#N/A	#N/A	#N/A	#N/A
Prupe.5G222400	Myb-like DNA-binding domain	Transcription factor, Myb superfamily	Vitvi17g00309	(myb domain protein 62	#N/A	#N/A	#N/A	#N/A	0	#N/A	#N/A	#N/A	#N/A
Prupe.5G231300	PPR repeat;DYW family of nucleic acid deaminases;PPR repeat family	NA	Vitvi17g00226	Pentatricopeptide (PPR) repeat-containing	#N/A	#N/A	#N/A	#N/A	0	#N/A	#N/A	#N/A	#N/A
Prupe.5G232000	Protein of unknown function (DUF1295)	Predicted steroid reductase	Vitvi17g00221	Membrane protein	#N/A	#N/A	#N/A	#N/A	0	#N/A	#N/A	#N/A	#N/A
Prupe.5G233300	C2 domain	Predicted Ca2+-dependent phospholipid-binding protein	Vitvi17g00196	GTPase activating protein	#N/A	#N/A	#N/A	#N/A	0	#N/A	#N/A	#N/A	#N/A
Prupe.5G233400	NA	NA	#N/A	#N/A	#N/A	#N/A	#N/A	#N/A	#N/A	#N/A	#N/A	#N/A	#N/A
Prupe.5G235000	NA	NA	Vitvi17g01361	NA	#N/A	#N/A	#N/A	#N/A	0	#N/A	#N/A	#N/A	#N/A
Prupe.5G236600	NA	NA	#N/A	#N/A	#N/A	#N/A	#N/A	#N/A	#N/A	#N/A	#N/A	#N/A	#N/A
Prupe.5G236900	Protein kinase domain	Mitogen-activated protein kinase kinase (MAP2K)	Vitvi17g00165	MKK9	#N/A	#N/A	#N/A	#N/A	0	#N/A	#N/A	#N/A	#N/A
Prupe.5G238500	Endonuclease/Exonuclease/phosphatase family	Inositol polyphosphate 5-phosphatase and related proteins	#N/A	#N/A	#N/A	#N/A	#N/A	#N/A	#N/A	#N/A	#N/A	#N/A	#N/A
Prupe.5G241000	Myb-like DNA-binding domain	Transcription factor, Myb superfamily	#N/A	#N/A	#N/A	#N/A	#N/A	#N/A	#N/A	#N/A	#N/A	#N/A	#N/A
Prupe.5G244200	NA	NA	#N/A	#N/A	#N/A	#N/A	#N/A	#N/A	#N/A	#N/A	#N/A	#N/A	#N/A
Prupe.6G016800	Ribosomal protein L14p/L23e	NA	Vitvi19g00211	Ribosomal protein S8, Chloroplast 30S	#N/A	#N/A	#N/A	#N/A	0	#N/A	#N/A	#N/A	#N/A
Prupe.6G025100	Cellulose synthase	NA	Vitvi19g00698	Cellulose synthase CSLE1	#N/A	#N/A	#N/A	#N/A	Vitvi19g00700	#N/A	#N/A	#N/A	#N/A
Prupe.6G034300	NA	NA	#N/A	#N/A	#N/A	#N/A	#N/A	#N/A	#N/A	#N/A	#N/A	#N/A	#N/A
Prupe.6G042000	Rare lipoprotein A (RlpA)-like double-psi beta-barrel;Pollen allergen	NA	#N/A	#N/A	#N/A	#N/A	#N/A	#N/A	#N/A	#N/A	#N/A	#N/A	#N/A
Prupe.6G042600	Protein kinase domain	Serine/threonine protein kinase	Vitvi06g00784	WNK5 (Arabidopsis WNK kinase 5)	#N/A	#N/A	#N/A	#N/A	0	#N/A	#N/A	#N/A	#N/A
Prupe.6G054700	lactate/malate dehydrogenase, NAD binding domain;galactosyl transferase GMA12/MNN10 family	NA	#N/A	#N/A	#N/A	#N/A	#N/A	#N/A	#N/A	#N/A	#N/A	#N/A	#N/A
Prupe.6G058300	Ammonium Transporter Family	Ammonia permease	Vitvi06g00633	Ammonium transporter 1, member 1 (AMT1.1)	#N/A	#N/A	#N/A	#N/A	0	#N/A	#N/A	#N/A	#N/A
Prupe.6G061500	POT family	H+/oligopeptide symporter	Vitvi06g00590	Proton-dependent oligopeptide transport (POT) family protein	#N/A	#N/A	#N/A	#N/A	0	#N/A	#N/A	#N/A	#N/A
Prupe.6G066700	NA	NA	Vitvi10g00941	Myosin heavy chain	#N/A	#N/A	#N/A	#N/A	Vitvi18g00418	#N/A	#N/A	#N/A	#N/A
Prupe.6G068800	Protein phosphatase 2C	Serine/threonine protein phosphatase	Vitvi06g00533	Protein phosphatase 2C DBP	-	-	-	#N/A	0	#N/A	#N/A	#N/A	#N/A
Prupe.6G069400	NA	NA	Vitvi09g01554	Unknown	#N/A	#N/A	#N/A	#N/A	Vitvi09g01553	#N/A	#N/A	#N/A	#N/A
Prupe.6G071000	Pentatricopeptide repeat domain;PPR repeat family	NA	Vitvi06g00511	Pentatricopeptide (PPR) repeat-containing protein	#N/A	#N/A	#N/A	#N/A	0	#N/A	#N/A	#N/A	#N/A
Prupe.6G071300	PPR repeat;PPR repeat family	NA	Vitvi06g00506	Pentatricopeptide (PPR) repeat-containing	#N/A	#N/A	#N/A	#N/A	0	#N/A	#N/A	#N/A	#N/A
Prupe.6G084100	C2H2-type zinc finger	NA	Vitvi06g01682	Zinc finger (C2H2 type) protein (ZAT11)	#N/A	#N/A	#N/A	#N/A	Vitvi13g00262	#N/A	#N/A	#N/A	#N/A
Prupe.6G085000	Myb-like DNA-binding domain	Transcription factor, Myb superfamily	Vitvi06g00414	Myb domain protein 59	#N/A	#N/A	#N/A	#N/A	0	#N/A	#N/A	#N/A	#N/A
Prupe.6G091400	PPR repeat family	NA	Vitvi14g00492	NA	#N/A	#N/A	#N/A	#N/A	0	#N/A	#N/A	#N/A	#N/A
Prupe.6G093100	F-box associated domain;F-box domain	NA	#N/A	#N/A	#N/A	#N/A	#N/A	#N/A	#N/A	#N/A	#N/A	#N/A	#N/A
Prupe.6G097800	Mlo family	NA	Vitvi06g00310	MLO-like protein 3	#N/A	#N/A	#N/A	#N/A	0	#N/A	#N/A	#N/A	#N/A
Prupe.6G097900	Mlo family	NA	Vitvi06g00308	MLO1	#N/A	#N/A	#N/A	#N/A	0	#N/A	#N/A	#N/A	#N/A
Prupe.6G100700	RING-variant domain	Protein involved in mRNA turnover and stability	Vitvi06g00289	Zinc finger (C3HC4-type ring finger)	#N/A	#N/A	#N/A	#N/A	0	#N/A	#N/A	#N/A	#N/A
Prupe.6G104300	NA	NA	Vitvi06g01654	No hit	#N/A	#N/A	#N/A	#N/A	0	#N/A	#N/A	#N/A	#N/A
Prupe.6G110000	NA	NA	#N/A	#N/A	#N/A	#N/A	#N/A	#N/A	#N/A	#N/A	#N/A	#N/A	#N/A
Prupe.6G125700	NA	NA	#N/A	#N/A	#N/A	#N/A	#N/A	#N/A	#N/A	#N/A	#N/A	#N/A	#N/A
Prupe.6G132300	Protein of unknown function (DUF3049)	NA	Vitvi06g01503	Unknown protein	#N/A	#N/A	#N/A	#N/A	0	#N/A	#N/A	#N/A	#N/A
Prupe.6G158100	Zinc knuckle	NA	#N/A	#N/A	#N/A	#N/A	#N/A	#N/A	#N/A	#N/A	#N/A	#N/A	#N/A
Prupe.6G159200	Helix-loop-helix DNA-binding domain	NA	Vitvi04g01662	Basic helix-loop-helix (bHLH) family	#N/A	#N/A	#N/A	#N/A	0	#N/A	#N/A	#N/A	#N/A
Prupe.6G163500	NA	NA	Vitvi16g01009	DNA mismatch repair protein MSH3	#N/A	#N/A	#N/A	#N/A	Vitvi16g02097	#N/A	#N/A	#N/A	#N/A
Prupe.6G163600	NA	NA	#N/A	#N/A	#N/A	#N/A	#N/A	#N/A	#N/A	#N/A	#N/A	#N/A	#N/A
Prupe.6G163900	NA	NA	#N/A	#N/A	#N/A	#N/A	#N/A	#N/A	#N/A	#N/A	#N/A	#N/A	#N/A
Prupe.6G173300	NA	NA	Vitvi07g01829	Stress enhanced protein 2 (SEP2)	#N/A	#N/A	#N/A	#N/A	0	#N/A	#N/A	#N/A	#N/A
Prupe.6G175500	Lecithin retinol acyltransferase	NA	#N/A	#N/A	#N/A	#N/A	#N/A	#N/A	#N/A	#N/A	#N/A	#N/A	#N/A
Prupe.6G204700	Transketolase, pyrimidine binding domain;1-deoxy-D-xylulose-5-phosphate synthase;Transketolase, C-terminal domain	Transketolase	Vitvi07g01408	1-deoxy-D-xylulose-5-phosphate synthase, chloroplast precursor	#N/A	#N/A	#N/A	#N/A	0	#N/A	#N/A	#N/A	#N/A
Prupe.6G214500	F-box associated	NA	#N/A	#N/A	#N/A	#N/A	#N/A	#N/A	#N/A	#N/A	#N/A	#N/A	#N/A
Prupe.6G223400	Peroxidase	NA	Vitvi07g01614	Peroxidase 73	#N/A	#N/A	#N/A	#N/A	0	#N/A	#N/A	#N/A	#N/A
Prupe.6G227700	NA	NA	Vitvi07g02645	Unknown protein	#N/A	#N/A	#N/A	#N/A	0	#N/A	#N/A	#N/A	#N/A
Prupe.6G227800	Protein tyrosine kinase;Carbohydrate-binding protein of the ER	Serine/threonine protein kinase	#N/A	#N/A	#N/A	#N/A	#N/A	#N/A	#N/A	#N/A	#N/A	#N/A	#N/A
Prupe.6G229000	Myb-like DNA-binding domain	Transcription factor, Myb superfamily	#N/A	#N/A	#N/A	#N/A	#N/A	#N/A	#N/A	#N/A	#N/A	#N/A	#N/A
Prupe.6G235400	NA	NA	Vitvi06g00256	Phenylalanine Ammonia-Lyase 1	PAL1	PAL1	PAL1	#N/A	Vitvi08g01022	#N/A	#N/A	#N/A	#N/A
Prupe.6G242800	NA	NA	Vitvi08g01150	Unknown protein	#N/A	#N/A	#N/A	#N/A	0	#N/A	#N/A	#N/A	#N/A
Prupe.6G249300	C2H2-type zinc finger	NA	#N/A	#N/A	#N/A	#N/A	#N/A	#N/A	#N/A	#N/A	#N/A	#N/A	#N/A
Prupe.6G251400	short chain dehydrogenase	Dehydrogenases with different specificities (related to short-chain alcohol dehydrogenases)	Vitvi08g01168	Short-chain dehydrogenase/reductase	#N/A	#N/A	#N/A	#N/A	0	#N/A	#N/A	#N/A	#N/A
Prupe.6G255900	Protein tyrosine kinase	Serine/threonine protein kinase	Vitvi08g01204	Protein kinase APK1B	#N/A	#N/A	#N/A	#N/A	0	#N/A	#N/A	#N/A	#N/A
Prupe.6G259200	NA	NA	Vitvi08g01239	One helix protein (OHP)	#N/A	#N/A	#N/A	#N/A	0	#N/A	#N/A	#N/A	#N/A
Prupe.6G271300	Saccharopine dehydrogenase	NA	#N/A	#N/A	#N/A	#N/A	#N/A	#N/A	#N/A	#N/A	#N/A	#N/A	#N/A
Prupe.6G277500	SOR/SNZ family	Stationary phase-induced protein, SOR/SNZ family	Vitvi02g00784	Reduced sugar response 4 RSR4	#N/A	#N/A	#N/A	#N/A	Vitvi06g00646	#N/A	#N/A	#N/A	#N/A
Prupe.6G286000	WRKY DNA -binding domain	NA	Vitvi08g00793	WRKY DNA-binding protein 24 (WRKY24)	#N/A	#N/A	#N/A	#N/A	0	#N/A	#N/A	#N/A	#N/A
Prupe.6G288700	NA	NA	#N/A	#N/A	#N/A	#N/A	#N/A	#N/A	#N/A	#N/A	#N/A	#N/A	#N/A
Prupe.6G290400	NAF domain;Protein kinase domain	Serine/threonine protein kinase	Vitvi08g00828	SOS2 (salt overly sensitive 2)	#N/A	#N/A	#N/A	#N/A	0	#N/A	#N/A	#N/A	#N/A
Prupe.6G292600	Protease inhibitor/seed storage/LTP family	NA	Vitvi08g00854	Non-specific lipid-transfer protein	-	-	-	#N/A	0	#N/A	#N/A	#N/A	#N/A
Prupe.6G299100	Late embryogenesis abundant protein	NA	Vitvi08g01973	Harpin-induced protein	#N/A	#N/A	#N/A	#N/A	0	#N/A	#N/A	#N/A	#N/A
Prupe.6G319200	Ribonuclease T2 family	Ribonuclease, T2 family	#N/A	#N/A	#N/A	#N/A	#N/A	#N/A	#N/A	#N/A	#N/A	#N/A	#N/A
Prupe.6G320400	NA	Uncharacterized conserved protein	Vitvi14g00176	Unknown protein	#N/A	#N/A	#N/A	#N/A	0	#N/A	#N/A	#N/A	#N/A
Prupe.6G323900	Zn-finger in Ran binding protein and others	NA	Vitvi14g00231	Zinc finger (Ran-binding)	#N/A	#N/A	#N/A	#N/A	0	#N/A	#N/A	#N/A	#N/A
Prupe.6G324500	NA	NA	#N/A	#N/A	#N/A	#N/A	#N/A	#N/A	#N/A	#N/A	#N/A	#N/A	#N/A
Prupe.6G326700	Mitochondrial carrier protein	Predicted mitochondrial carrier protein	Vitvi14g00253	Mitochondrial FAD carrier	#N/A	#N/A	#N/A	#N/A	Vitvi04g00920	#N/A	#N/A	#N/A	#N/A
Prupe.6G332200	Protein kinase domain	Serine/threonine protein kinase	#N/A	#N/A	#N/A	#N/A	#N/A	#N/A	#N/A	#N/A	#N/A	#N/A	#N/A
Prupe.6G337300	SEC-C motif	NA	Vitvi14g00396	Unknown protein	#N/A	#N/A	#N/A	#N/A	0	#N/A	#N/A	#N/A	#N/A
Prupe.6G340100	SWIRM domain	NA	Vitvi12g00709	Transcriptional adapter ADA2a	#N/A	#N/A	#N/A	#N/A	0	#N/A	#N/A	#N/A	#N/A
Prupe.6G342000	Rad4 transglutaminase-like domain;Aldo/keto reductase family	Peptide:N-glycanase	#N/A	#N/A	#N/A	#N/A	#N/A	#N/A	#N/A	#N/A	#N/A	#N/A	#N/A
Prupe.6G351400	C2 domain	NA	#N/A	#N/A	#N/A	#N/A	#N/A	#N/A	#N/A	#N/A	#N/A	#N/A	#N/A
Prupe.7G016300	NA	NA	Vitvi08g01993	No hit	-	-	-	#N/A	0	#N/A	#N/A	#N/A	#N/A
Prupe.7G024500	Serine hydrolase (FSH1)	Phospholipase/carboxyhydrolase	Vitvi08g02107	Unknown protein	-	#N/A	#N/A	#N/A	Vitvi11g01415	-	#N/A	-	#N/A
Prupe.7G026400	MatE	Uncharacterized membrane protein, predicted efflux pump	#N/A	#N/A	#N/A	#N/A	#N/A	#N/A	#N/A	#N/A	#N/A	#N/A	#N/A
Prupe.7G044400	NA	NA	#N/A	#N/A	#N/A	#N/A	#N/A	#N/A	#N/A	#N/A	#N/A	#N/A	#N/A
Prupe.7G051600	Glycosyl hydrolases family 17	NA	#N/A	#N/A	#N/A	#N/A	#N/A	#N/A	#N/A	#N/A	#N/A	#N/A	#N/A
Prupe.7G068000	Peptidase family S41;PDZ domain (Also known as DHR or GLGF)	NA	Vitvi08g01867	Carboxyl-terminal processing protease	#N/A	#N/A	-	#N/A	0	#N/A	#N/A	#N/A	#N/A
Prupe.7G070100	NA	NA	#N/A	#N/A	#N/A	#N/A	#N/A	#N/A	#N/A	#N/A	#N/A	#N/A	#N/A
Prupe.7G087200	Universal stress protein family	NA	#N/A	#N/A	#N/A	#N/A	#N/A	#N/A	#N/A	#N/A	#N/A	#N/A	#N/A
Prupe.7G088500	NA	NA	#N/A	#N/A	#N/A	#N/A	#N/A	#N/A	#N/A	#N/A	#N/A	#N/A	#N/A
Prupe.7G103400	Glycosyl hydrolases family 32 N-terminal domain;Glycosyl hydrolases family 32 C terminal	Beta-fructofuranosidase (invertase)	Vitvi08g01434	Beta-fructofuranosidase	#N/A	#N/A	#N/A	#N/A	0	#N/A	#N/A	#N/A	#N/A
Prupe.7G105200	NA	NA	#N/A	#N/A	#N/A	#N/A	#N/A	#N/A	#N/A	#N/A	#N/A	#N/A	#N/A
Prupe.7G107500	NA	NA	#N/A	#N/A	#N/A	#N/A	#N/A	#N/A	#N/A	#N/A	#N/A	#N/A	#N/A
Prupe.7G117200	HSF-type DNA-binding	Heat shock transcription factor	Vitvi08g01513	Heat stress transcription factor A3	#N/A	#N/A	#N/A	#N/A	0	#N/A	#N/A	#N/A	#N/A
Prupe.7G121400	Sulfite exporter TauE/SafE	NA	Vitvi08g01546	Unknown protein	-	-	-	#N/A	0	#N/A	#N/A	#N/A	#N/A
Prupe.7G123200	Ring finger domain	NA	Vitvi08g01578	NA	#N/A	#N/A	#N/A	#N/A	0	#N/A	#N/A	#N/A	#N/A
Prupe.7G124200	UDP-glucoronosyl and UDP-glucosyl transferase	UDP-glucuronosyl and UDP-glucosyl transferase	#N/A	#N/A	#N/A	#N/A	#N/A	#N/A	#N/A	#N/A	#N/A	#N/A	#N/A
Prupe.7G126200	Eukaryotic-type carbonic anhydrase	Carbonic anhydrase	#N/A	#N/A	#N/A	#N/A	#N/A	#N/A	#N/A	#N/A	#N/A	#N/A	#N/A
Prupe.7G128600	Protein of unknown function (DUF4079)	NA	Vitvi08g01621	Unknown protein	#N/A	#N/A	#N/A	#N/A	0	#N/A	#N/A	#N/A	#N/A
Prupe.7G129000	NA	NA	#N/A	#N/A	#N/A	#N/A	#N/A	#N/A	#N/A	#N/A	#N/A	#N/A	#N/A
Prupe.7G131800	NA	NA	#N/A	#N/A	#N/A	#N/A	#N/A	#N/A	#N/A	#N/A	#N/A	#N/A	#N/A
Prupe.7G144800	NA	NA	#N/A	#N/A	#N/A	#N/A	#N/A	#N/A	#N/A	#N/A	#N/A	#N/A	#N/A
Prupe.7G145500	NA	NA	Vitvi18g01737	Branched-chain amino acid aminotransferase	#N/A	#N/A	#N/A	#N/A	Vitvi18g00604	#N/A	#N/A	#N/A	#N/A
Prupe.7G151500	Zinc finger, C2H2 type	NA	Vitvi04g01252	Indeterminate(ID)-domain 2	#N/A	#N/A	#N/A	#N/A	0	#N/A	#N/A	#N/A	#N/A
Prupe.7G155100	NA	NA	#N/A	#N/A	#N/A	#N/A	#N/A	#N/A	#N/A	#N/A	#N/A	#N/A	#N/A
Prupe.7G155300	Nrap protein	Nucleolar RNA-associated protein (NRAP)	Vitvi19g01001	NA	#N/A	#N/A	#N/A	#N/A	Vitvi19g01460	#N/A	#N/A	#N/A	#N/A
Prupe.7G161000	Dehydrin	NA	#N/A	#N/A	#N/A	#N/A	#N/A	#N/A	#N/A	#N/A	#N/A	#N/A	#N/A
Prupe.7G181400	Putative undecaprenyl diphosphate synthase	Cis-prenyltransferase	#N/A	#N/A	#N/A	#N/A	#N/A	#N/A	#N/A	#N/A	#N/A	#N/A	#N/A
Prupe.7G187700	NA	NA	Vitvi04g02252	Unknown	#N/A	#N/A	#N/A	#N/A	0	#N/A	#N/A	#N/A	#N/A
Prupe.7G192900	Auxin responsive protein	NA	Vitvi11g00035	Auxin-responsive SAUR38	#N/A	#N/A	#N/A	#N/A	0	#N/A	#N/A	#N/A	#N/A
Prupe.7G195400	F-box associated domain	NA	#N/A	#N/A	#N/A	#N/A	#N/A	#N/A	#N/A	#N/A	#N/A	#N/A	#N/A
Prupe.7G204500	Nucleotide hydrolase	mRNA cleavage factor I subunit	Vitvi11g00135	Cleavage and polyadenylation specificity factor 5	#N/A	#N/A	#N/A	#N/A	0	#N/A	#N/A	#N/A	#N/A
Prupe.7G210000	Galactose binding lectin domain;Glycosyl hydrolases family 35	Beta-galactosidase	Vitvi11g00178	Beta-galactosidase	#N/A	#N/A	#N/A	#N/A	0	#N/A	#N/A	#N/A	#N/A
Prupe.7G211600	Cytidine and deoxycytidylate deaminase zinc-binding region;Cytidine and deoxycytidylate deaminase zinc-binding region	Cytidine deaminase	Vitvi11g01376	Cytidine deaminase	#N/A	#N/A	#N/A	#N/A	0	#N/A	#N/A	#N/A	#N/A
Prupe.7G226400	Redoxin	Alkyl hydroperoxide reductase/peroxiredoxin	Vitvi11g00308	Peroxiredoxin-5	#N/A	#N/A	#N/A	#N/A	Vitvi09g01567	#N/A	#N/A	#N/A	#N/A
Prupe.7G231700	Ribosomal protein L37e	60S ribosomal protein L37	#N/A	#N/A	#N/A	#N/A	#N/A	#N/A	#N/A	#N/A	#N/A	#N/A	#N/A
Prupe.7G259600	Lipocalin-like domain	Apolipoprotein D/Lipocalin	Vitvi11g00658	Lipocalin, Temperature-induced	#N/A	#N/A	#N/A	#N/A	0	#N/A	#N/A	#N/A	#N/A
Prupe.7G264000	D-isomer specific 2-hydroxyacid dehydrogenase, NAD binding domain;D-isomer specific 2-hydroxyacid dehydrogenase, catalytic domain	Glyoxylate/hydroxypyruvate reductase (D-isomer-specific 2-hydroxy acid dehydrogenase superfamily)	#N/A	#N/A	#N/A	#N/A	#N/A	#N/A	#N/A	#N/A	#N/A	#N/A	#N/A
Prupe.8G005900	Glycosyl hydrolase family 9	NA	Vitvi18g02345	Endo-1,4-beta-glucanase	#N/A	#N/A	#N/A	#N/A	0	#N/A	#N/A	#N/A	#N/A
Prupe.8G008300	SAM dependent carboxyl methyltransferase	NA	Vitvi17g01378	S-adenosyl-L-methionine:salicylic acid carboxyl methyltransferase	-	#N/A	-	#N/A	#N/A	#N/A	#N/A	#N/A	#N/A
Prupe.8G009300	Leucine rich repeat;NB-ARC domain	Apoptotic ATPase	Vitvi10g00158	R protein MLA10	#N/A	#N/A	#N/A	#N/A	Vitvi12g00730	#N/A	#N/A	#N/A	#N/A
Prupe.8G031800	TIR domain;Leucine rich repeat;Leucine Rich Repeat;NB-ARC domain	Apoptotic ATPase	#N/A	#N/A	#N/A	#N/A	#N/A	#N/A	#N/A	#N/A	#N/A	#N/A	#N/A
Prupe.8G044100	Protein of unknown function (DUF1475)	NA	Vitvi18g01539	Unknown protein	#N/A	#N/A	-	#N/A	0	#N/A	#N/A	#N/A	#N/A
Prupe.8G054700	NA	NA	#N/A	#N/A	#N/A	#N/A	#N/A	#N/A	#N/A	#N/A	#N/A	#N/A	#N/A
Prupe.8G054900	NA	NA	#N/A	#N/A	#N/A	#N/A	#N/A	#N/A	#N/A	#N/A	#N/A	#N/A	#N/A
Prupe.8G062900	NA	NA	#N/A	#N/A	#N/A	#N/A	#N/A	#N/A	#N/A	#N/A	#N/A	#N/A	#N/A
Prupe.8G074400	tRNA synthetase class II core domain (G, H, P, S and T);Threonyl and Alanyl tRNA synthetase second additional domain;Anticodon binding domain;TGS domain	Threonyl-tRNA synthetase	#N/A	#N/A	#N/A	#N/A	#N/A	#N/A	#N/A	#N/A	#N/A	#N/A	#N/A
Prupe.8G074500	NA	NA	#N/A	#N/A	#N/A	#N/A	#N/A	#N/A	#N/A	#N/A	#N/A	#N/A	#N/A
Prupe.8G080100	Auxin responsive protein	NA	#N/A	#N/A	#N/A	#N/A	#N/A	#N/A	#N/A	#N/A	#N/A	#N/A	#N/A
Prupe.8G080300	Auxin responsive protein	NA	#N/A	#N/A	#N/A	#N/A	#N/A	#N/A	#N/A	#N/A	#N/A	#N/A	#N/A
Prupe.8G080500	Auxin responsive protein	NA	#N/A	#N/A	#N/A	#N/A	#N/A	#N/A	#N/A	#N/A	#N/A	#N/A	#N/A
Prupe.8G080700	Auxin responsive protein	NA	#N/A	#N/A	#N/A	#N/A	#N/A	#N/A	#N/A	#N/A	#N/A	#N/A	#N/A
Prupe.8G086000	Protein of unknown function (DUF1640)	Uncharacterized membrane protein	Vitvi03g01331	Unknown protein	#N/A	#N/A	#N/A	#N/A	Vitvi03g01326	#N/A	#N/A	#N/A	#N/A
Prupe.8G087100	MatE	Uncharacterized membrane protein, predicted efflux pump	#N/A	#N/A	#N/A	#N/A	#N/A	#N/A	#N/A	#N/A	#N/A	#N/A	#N/A
Prupe.8G090600	Protein tyrosine kinase;Carbohydrate-binding protein of the ER	Serine/threonine protein kinase	Vitvi03g00284	feronia receptor-like kinase	#N/A	#N/A	#N/A	#N/A	0	#N/A	#N/A	#N/A	#N/A
Prupe.8G097600	Protein kinase domain;Cyclic nucleotide-binding domain	Serine/threonine protein kinase	#N/A	#N/A	#N/A	#N/A	#N/A	#N/A	#N/A	#N/A	#N/A	#N/A	#N/A
Prupe.8G099400	Protein of unknown function (DUF2775)	NA	#N/A	#N/A	#N/A	#N/A	#N/A	#N/A	#N/A	#N/A	#N/A	#N/A	#N/A
Prupe.8G116400	Peroxidase	NA	#N/A	#N/A	#N/A	#N/A	#N/A	#N/A	#N/A	#N/A	#N/A	#N/A	#N/A
Prupe.8G119300	Protein of unknown function (DUF1645)	NA	Vitvi03g00473	Calmodulin-binding protein	#N/A	#N/A	#N/A	#N/A	0	#N/A	#N/A	#N/A	#N/A
Prupe.8G123900	EF-hand domain pair	Calmodulin and related proteins (EF-Hand superfamily)	Vitvi03g00496	Calmodulin	#N/A	#N/A	#N/A	#N/A	0	#N/A	#N/A	#N/A	#N/A
Prupe.8G131000	UDP-glucoronosyl and UDP-glucosyl transferase	UDP-glucuronosyl and UDP-glucosyl transferase	Vitvi18g00753	Betanidin-5-O-glucosyltransferase	#N/A	#N/A	#N/A	#N/A	#N/A	#N/A	#N/A	#N/A	#N/A
Prupe.8G141500	Zn-finger in ubiquitin-hydrolases and other protein	NA	#N/A	#N/A	#N/A	#N/A	#N/A	#N/A	#N/A	#N/A	#N/A	#N/A	#N/A
Prupe.8G143000	Alcohol dehydrogenase GroES-like domain;Zinc-binding dehydrogenase	Sorbitol dehydrogenase	#N/A	#N/A	#N/A	#N/A	#N/A	#N/A	#N/A	#N/A	#N/A	#N/A	#N/A
Prupe.8G145700	NA	NA	#N/A	#N/A	#N/A	#N/A	#N/A	#N/A	#N/A	#N/A	#N/A	#N/A	#N/A
Prupe.8G147700	Serine carboxypeptidase	Serine carboxypeptidases (lysosomal cathepsin A)	#N/A	#N/A	#N/A	#N/A	#N/A	#N/A	#N/A	#N/A	#N/A	#N/A	#N/A
Prupe.8G147900	Serine carboxypeptidase	Serine carboxypeptidases (lysosomal cathepsin A)	#N/A	#N/A	#N/A	#N/A	#N/A	#N/A	#N/A	#N/A	#N/A	#N/A	#N/A
Prupe.8G154600	Cysteine-rich secretory protein family	Defense-related protein containing SCP domain	#N/A	#N/A	#N/A	#N/A	#N/A	#N/A	#N/A	#N/A	#N/A	#N/A	#N/A
Prupe.8G165900	High-affinity nickel-transport protein	NA	Vitvi03g00151	Nickel ion transporter	#N/A	#N/A	#N/A	#N/A	0	#N/A	#N/A	#N/A	#N/A
Prupe.8G167700	FAD binding domain	Kynurenine 3-monooxygenase and related flavoprotein monooxygenases	Vitvi18g00185	Monooxygenase (MO2)	#N/A	#N/A	#N/A	#N/A	Vitvi03g00164	#N/A	#N/A	#N/A	#N/A
Prupe.8G169400	NA	NA	#N/A	#N/A	#N/A	#N/A	#N/A	#N/A	#N/A	#N/A	#N/A	#N/A	#N/A
Prupe.8G170400	Mechanosensitive ion channel	Predicted mechanosensitive ion channel	Vitvi03g00192	Mechanosensitive ion channel	#N/A	#N/A	#N/A	#N/A	Vitvi03g00191	#N/A	#N/A	#N/A	#N/A
Prupe.8G209300	Response regulator receiver domain	NA	Vitvi04g01039	ARR24 Type A	#N/A	#N/A	#N/A	#N/A	Vitvi04g01011	#N/A	#N/A	#N/A	#N/A
Prupe.8G213800	Plant PDR ABC transporter associated;ABC-2 type transporter;ABC-transporter extracellular N-terminal;ABC transporter	Pleiotropic drug resistance proteins (PDR1-15), ABC superfamily	Vitvi11g00403	ABC transporter g family pleiotropic drug resistance 12 PDR12	#N/A	#N/A	#N/A	#N/A	Vitvi09g00458	#N/A	#N/A	#N/A	#N/A
Prupe.8G214400	Plant PDR ABC transporter associated;ABC-2 type transporter;ABC-transporter extracellular N-terminal;ABC transporter	Pleiotropic drug resistance proteins (PDR1-15), ABC superfamily	#N/A	#N/A	#N/A	#N/A	#N/A	#N/A	#N/A	#N/A	#N/A	#N/A	#N/A
Prupe.8G215100	haloacid dehalogenase-like hydrolase;TENA/THI-4/PQQC family	NA	#N/A	#N/A	#N/A	#N/A	#N/A	#N/A	#N/A	#N/A	#N/A	#N/A	#N/A
Prupe.8G217400	Leucine rich repeat;Leucine rich repeat N-terminal domain;Protein kinase domain;Leucine Rich Repeat;Leucine Rich repeats (2 copies)	Serine/threonine protein kinase	#N/A	#N/A	#N/A	#N/A	#N/A	#N/A	#N/A	#N/A	#N/A	#N/A	#N/A
Prupe.8G221500	Nucleolar RNA-binding protein, Nop10p family	H/ACA snoRNP complex, subunit NOP10	Vitvi08g02292	NA	#N/A	#N/A	#N/A	#N/A	0	#N/A	#N/A	#N/A	#N/A
Prupe.8G224600	AP2 domain	NA	#N/A	#N/A	#N/A	#N/A	#N/A	#N/A	#N/A	#N/A	#N/A	#N/A	#N/A
Prupe.8G225300	Tetratricopeptide repeat	Kinesin light chain	Vitvi07g00581	Tetratricopeptide repeat (TPR)-containing protein	#N/A	#N/A	#N/A	#N/A	0	#N/A	#N/A	#N/A	#N/A
Prupe.8G237700	Pollen allergen ole e 6	NA	Vitvi07g02128	No hit	#N/A	#N/A	#N/A	#N/A	0	#N/A	#N/A	#N/A	#N/A
Prupe.8G242200	NA	NA	#N/A	#N/A	#N/A	#N/A	#N/A	#N/A	#N/A	#N/A	#N/A	#N/A	#N/A
Prupe.8G246800	Cysteine-rich secretory protein family	Defense-related protein containing SCP domain	#N/A	#N/A	#N/A	#N/A	#N/A	#N/A	#N/A	#N/A	#N/A	#N/A	#N/A
Prupe.8G254500	Glutaredoxin	Glutaredoxin and related proteins	#N/A	#N/A	#N/A	#N/A	#N/A	#N/A	#N/A	#N/A	#N/A	#N/A	#N/A
Prupe.8G256900	Glutathione S-transferase, C-terminal domain;Glutathione S-transferase, N-terminal domain	Glutathione S-transferase	Vitvi07g00284	NA	#N/A	#N/A	#N/A	#N/A	Vitvi07g00287	#N/A	#N/A	#N/A	#N/A
Prupe.8G264500	Glycosyl hydrolases family 28	NA	#N/A	#N/A	#N/A	#N/A	#N/A	#N/A	#N/A	#N/A	#N/A	#N/A	#N/A
Prupe.I005800	Chalcone and stilbene synthases, C-terminal domain;Chalcone and stilbene synthases, N-terminal domain	NA	Vitvi05g01044	Chalcone synthase	CHS3	CHS3	CHS3	#N/A	#N/A	#N/A	#N/A	#N/A	#N/A

## Sheet: MYBA1-TI
Source	Target	Interaction	V1 Source	V1 Target	Source gene name	GRAPEDIA gene name	Gene description
Vitvi02g01019	Vitvi02g01015	36	VIT_02s0033g00410	VIT_02s0033g00390	MYBA1	MYBA2	Myb domain protein 113
Vitvi02g01019	Vitvi16g00156	32	VIT_02s0033g00410	VIT_16s0039g02230	MYBA1	UFGT1	UDP-glucose:flavonoid 3-O-glucosyltransferase
Vitvi02g01019	Vitvi01g02265	31	VIT_02s0033g00410	VIT_01s0010g03510	MYBA1	AOMT1	Caffeoyl-CoA O-methyltransferase
Vitvi02g01019	Vitvi16g01913	31	VIT_02s0033g00410	VIT_16s0050g00910	MYBA1	AM2	MATE efflux family protein
Vitvi02g01019	Vitvi02g01024	29	VIT_02s0033g00410	VIT_02s0033g00450	MYBA1	MYBA3	Myb VvMYBA3 [Vitis vinifera]
Vitvi02g01019	Vitvi04g00880	29	VIT_02s0033g00410	VIT_04s0079g00690	MYBA1	GST4	Glutathione S-transferase 26 GSTF12
Vitvi02g01019	Vitvi01g02263	25	VIT_02s0033g00410	VIT_01s0010g03490	MYBA1	AOMT2	Caffeoyl-CoA O-methyltransferase
Vitvi02g01019	Vitvi02g00435	25	VIT_02s0033g00410	VIT_02s0025g04720	MYBA1	LDOX1	Leucoanthocyanidin dioxgenase
Vitvi02g01019	Vitvi02g01310	25	VIT_02s0033g00410	VIT_02s0033g00380	MYBA1	MYBA8	Myb VvMYBA1
Vitvi02g01019	Vitvi01g00103	21	VIT_02s0033g00410	VIT_01s0011g01290	MYBA1	-	N-carbamyl-L-amino acid amidohydrolase
Vitvi02g01019	Vitvi03g01816	21	VIT_02s0033g00410	VIT_03s0017g00870	MYBA1	3AT	Transferase family
Vitvi02g01019	Vitvi05g01044	21	VIT_02s0033g00410	VIT_05s0136g00260	MYBA1	CHS3	Chalcone synthase
Vitvi02g01019	Vitvi06g01894	21	VIT_02s0033g00410	VIT_06s0009g03000	MYBA1	F3'5'H7	Flavonoid 3',5'-hydroxylase
Vitvi02g01019	Vitvi08g01478	21	VIT_02s0033g00410	VIT_08s0007g03560	MYBA1	ANM1	Anthocyanin membrane protein 1 (Anm1)
Vitvi02g01019	Vitvi12g00355	21	VIT_02s0033g00410	VIT_12s0059g00490	MYBA1	-	Unknown
Vitvi02g01019	Vitvi18g00917	21	VIT_02s0033g00410	VIT_18s0001g11930	MYBA1	-	Thaumatin SCUTL2
Vitvi02g01019	Vitvi02g01406	20	VIT_02s0033g00410	VIT_02s0025g04290; VIT_02s0025g04300; VIT_02s0025g04310	MYBA1	-	Thaumatin
Vitvi02g01019	Vitvi02g01408	20	VIT_02s0033g00410	VIT_02s0025g04330	MYBA1	-	Thaumatin VVTL1 [Vitis vinifera]
Vitvi02g01019	Vitvi06g01895	20	VIT_02s0033g00410	VIT_06s0009g03010	MYBA1	F3'5'H8	flavonoid 3',5'-hydroxylase [Vitis vinifera]
Vitvi02g01019	Vitvi02g00046	19	VIT_02s0033g00410	VIT_02s0025g00500	MYBA1	-	Unknown protein
Vitvi02g01019	Vitvi14g01448	19	VIT_02s0033g00410	VIT_14s0068g00920	MYBA1	CHS1	Chalcone synthase (CHS)
Vitvi02g01019	Vitvi18g00096	19	VIT_02s0033g00410	VIT_18s0122g01340	MYBA1	-	BTB/POZ domain-containing protein
Vitvi02g01019	Vitvi19g02039	19	VIT_02s0033g00410	VIT_19s0090g01360	MYBA1	-	No hit
Vitvi02g01019	Vitvi08g02213	18	VIT_02s0033g00410	VIT_08s0007g01130	MYBA1	-	No hit
Vitvi02g01019	Vitvi09g00560	18	VIT_02s0033g00410	VIT_09s0002g06430	MYBA1	-	Lactoylglutathione lyase
Vitvi02g01019	Vitvi11g00542	18	VIT_02s0033g00410	VIT_11s0118g00200	MYBA1	-	Sucrose-phosphate synthase
Vitvi02g01019	Vitvi13g00622	18	VIT_02s0033g00410	VIT_13s0019g04460	MYBA1	PAL5	Phenylalanine ammonia-lyase 2 (PAL2)
Vitvi02g01019	Vitvi15g00960	18	VIT_02s0033g00410	VIT_15s0046g00490	MYBA1	-	Wax synthase
Vitvi02g01019	Vitvi16g01985	18	VIT_02s0033g00410	VIT_16s0050g02680	MYBA1	-	Protein phosphatase 2C
Vitvi02g01019	Vitvi17g00085	18	VIT_02s0033g00410	VIT_17s0000g01080	MYBA1	-	HVA22E (HVA22-like protein E)
Vitvi02g01019	Vitvi18g00177	18	VIT_02s0033g00410	VIT_18s0001g01030	MYBA1	-	Protein disulfide isomerase
Vitvi02g01019	Vitvi18g00687	18	VIT_02s0033g00410	VIT_18s0001g09400	MYBA1	CytoB5	Cytochrome b5 DIF-F
Vitvi02g01019	Vitvi02g00344	17	VIT_02s0033g00410	VIT_02s0025g03730	MYBA1	-	Translation initiation factor eIF-2B alpha subunit
Vitvi02g01019	Vitvi04g00533	17	VIT_02s0033g00410	VIT_04s0008g06000	MYBA1	-	Ethylene-responsive transcription factor ERF003
Vitvi02g01019	Vitvi04g01336	17	VIT_02s0033g00410	VIT_04s0023g02150	MYBA1	-	Phosphatidic acid phosphatase / PAP2
Vitvi02g01019	Vitvi04g01576	17	VIT_02s0033g00410	VIT_04s0044g00130	MYBA1	-	Unknown protein
Vitvi02g01019	Vitvi05g01833	17	VIT_02s0033g00410	VIT_05s0020g00840	MYBA1	-	unknown
Vitvi02g01019	Vitvi06g01885	17	VIT_02s0033g00410	VIT_06s0009g02840	MYBA1	F3'5'H3	Flavonoid 3',5'-hydroxylase
Vitvi02g01019	Vitvi10g02082	17	VIT_02s0033g00410	VIT_10s0071g00840	MYBA1	-	Unknown protein
Vitvi02g01019	Vitvi11g00485	17	VIT_02s0033g00410	VIT_11s0016g05530	MYBA1	-	Plastocyanin domain-containing protein
Vitvi02g01019	Vitvi13g00344	17	VIT_02s0033g00410	VIT_13s0019g02200	MYBA1	-	Protein phosphatase 2CA AHG3 PP2CA
Vitvi02g01019	Vitvi14g00156	17	VIT_02s0033g00410	VIT_14s0060g01980	MYBA1	-	Unknown protein
Vitvi02g01019	Vitvi17g00162	17	VIT_02s0033g00410	VIT_17s0000g01930	MYBA1	-	Potassium transporter 2
Vitvi02g01019	Vitvi19g00760	17	VIT_02s0033g00410	VIT_19s0015g01300	MYBA1	-	Amino acid permease 7
Vitvi02g01019	Vitvi19g02000	17	VIT_02s0033g00410	VIT_19s0177g00230	MYBA1	-	Unknown
Vitvi02g01019	Vitvi01g00787	16	VIT_02s0033g00410	VIT_01s0026g00220	MYBA1	-	Aldehyde dehydrogenase 1 precursor
Vitvi02g01019	Vitvi01g00907	16	VIT_02s0033g00410	VIT_01s0026g01460	MYBA1	-	Thioredoxin H-type 2 (Trx-H-2)
Vitvi02g01019	Vitvi02g00501	16	VIT_02s0033g00410	VIT_00s0323g00070	MYBA1	-	Pectin methylesterase inhibitor
Vitvi02g01019	Vitvi02g01537	16	VIT_02s0033g00410	VIT_02s0012g02810	MYBA1	-	CYP76C4
Vitvi02g01019	Vitvi03g00217	16	VIT_02s0033g00410	VIT_03s0038g03570	MYBA1	-	Monocopper oxidase SKS5 (SKU5 Similar 5)
Vitvi02g01019	Vitvi04g01454	16	VIT_02s0033g00410	VIT_04s0023g03370	MYBA1	F3H2	Flavonone- 3-hydroxylase
Vitvi02g01019	Vitvi04g01685	16	VIT_02s0033g00410	VIT_04s0044g01230	MYBA1	-	unknown
Vitvi02g01019	Vitvi06g00108	16	VIT_02s0033g00410	VIT_06s0004g01130	MYBA1	-	Seven in absentia SINA2
Vitvi02g01019	Vitvi06g01329	16	VIT_02s0033g00410	VIT_06s0061g00550	MYBA1	-	Xyloglucan endotransglucosylase/hydrolase 32
Vitvi02g01019	Vitvi06g01388	16	VIT_02s0033g00410	-	MYBA1	-	NA
Vitvi02g01019	Vitvi06g01612	16	VIT_02s0033g00410	-	MYBA1	-	NA
Vitvi02g01019	Vitvi07g00517	16	VIT_02s0033g00410	VIT_07s0005g02500	MYBA1	-	SNF7 family protein
Vitvi02g01019	Vitvi07g01250	16	VIT_02s0033g00410	VIT_00s0220g00070	MYBA1	-	Latex cyanogenic beta glucosidase
Vitvi02g01019	Vitvi07g01630	16	VIT_02s0033g00410	-	MYBA1	-	NA
Vitvi02g01019	Vitvi07g01702	16	VIT_02s0033g00410	VIT_07s0031g00190	MYBA1	-	Ethylene-responsive transcription factor ERF011
Vitvi02g01019	Vitvi08g00972	16	VIT_02s0033g00410	VIT_08s0040g01170; VIT_08s0040g01180	MYBA1	-	Hydroxymethylglutaryl-CoA lyase
Vitvi02g01019	Vitvi08g01490	16	VIT_02s0033g00410	VIT_08s0007g03690	MYBA1	-	Inosine-uridine preferring nucleoside hydrolase family protein
Vitvi02g01019	Vitvi08g02394	16	VIT_02s0033g00410	VIT_08s0007g08330	MYBA1	-	Polygalacturonase PG1
Vitvi02g01019	Vitvi10g00599	16	VIT_02s0033g00410	VIT_10s0003g01410	MYBA1	-	CBL-interacting protein kinase 20 (CIPK20)
Vitvi02g01019	Vitvi10g01544	16	VIT_02s0033g00410	VIT_10s0071g00810	MYBA1	-	Binding
Vitvi02g01019	Vitvi11g00336	16	VIT_02s0033g00410	VIT_11s0016g03920	MYBA1	-	Polyol transporter 5
Vitvi02g01019	Vitvi13g00172	16	VIT_02s0033g00410	VIT_13s0067g02930	MYBA1	-	Expansin [Vitis labrusca x Vitis vinifera] EXPA8
Vitvi02g01019	Vitvi13g00343	16	VIT_02s0033g00410	VIT_13s0019g02180; VIT_13s0019g02190	MYBA1	-	Tropinone reductase
Vitvi02g01019	Vitvi13g01123	16	VIT_02s0033g00410	VIT_13s0047g00230	MYBA1	-	Pectinesterase family
Vitvi02g01019	Vitvi14g00971	16	VIT_02s0033g00410	VIT_14s0006g01580	MYBA1	-	unknown
Vitvi02g01019	Vitvi14g02990	16	VIT_02s0033g00410	VIT_14s0171g00360	MYBA1	-	Unknown protein
Vitvi02g01019	Vitvi14g03078	16	VIT_02s0033g00410	VIT_14s0108g00450	MYBA1	-	No hit
Vitvi02g01019	Vitvi17g00534	16	VIT_02s0033g00410	VIT_17s0000g05580	MYBA1	-	Isopiperitenol dehydrogenase
Vitvi02g01019	Vitvi19g00759	16	VIT_02s0033g00410	VIT_19s0015g01290	MYBA1	-	Amino acid permease 7
Vitvi02g01019	Vitvi01g00533	15	VIT_02s0033g00410	VIT_01s0011g06250	MYBA1	-	Xyloglucan endotransglycosylase
Vitvi02g01019	Vitvi01g01236	15	VIT_02s0033g00410	VIT_01s0010g00240	MYBA1	-	CTP-synthetase
Vitvi02g01019	Vitvi02g01778	15	VIT_02s0033g00410	VIT_02s0234g00110	MYBA1	-	Oleosin OLE-4
Vitvi02g01019	Vitvi03g01841	15	VIT_02s0033g00410	VIT_03s0017g01490	MYBA1	-	Berberine bridge enzyme
Vitvi02g01019	Vitvi05g01357	15	VIT_02s0033g00410	VIT_05s0062g01190	MYBA1	-	Pirin
Vitvi02g01019	Vitvi06g00256	15	VIT_02s0033g00410	VIT_06s0004g02620	MYBA1	PAL1	Phenylalanine ammonia-lyase
Vitvi02g01019	Vitvi06g00556	15	VIT_02s0033g00410	VIT_06s0004g05710; VIT_06s0004g05720; VIT_06s0004g05730	MYBA1	-	Glutathione S-transferase GSTU7
Vitvi02g01019	Vitvi07g00341	15	VIT_02s0033g00410	VIT_07s0005g00660	MYBA1	-	Late embryogenis abundant protein 5
Vitvi02g01019	Vitvi07g02940	15	VIT_02s0033g00410	VIT_00s0524g00030; VIT_00s0524g00040	MYBA1	-	Armadillo/beta-catenin repeat protein / U-box domain-containing protein
Vitvi02g01019	Vitvi08g01887	15	VIT_02s0033g00410	VIT_08s0007g08280	MYBA1	-	Remorin
Vitvi02g01019	Vitvi08g02168	15	VIT_02s0033g00410	VIT_08s0040g02610	MYBA1	-	Unknown
Vitvi02g01019	Vitvi12g00084	15	VIT_02s0033g00410	VIT_12s0028g00960	MYBA1	PSY2	Phytoene synthase, chloroplast precursor
Vitvi02g01019	Vitvi13g00036	15	VIT_02s0033g00410	VIT_13s0067g00720	MYBA1	-	AarF domain containing kinase
Vitvi02g01019	Vitvi14g00063	15	VIT_02s0033g00410	VIT_14s0060g00760	MYBA1	-	Galactinol synthase
Vitvi02g01019	Vitvi14g00424	15	VIT_02s0033g00410	VIT_14s0030g01740	MYBA1	ZDS	Zeta-carotene desaturase ZDS1
Vitvi02g01019	Vitvi14g00485	15	VIT_02s0033g00410	VIT_14s0081g00020	MYBA1	-	Pathogenesis-related protein-4 (Chitinase )
Vitvi02g01019	Vitvi14g00487	15	VIT_02s0033g00410	VIT_14s0081g00030	MYBA1	-	Pathogenesis-related protein-4 (Chitinase )
Vitvi02g01019	Vitvi14g02502	15	VIT_02s0033g00410	VIT_14s0060g02000	MYBA1	-	ATPP2-B14
Vitvi02g01019	Vitvi16g00796	15	VIT_02s0033g00410	VIT_16s0022g01440	MYBA1	-	Transketolase, chloroplast precursor
Vitvi02g01019	Vitvi16g00942	15	VIT_02s0033g00410	VIT_16s0100g00400	MYBA1	-	Ethylene-responsive transcription factor ERF025
Vitvi02g01019	Vitvi17g00011	15	VIT_02s0033g00410	VIT_17s0000g00010	MYBA1	-	MtN19
Vitvi02g01019	Vitvi17g00046	15	VIT_02s0033g00410	VIT_17s0000g00430	MYBA1	bHLH075	Basic helix-loop-helix (bHLH) family
Vitvi02g01019	Vitvi17g00276	15	VIT_02s0033g00410	VIT_17s0000g03200	MYBA1	-	Unknown protein
Vitvi02g01019	Vitvi17g00977	15	VIT_02s0033g00410	VIT_17s0000g09800; VIT_17s0000g09810	MYBA1	PL16	pectate lyase
Vitvi02g01019	Vitvi18g00105	15	VIT_02s0033g00410	VIT_18s0122g01440	MYBA1	-	AMP-dependent synthetase and ligase
Vitvi02g01019	Vitvi18g00189	15	VIT_02s0033g00410	VIT_18s0001g01130	MYBA1	-	Alpha-expansin 1 precursor
Vitvi02g01019	Vitvi18g01254	15	VIT_02s0033g00410	VIT_18s0001g15730	MYBA1	-	Dof zinc finger protein DOF3.5
Vitvi02g01019	Vitvi01g00408	14	VIT_02s0033g00410	VIT_01s0011g04820	MYBA1	-	Molecular chaperone DnaJ
Vitvi02g01019	Vitvi02g00436	14	VIT_02s0033g00410	VIT_02s0025g04730	MYBA1	-	Glyoxylate reductase
Vitvi02g01019	Vitvi03g00435	14	VIT_02s0033g00410	VIT_03s0063g01290	MYBA1	-	Gibberellin 20 oxidase 2
Vitvi02g01019	Vitvi03g00708	14	VIT_02s0033g00410	VIT_03s0088g00260	MYBA1	-	Serine carboxypeptidase S10
Vitvi02g01019	Vitvi04g01633	14	VIT_02s0033g00410	VIT_04s0044g00710	MYBA1	-	UTP--glucose-1-phosphate uridylyltransferase
Vitvi02g01019	Vitvi05g00170	14	VIT_02s0033g00410	VIT_05s0077g00430	MYBA1	-	Galactinol synthase
Vitvi02g01019	Vitvi05g02250	14	VIT_02s0033g00410	VIT_05s0094g00350	MYBA1	-	Chitinase class IV
Vitvi02g01019	Vitvi06g00772	14	VIT_02s0033g00410	VIT_06s0004g07790	MYBA1	-	Lateral organ boundaries Domain 15
Vitvi02g01019	Vitvi06g01884	14	VIT_02s0033g00410	VIT_06s0009g02830	MYBA1	F3'5'H2	Flavonoid 3',5'-hydroxylase
Vitvi02g01019	Vitvi07g00164	14	VIT_02s0033g00410	VIT_07s0104g00350	MYBA1	-	Circadian clock coupling factor ZGT
Vitvi02g01019	Vitvi07g00434	14	VIT_02s0033g00410	VIT_07s0005g01710	MYBA1	WRKY19	WRKY DNA-binding protein 23
Vitvi02g01019	Vitvi07g01119	14	VIT_02s0033g00410	VIT_00s0216g00040	MYBA1	-	ER lumen protein retaining receptor
Vitvi02g01019	Vitvi07g01394	14	VIT_02s0033g00410	VIT_00s0324g00050	MYBA1	-	UDP-glucose glucosyltransferase
Vitvi02g01019	Vitvi09g00524	14	VIT_02s0033g00410	VIT_09s0002g06070	MYBA1	-	Late embryogenesis abundant protein
Vitvi02g01019	Vitvi11g00477	14	VIT_02s0033g00410	VIT_11s0016g05430	MYBA1	-	unknown
Vitvi02g01019	Vitvi11g01176	14	VIT_02s0033g00410	VIT_11s0052g00320	MYBA1	-	Ca2+-ATPase 10 ACA10, plasma membrane
Vitvi02g01019	Vitvi13g00187	14	VIT_02s0033g00410	VIT_13s0067g03100	MYBA1	-	Lung seven transmembrane receptor
Vitvi02g01019	Vitvi13g01090	14	VIT_02s0033g00410	-	MYBA1	-	Alpha-glucosidase II
Vitvi02g01019	Vitvi16g01019	14	VIT_02s0033g00410	VIT_16s0050g00090	MYBA1	-	Cytochrome B561
Vitvi02g01019	Vitvi17g00178	14	VIT_02s0033g00410	VIT_17s0000g02140	MYBA1	-	3-hydroxyisobutyrate dehydrogenase
Vitvi02g01019	Vitvi17g00283	14	VIT_02s0033g00410	VIT_17s0000g03280	MYBA1	-	Alcohol dehydrogenase 7
Vitvi02g01019	Vitvi17g01086	14	VIT_02s0033g00410	VIT_17s0000g00920	MYBA1	-	Glutamate decarboxylase 1 (GAD 1)
Vitvi02g01019	Vitvi18g00408	14	VIT_02s0033g00410	VIT_18s0001g05690	MYBA1	-	Protein phosphatase 2C
Vitvi02g01019	Vitvi18g02673	14	VIT_02s0033g00410	VIT_18s0001g09900	MYBA1	-	No hit
Vitvi02g01019	Vitvi18g03216	14	VIT_02s0033g00410	-	MYBA1	-	NA
Vitvi02g01019	Vitvi19g00147	14	VIT_02s0033g00410	VIT_19s0014g01780	MYBA1	bZIP52	BZIP transcription factor
Vitvi02g01019	Vitvi00g01316	13	VIT_02s0033g00410	-	MYBA1	-	NA
Vitvi02g01019	Vitvi01g00842	13	VIT_02s0033g00410	VIT_01s0026g00810	MYBA1	-	Leaf senescence protein
Vitvi02g01019	Vitvi01g01021	13	VIT_02s0033g00410	VIT_01s0026g02520	MYBA1	-	Ribonuclease T2
Vitvi02g01019	Vitvi01g01038	13	VIT_02s0033g00410	VIT_01s0026g02710	MYBA1	NAC26	NAC domain-containing protein 29
Vitvi02g01019	Vitvi01g01777	13	VIT_02s0033g00410	VIT_01s0150g00170	MYBA1	-	SEC14 cytosolic factor
Vitvi02g01019	Vitvi01g02270	13	VIT_02s0033g00410	VIT_01s0010g03750	MYBA1	-	Unknown protein
Vitvi02g01019	Vitvi02g00209	13	VIT_02s0033g00410	VIT_02s0025g02390	MYBA1	-	Oligopeptide transporter OPT7
Vitvi02g01019	Vitvi02g00717	13	VIT_02s0033g00410	VIT_02s0012g01570	MYBA1	CCR2	Cinnamoyl-CoA reductase
Vitvi02g01019	Vitvi02g01288	13	VIT_02s0033g00410	VIT_02s0087g00930	MYBA1	CCD4b	9-cis-epoxycarotenoid dioxygenase
Vitvi02g01019	Vitvi02g01415	13	VIT_02s0033g00410	VIT_02s0025g04880	MYBA1	-	Geraniol 10-hydroxylase
Vitvi02g01019	Vitvi03g00389	13	VIT_02s0033g00410	VIT_03s0063g01870	MYBA1	-	Cold acclimation protein WCOR413 protein beta form
Vitvi02g01019	Vitvi03g00582	13	VIT_02s0033g00410	VIT_03s0091g00260	MYBA1	-	Zinc finger protein 4
Vitvi02g01019	Vitvi03g01564	13	VIT_02s0033g00410	-	MYBA1	-	NA
Vitvi02g01019	Vitvi04g01175	13	VIT_02s0033g00410	VIT_04s0023g00600	MYBA1	IDI	Isopentenyl diphosphate isomerase 2
Vitvi02g01019	Vitvi04g01466	13	VIT_02s0033g00410	VIT_04s0023g03470	MYBA1	-	DNAJ heat shock N-terminal domain-containing protein
Vitvi02g01019	Vitvi05g00386	13	VIT_02s0033g00410	VIT_05s0020g02290	MYBA1	-	Endonuclease
Vitvi02g01019	Vitvi05g00459	13	VIT_02s0033g00410	VIT_05s0020g03030	MYBA1	-	Leucine-rich repeat family protein
Vitvi02g01019	Vitvi05g01073	13	VIT_02s0033g00410	VIT_05s0029g00140	MYBA1	-	Ethylene-responsive transcription factor ERF062
Vitvi02g01019	Vitvi05g01583	13	VIT_02s0033g00410	VIT_05s0094g00340	MYBA1	-	Chitinase class IV
Vitvi02g01019	Vitvi05g01931	13	VIT_02s0033g00410	VIT_05s0049g00520	MYBA1	-	No hit
Vitvi02g01019	Vitvi06g01649	13	VIT_02s0033g00410	VIT_06s0004g02560	MYBA1	-	Kiwellin Ripening-related protein grip22
Vitvi02g01019	Vitvi07g01120	13	VIT_02s0033g00410	VIT_00s0216g00060	MYBA1	-	Nuclear transport factor 2 (NTF2)
Vitvi02g01019	Vitvi07g01431	13	VIT_02s0033g00410	VIT_00s0779g00010	MYBA1	-	Unknown protein
Vitvi02g01019	Vitvi08g01657	13	VIT_02s0033g00410	VIT_08s0007g05370	MYBA1	-	Strictosidine synthase
Vitvi02g01019	Vitvi08g01993	13	VIT_02s0033g00410	VIT_08s0056g01240	MYBA1	-	No hit
Vitvi02g01019	Vitvi08g02143	13	VIT_02s0033g00410	VIT_08s0040g01820	MYBA1	-	No hit
Vitvi02g01019	Vitvi09g00772	13	VIT_02s0033g00410	VIT_09s0002g08540	MYBA1	-	Serine-rich protein
Vitvi02g01019	Vitvi10g01989	13	VIT_02s0033g00410	VIT_10s0116g01340	MYBA1	-	Copper-binding family protein
Vitvi02g01019	Vitvi11g00513	13	VIT_02s0033g00410	VIT_11s0016g05770	MYBA1	-	Alkaline alpha galactosidase 2
Vitvi02g01019	Vitvi11g01507	13	VIT_02s0033g00410	VIT_11s0037g00470	MYBA1	-	No hit
Vitvi02g01019	Vitvi11g01650	13	VIT_02s0033g00410	VIT_11s0052g00630	MYBA1	-	Metallothionein
Vitvi02g01019	Vitvi12g00543	13	VIT_02s0033g00410	VIT_12s0059g02510	MYBA1	-	Zinc finger (B-box type)
Vitvi02g01019	Vitvi12g02138	13	VIT_02s0033g00410	VIT_12s0035g01910	MYBA1	-	Heat shock protein 18.2 kDa class II
Vitvi02g01019	Vitvi13g00934	13	VIT_02s0033g00410	VIT_13s0101g00100	MYBA1	-	Unknown protein
Vitvi02g01019	Vitvi14g00065	13	VIT_02s0033g00410	VIT_14s0060g00790	MYBA1	-	Galactinol synthase
Vitvi02g01019	Vitvi14g00303	13	VIT_02s0033g00410	VIT_14s0030g00190	MYBA1	-	Unknown protein
Vitvi02g01019	Vitvi17g00600	13	VIT_02s0033g00410	VIT_17s0000g06200	MYBA1	-	Mini zinc finger 1 MIF1
Vitvi02g01019	Vitvi17g00755	13	VIT_02s0033g00410	VIT_17s0000g07820	MYBA1	-	LIM domain protein WLIM1
Vitvi02g01019	Vitvi18g00991	13	VIT_02s0033g00410	VIT_18s0001g12830	MYBA1	-	1,4-beta-mannan endohydrolase
Vitvi02g01019	Vitvi18g02310	13	VIT_02s0033g00410	VIT_18s0001g03830	MYBA1	-	Unknown protein
Vitvi02g01019	Vitvi18g02535	13	VIT_02s0033g00410	VIT_18s0001g03200	MYBA1	-	Emp24/gp25L/p24
Vitvi02g01019	Vitvi18g02652	13	VIT_02s0033g00410	VIT_18s0001g09290	MYBA1	-	Unknown protein
Vitvi02g01019	Vitvi18g02758	13	VIT_02s0033g00410	VIT_18s0001g12840	MYBA1	-	ADP-glucose pyrophosphorylase large subunit CagpL2
Vitvi02g01019	Vitvi19g00276	13	VIT_02s0033g00410	VIT_19s0014g03380	MYBA1	-	3'(2') 5'-bisphosphate nucleotidase
Vitvi02g01019	Vitvi19g00761	13	VIT_02s0033g00410	VIT_19s0015g01310	MYBA1	-	Amino acid permease 7
Vitvi02g01019	Vitvi00g00894	12	VIT_02s0033g00410	VIT_00s0705g00010	MYBA1	-	CYP81E1 Isoflavone 2'-hydroxylase
Vitvi02g01019	Vitvi01g00864	12	VIT_02s0033g00410	VIT_01s0026g01020	MYBA1	-	Binding
Vitvi02g01019	Vitvi01g02261	12	VIT_02s0033g00410	VIT_01s0010g03470	MYBA1	AOMT3	Caffeoyl-CoA O-methyltransferase
Vitvi02g01019	Vitvi02g00935	12	VIT_02s0033g00410	-	MYBA1	-	NA
Vitvi02g01019	Vitvi02g01143	12	VIT_02s0033g00410	VIT_02s0033g01120	MYBA1	-	Dehydration-responsive protein
Vitvi02g01019	Vitvi02g01261	12	VIT_02s0033g00410	VIT_02s0087g00610	MYBA1	-	Unknown protein
Vitvi02g01019	Vitvi04g01429	12	VIT_02s0033g00410	VIT_04s0023g03090; VIT_04s0023g03100	MYBA1	-	No hit
Vitvi02g01019	Vitvi04g01775	12	VIT_02s0033g00410	VIT_04s0008g00470	MYBA1	-	Early nodulin Enod93 protein
Vitvi02g01019	Vitvi04g01831	12	VIT_02s0033g00410	VIT_04s0008g02800	MYBA1	-	SAUR_D
Vitvi02g01019	Vitvi05g00357	12	VIT_02s0033g00410	VIT_05s0020g01910	MYBA1	-	1,4-alpha-D-glucan maltohydrolase
Vitvi02g01019	Vitvi05g00563	12	VIT_02s0033g00410	VIT_05s0020g04110	MYBA1	ELIP1	ELIP1 (early light-inducible protein)
Vitvi02g01019	Vitvi05g00883	12	VIT_02s0033g00410	-	MYBA1	-	NA
Vitvi02g01019	Vitvi05g00963	12	VIT_02s0033g00410	VIT_05s0051g00670	MYBA1	NCED6	9-cis-epoxycarotenoid dioxygenase 4
Vitvi02g01019	Vitvi05g02249	12	VIT_02s0033g00410	VIT_05s0094g00330	MYBA1	-	Chitinase, class IV [Vitis vinifera]
Vitvi02g01019	Vitvi06g00387	12	VIT_02s0033g00410	VIT_06s0004g03910	MYBA1	-	Unknown protein
Vitvi02g01019	Vitvi06g01364	12	VIT_02s0033g00410	VIT_06s0061g00940	MYBA1	-	Vacuolar protein sorting 41 (VPS41)
Vitvi02g01019	Vitvi06g01606	12	VIT_02s0033g00410	VIT_06s0004g01050	MYBA1	-	Calcineurin phosphoesterase
Vitvi02g01019	Vitvi06g01696	12	VIT_02s0033g00410	VIT_06s0004g04650	MYBA1	-	Metallothionein
Vitvi02g01019	Vitvi06g01713	12	VIT_02s0033g00410	VIT_06s0004g05320	MYBA1	-	Tropinone reductase
Vitvi02g01019	Vitvi06g01959	12	VIT_02s0033g00410	-	MYBA1	-	NA
Vitvi02g01019	Vitvi07g00395	12	VIT_02s0033g00410	VIT_07s0005g01240	MYBA1	-	Triacylglycerol lipase
Vitvi02g01019	Vitvi07g01499	12	VIT_02s0033g00410	VIT_07s0191g00080	MYBA1	-	GCR2-like 1 ABA receptor
Vitvi02g01019	Vitvi07g01564	12	VIT_02s0033g00410	VIT_00s0322g00010	MYBA1	-	Cyclin-D like protein
Vitvi02g01019	Vitvi07g02230	12	VIT_02s0033g00410	VIT_07s0005g01700	MYBA1	-	Transcription regulator
Vitvi02g01019	Vitvi07g03029	12	VIT_02s0033g00410	VIT_00s0662g00030	MYBA1	-	Ethylene-responsive transcription factor related to APETALA2 4
Vitvi02g01019	Vitvi08g01038	12	VIT_02s0033g00410	VIT_08s0040g01890	MYBA1	-	Aquaporin PIP2;4
Vitvi02g01019	Vitvi08g01546	12	VIT_02s0033g00410	VIT_08s0007g04230	MYBA1	-	Unknown protein
Vitvi02g01019	Vitvi08g01843	12	VIT_02s0033g00410	VIT_08s0007g07670	MYBA1	NAC60	NAC domain containing protein 47
Vitvi02g01019	Vitvi08g01888	12	VIT_02s0033g00410	VIT_08s0007g08290	MYBA1	-	GTP-binding protein TypA/BipA
Vitvi02g01019	Vitvi08g01890	12	VIT_02s0033g00410	VIT_08s0007g08310	MYBA1	-	Alkaline alpha galactosidase
Vitvi02g01019	Vitvi08g02035	12	VIT_02s0033g00410	-	MYBA1	-	No hit
Vitvi02g01019	Vitvi08g02131	12	VIT_02s0033g00410	VIT_08s0040g01190	MYBA1	-	3-oxoacyl-reductase, chloroplast precursor
Vitvi02g01019	Vitvi09g01769	12	VIT_02s0033g00410	VIT_09s0096g00130	MYBA1	-	Pirin
Vitvi02g01019	Vitvi11g00055	12	VIT_02s0033g00410	VIT_11s0016g00760	MYBA1	-	Ubiquinone biosynthesis protein COQ9
Vitvi02g01019	Vitvi11g00334	12	VIT_02s0033g00410	VIT_11s0016g03900	MYBA1	-	AAA-type ATPase
Vitvi02g01019	Vitvi12g00642	12	VIT_02s0033g00410	VIT_12s0057g00260	MYBA1	-	External rotenone-insensitive NADPH dehydrogenase
Vitvi02g01019	Vitvi12g02457	12	VIT_02s0033g00410	VIT_12s0057g00070	MYBA1	-	Wound-induced
Vitvi02g01019	Vitvi13g00033	12	VIT_02s0033g00410	VIT_13s0067g00660	MYBA1	-	Steroid 23-alpha-hydroxylase
Vitvi02g01019	Vitvi13g00097	12	VIT_02s0033g00410	VIT_13s0067g01650	MYBA1	-	Glutaredoxin
Vitvi02g01019	Vitvi13g00694	12	VIT_02s0033g00410	VIT_13s0019g05170	MYBA1	ZFP71	Zinc finger (C2H2 type) family
Vitvi02g01019	Vitvi15g01027	12	VIT_02s0033g00410	VIT_15s0046g01440	MYBA1	bZIP40	BZip transcription factor G- box binding factor 3
Vitvi02g01019	Vitvi16g00116	12	VIT_02s0033g00410	VIT_16s0039g01860	MYBA1	-	RNA recognition motif (RRM)-containing protein
Vitvi02g01019	Vitvi16g01022	12	VIT_02s0033g00410	VIT_16s0050g00120	MYBA1	-	B57
Vitvi02g01019	Vitvi16g01167	12	VIT_02s0033g00410	VIT_16s0050g01880	MYBA1	-	Receptor kinase homolog LRK10
Vitvi02g01019	Vitvi16g01328	12	VIT_02s0033g00410	VIT_16s0098g00800	MYBA1	-	Copper-binding family protein
Vitvi02g01019	Vitvi16g01876	12	VIT_02s0033g00410	VIT_16s0050g00140	MYBA1	-	Heavy-metal-associated domain-containing protein
Vitvi02g01019	Vitvi17g00359	12	VIT_02s0033g00410	VIT_17s0000g04050	MYBA1	-	Lipase family
Vitvi02g01019	Vitvi17g01378	12	VIT_02s0033g00410	VIT_17s0000g02880	MYBA1	-	S-adenosyl-L-methionine:salicylic acid carboxyl methyltransferase
Vitvi02g01019	Vitvi17g01498	12	VIT_02s0033g00410	-	MYBA1	-	NA
Vitvi02g01019	Vitvi18g00295	12	VIT_02s0033g00410	VIT_18s0001g03240	MYBA1	-	DREB sub A-5 of ERF/AP2 transcription factor
Vitvi02g01019	Vitvi18g02581	12	VIT_02s0033g00410	VIT_18s0001g06060	MYBA1	GT14	UDP-glycosyltransferase 85A1
Vitvi02g01019	Vitvi18g02973	12	VIT_02s0033g00410	VIT_18s0072g00380	MYBA1	-	Abscisic stress ripening protein 2 (ASR2)
Vitvi02g01019	Vitvi19g01864	12	VIT_02s0033g00410	VIT_19s0014g02450	MYBA1	-	ALF5 (Aberrant lateral root formation 5)
Vitvi02g01019	Vitvi00g01327	11	VIT_02s0033g00410	VIT_00s2377g00010	MYBA1	-	Unknown protein
Vitvi02g01019	Vitvi01g00384	11	VIT_02s0033g00410	VIT_01s0011g04620	MYBA1	-	Unknown protein
Vitvi02g01019	Vitvi01g00729	11	VIT_02s0033g00410	VIT_01s0127g00680	MYBA1	-	SRO2 (similar to rcd one 2)
Vitvi02g01019	Vitvi01g01476	11	VIT_02s0033g00410	VIT_01s0010g02030	MYBA1	-	Gamma-thionin precursor
Vitvi02g01019	Vitvi01g01960	11	VIT_02s0033g00410	VIT_01s0011g04250	MYBA1	-	Zinc finger (B-box type)
Vitvi02g01019	Vitvi01g01976	11	VIT_02s0033g00410	VIT_01s0011g05110	MYBA1	-	Major latex protein 22
Vitvi02g01019	Vitvi02g00043	11	VIT_02s0033g00410	VIT_02s0025g00470	MYBA1	-	EMB3001 (embryo defective 3001)
Vitvi02g01019	Vitvi02g00333	11	VIT_02s0033g00410	VIT_02s0025g03600	MYBA1	-	Phospholipid hydroperoxide glutathione peroxidase
Vitvi02g01019	Vitvi02g00420	11	VIT_02s0033g00410	VIT_02s0025g04580	MYBA1	HMGS	Hydroxymethylglutaryl-CoA synthase
Vitvi02g01019	Vitvi02g01747	11	VIT_02s0033g00410	VIT_00s0790g00020	MYBA1	-	CYP81D2
Vitvi02g01019	Vitvi03g00059	11	VIT_02s0033g00410	VIT_03s0038g00860	MYBA1	bZIP05	BZIP transcription factor
Vitvi02g01019	Vitvi03g00441	11	VIT_02s0033g00410	VIT_03s0063g01220	MYBA1	-	Nodulin 1A, senescence-associated
Vitvi02g01019	Vitvi03g01412	11	VIT_02s0033g00410	VIT_03s0038g02880	MYBA1	-	Unknown
Vitvi02g01019	Vitvi03g01560	11	VIT_02s0033g00410	VIT_03s0063g00710	MYBA1	-	Carboxyesterase 12; CXE12
Vitvi02g01019	Vitvi04g00673	11	VIT_02s0033g00410	VIT_04s0008g07400	MYBA1	-	NAD dependent epimerase/dehydratase
Vitvi02g01019	Vitvi04g00747	11	VIT_02s0033g00410	VIT_04s0069g00860	MYBA1	-	Sarcosine oxidase
Vitvi02g01019	Vitvi04g01324	11	VIT_02s0033g00410	VIT_04s0023g02050	MYBA1	-	Inorganic pyrophosphatase
Vitvi02g01019	Vitvi04g01406	11	VIT_02s0033g00410	VIT_04s0023g02830	MYBA1	-	forkhead-associated domain-containing protein
Vitvi02g01019	Vitvi04g02070	11	VIT_02s0033g00410	VIT_04s0023g00550	MYBA1	-	Auxin-induced SAUR
Vitvi02g01019	Vitvi05g00317	11	VIT_02s0033g00410	VIT_05s0020g01490	MYBA1	-	Rapid ALkalinization Factor RALFL33
Vitvi02g01019	Vitvi05g00553	11	VIT_02s0033g00410	VIT_05s0020g04010	MYBA1	-	Unknown protein
Vitvi02g01019	Vitvi05g00836	11	VIT_02s0033g00410	VIT_05s0049g01950	MYBA1	-	Tetratricopeptide helical
Vitvi02g01019	Vitvi05g01546	11	VIT_02s0033g00410	VIT_05s0102g01200	MYBA1	-	Lectin
Vitvi02g01019	Vitvi05g01933	11	VIT_02s0033g00410	VIT_05s0049g00550	MYBA1	-	ARM repeat protein-like protein
Vitvi02g01019	Vitvi05g01947	11	VIT_02s0033g00410	VIT_05s0049g00770	MYBA1	-	no hit
Vitvi02g01019	Vitvi06g00061	11	VIT_02s0033g00410	VIT_06s0004g00590	MYBA1	-	Lysine decarboxylase
Vitvi02g01019	Vitvi06g00533	11	VIT_02s0033g00410	VIT_06s0004g05460	MYBA1	-	Protein phosphatase 2C DBP
Vitvi02g01019	Vitvi06g00803	11	VIT_02s0033g00410	VIT_06s0004g08150	MYBA1	C4H1	Trans-cinnamate 4-monooxygenase
Vitvi02g01019	Vitvi06g01330	11	VIT_02s0033g00410	VIT_06s0061g00560	MYBA1	-	Exostosin FRA8 (Fragile fiber8)
Vitvi02g01019	Vitvi06g01882	11	VIT_02s0033g00410	VIT_06s0009g02810	MYBA1	F3'5'H1	Flavonoid 3',5'-hydroxylase
Vitvi02g01019	Vitvi07g00431	11	VIT_02s0033g00410	VIT_07s0005g01680	MYBA1	-	Stachyose synthase
Vitvi02g01019	Vitvi07g01280	11	VIT_02s0033g00410	VIT_00s0207g00280	MYBA1	-	WAK receptor protein kinase
Vitvi02g01019	Vitvi07g01288	11	VIT_02s0033g00410	VIT_07s0255g00090	MYBA1	-	CYP82C1p
Vitvi02g01019	Vitvi07g02201	11	VIT_02s0033g00410	VIT_07s0005g00390	MYBA1	-	Beta Glucosidase 11
Vitvi02g01019	Vitvi08g00193	11	VIT_02s0033g00410	-	MYBA1	-	Phosphoribosylanthranilate transferase
Vitvi02g01019	Vitvi08g01242	11	VIT_02s0033g00410	VIT_08s0007g00820	MYBA1	-	Proteinase inhibitor
Vitvi02g01019	Vitvi08g01393	11	VIT_02s0033g00410	VIT_08s0007g02570	MYBA1	-	CCR4-NOT transcription complex subunit 7
Vitvi02g01019	Vitvi08g01641	11	VIT_02s0033g00410	VIT_08s0007g05210	MYBA1	-	Amino acid permease
Vitvi02g01019	Vitvi08g01664	11	VIT_02s0033g00410	VIT_08s0007g05490	MYBA1	-	Pyruvate kinase
Vitvi02g01019	Vitvi08g02384	11	VIT_02s0033g00410	VIT_08s0007g08010	MYBA1	-	unknown
Vitvi02g01019	Vitvi09g00347	11	VIT_02s0033g00410	VIT_09s0002g04210	MYBA1	-	Receptor protein kinase PERK1
Vitvi02g01019	Vitvi09g00385	11	VIT_02s0033g00410	VIT_09s0002g04580	MYBA1	-	Unknown protein
Vitvi02g01019	Vitvi09g00582	11	VIT_02s0033g00410	VIT_09s0002g06590	MYBA1	-	UDP-glucose:flavonoid 7-O-glucosyltransferase
Vitvi02g01019	Vitvi09g01274	11	VIT_02s0033g00410	VIT_09s0018g01700	MYBA1	-	Unknown protein
Vitvi02g01019	Vitvi10g00391	11	VIT_02s0033g00410	VIT_00s0404g00040	MYBA1	-	ARF GTPase activator, ARF-GAP Domain 5
Vitvi02g01019	Vitvi10g01543	11	VIT_02s0033g00410	-	MYBA1	-	NA
Vitvi02g01019	Vitvi10g01606	11	VIT_02s0033g00410	VIT_10s0116g00370	MYBA1	-	Unknown protein
Vitvi02g01019	Vitvi10g01674	11	VIT_02s0033g00410	VIT_00s0187g00120	MYBA1	-	Cystatin
Vitvi02g01019	Vitvi10g02065	11	VIT_02s0033g00410	VIT_10s0071g00390	MYBA1	-	GRAM domain-containing protein / ABA-responsive
Vitvi02g01019	Vitvi11g00240	11	VIT_02s0033g00410	VIT_11s0016g02870	MYBA1	-	Peptidase alpha subunit, Mitochondrial
Vitvi02g01019	Vitvi11g00545	11	VIT_02s0033g00410	VIT_11s0118g00220	MYBA1	-	Chloride channel protein CLC
Vitvi02g01019	Vitvi11g00584	11	VIT_02s0033g00410	VIT_11s0118g00590	MYBA1	-	Unknown protein
Vitvi02g01019	Vitvi11g01385	11	VIT_02s0033g00410	VIT_11s0016g02760	MYBA1	-	No hit
Vitvi02g01019	Vitvi11g01407	11	VIT_02s0033g00410	-	MYBA1	-	NA
Vitvi02g01019	Vitvi12g00463	11	VIT_02s0033g00410	VIT_12s0059g01650	MYBA1	-	Division site determinant MinD, Plastid
Vitvi02g01019	Vitvi12g02185	11	VIT_02s0033g00410	VIT_12s0142g00160	MYBA1	-	Unknown protein
Vitvi02g01019	Vitvi12g02458	11	VIT_02s0033g00410	VIT_12s0057g00080	MYBA1	-	Wound-induced
Vitvi02g01019	Vitvi13g00355	11	VIT_02s0033g00410	VIT_13s0019g02360	MYBA1	-	Pyrroline-5-carboxylate synthetase
Vitvi02g01019	Vitvi13g01379	11	VIT_02s0033g00410	VIT_13s0084g00240	MYBA1	-	Steroid sulfotransferase
Vitvi02g01019	Vitvi13g01857	11	VIT_02s0033g00410	VIT_13s0320g00070	MYBA1	-	Myosin-like protein XIF
Vitvi02g01019	Vitvi13g02046	11	VIT_02s0033g00410	VIT_13s0019g03650	MYBA1	-	RARE-cold-inducible 2A
Vitvi02g01019	Vitvi14g01144	11	VIT_02s0033g00410	VIT_14s0006g02620	MYBA1	-	Cgi67 serine protease
Vitvi02g01019	Vitvi14g01413	11	VIT_02s0033g00410	VIT_14s0068g00520	MYBA1	-	F-box domain containing protein
Vitvi02g01019	Vitvi14g01596	11	VIT_02s0033g00410	VIT_14s0171g00400	MYBA1	-	Lysine histidine transporter 1
Vitvi02g01019	Vitvi14g01734	11	VIT_02s0033g00410	VIT_14s0066g00960	MYBA1	-	Glutaredoxin
Vitvi02g01019	Vitvi14g01763	11	VIT_02s0033g00410	VIT_14s0066g01210	MYBA1	-	Carbonic anhydrase, chloroplast precursor
Vitvi02g01019	Vitvi14g03008	11	VIT_02s0033g00410	VIT_14s0066g00700	MYBA1	-	Oleosin H-isoform
Vitvi02g01019	Vitvi15g00792	11	VIT_02s0033g00410	VIT_15s0048g01420	MYBA1	-	Plastocyanin domain-containing protein
Vitvi02g01019	Vitvi15g00867	11	VIT_02s0033g00410	VIT_15s0048g02390	MYBA1	-	Wall-associated receptor kinase-like 14
Vitvi02g01019	Vitvi15g00912	11	VIT_02s0033g00410	VIT_15s0048g02870	MYBA1	-	Homeobox-leucine zipper protein HB-7
Vitvi02g01019	Vitvi15g00959	11	VIT_02s0033g00410	VIT_15s0046g00480	MYBA1	-	Wax synthase
Vitvi02g01019	Vitvi15g01038	11	VIT_02s0033g00410	VIT_15s0046g01590	MYBA1	-	Acidic chitinase III
Vitvi02g01019	Vitvi15g01104	11	VIT_02s0033g00410	VIT_15s0046g02330	MYBA1	-	Unknown protein
Vitvi02g01019	Vitvi15g01289	11	VIT_02s0033g00410	VIT_15s0024g01750	MYBA1	-	Protein kinase
Vitvi02g01019	Vitvi16g00024	11	VIT_02s0033g00410	VIT_16s0039g00490	MYBA1	-	Unknown protein
Vitvi02g01019	Vitvi16g00034	11	VIT_02s0033g00410	VIT_16s0039g00720	MYBA1	-	Folate-biopterin transporter
Vitvi02g01019	Vitvi16g02059	11	VIT_02s0033g00410	VIT_16s0098g00790	MYBA1	-	Copper-binding family protein
Vitvi02g01019	Vitvi17g00054	11	VIT_02s0033g00410	VIT_17s0000g00570	MYBA1	-	Unknown protein
Vitvi02g01019	Vitvi17g00152	11	VIT_02s0033g00410	-	MYBA1	-	Unknown protein
Vitvi02g01019	Vitvi18g00606	11	VIT_02s0033g00410	VIT_18s0001g08490	MYBA1	-	Early-responsive to dehydration
Vitvi02g01019	Vitvi18g00608	11	VIT_02s0033g00410	VIT_18s0001g08510	MYBA1	-	Lipase family
Vitvi02g01019	Vitvi18g01273	11	VIT_02s0033g00410	VIT_18s0166g00150	MYBA1	-	No hit
Vitvi02g01019	Vitvi18g02534	11	VIT_02s0033g00410	VIT_18s0001g02770	MYBA1	-	Alpha-L-fucosidase 2 precursor
Vitvi02g01019	Vitvi18g02819	11	VIT_02s0033g00410	VIT_18s0001g14790; VIT_18s0001g14800	MYBA1	-	Lipase 3 (EXL3) family II extracellular
Vitvi02g01019	Vitvi18g03215	11	VIT_02s0033g00410	-	MYBA1	-	NA
Vitvi02g01019	Vitvi19g01484	11	VIT_02s0033g00410	VIT_19s0027g00230	MYBA1	NAC33	NAC domain-containing protein 22
Vitvi02g01019	Vitvi00g02173	10	VIT_02s0033g00410	VIT_00s1455g00010	MYBA1	-	Expansin beta 1 precursor
Vitvi02g01019	Vitvi00g02289	10	VIT_02s0033g00410	VIT_00s2419g00010	MYBA1	-	Heavy-metal-associated domain-containing protein
Vitvi02g01019	Vitvi00g02347	10	VIT_02s0033g00410	-	MYBA1	-	NA
Vitvi02g01019	Vitvi01g00037	10	VIT_02s0033g00410	VIT_01s0011g00410	MYBA1	-	Nuclear transport factor 2 (NTF2)
Vitvi02g01019	Vitvi01g00121	10	VIT_02s0033g00410	VIT_01s0011g01500; VIT_01s0011g01510	MYBA1	-	No hit
Vitvi02g01019	Vitvi01g00187	10	VIT_02s0033g00410	VIT_01s0011g02310	MYBA1	-	Unknown protein
Vitvi02g01019	Vitvi01g00386	10	VIT_02s0033g00410	VIT_01s0011g04640	MYBA1	-	Auxin Efflux Carrier
Vitvi02g01019	Vitvi01g00388	10	VIT_02s0033g00410	VIT_01s0011g04650	MYBA1	-	Unknown protein
Vitvi02g01019	Vitvi01g01030	10	VIT_02s0033g00410	VIT_01s0026g02620	MYBA1	-	Expansin [Vitis labrusca x Vitis vinifera] EXPA15
Vitvi02g01019	Vitvi01g01436	10	VIT_02s0033g00410	VIT_01s0010g01680	MYBA1	-	Glutaredoxin
Vitvi02g01019	Vitvi01g01508	10	VIT_02s0033g00410	VIT_01s0010g02260	MYBA1	-	Esterase
Vitvi02g01019	Vitvi01g01678	10	VIT_02s0033g00410	VIT_01s0010g03910	MYBA1	-	Squamosa promoter-binding protein 13 (SPL13)
Vitvi02g01019	Vitvi01g02061	10	VIT_02s0033g00410	VIT_01s0127g00590	MYBA1	-	Protein disulfide isomerase
Vitvi02g01019	Vitvi02g00020	10	VIT_02s0033g00410	VIT_02s0025g00240	MYBA1	CHYB1	Beta-carotene hydroxylase
Vitvi02g01019	Vitvi02g00326	10	VIT_02s0033g00410	VIT_02s0025g03530	MYBA1	-	Gamma-glutamylcysteine synthetase
Vitvi02g01019	Vitvi02g00343	10	VIT_02s0033g00410	-	MYBA1	-	NA
Vitvi02g01019	Vitvi02g00936	10	VIT_02s0033g00410	VIT_02s0109g00230	MYBA1	-	Early-responsive to dehydration protein / ERD protein
Vitvi02g01019	Vitvi02g01416	10	VIT_02s0033g00410	VIT_02s0025g04890	MYBA1	-	CYP76B1
Vitvi02g01019	Vitvi03g00080	10	VIT_02s0033g00410	VIT_03s0038g01380	MYBA1	-	Calcium-binding EF hand
Vitvi02g01019	Vitvi03g00104	10	VIT_02s0033g00410	VIT_03s0038g01930	MYBA1	-	Peptidyl-prolyl cis-trans isomerase ROC5 (rotamase CYP 5)
Vitvi02g01019	Vitvi03g00247	10	VIT_02s0033g00410	VIT_03s0038g03940	MYBA1	-	Tonoplast monosaccharide transporter2
Vitvi02g01019	Vitvi03g00692	10	VIT_02s0033g00410	VIT_03s0091g01240	MYBA1	-	Serine carboxypeptidase S10
Vitvi02g01019	Vitvi04g00633	10	VIT_02s0033g00410	VIT_04s0008g07020	MYBA1	-	Tic55 (translocon at the inner envelope membrane of chloroplasts 55)
Vitvi02g01019	Vitvi04g01368	10	VIT_02s0033g00410	VIT_04s0023g02480	MYBA1	-	Dehydrin 1b
Vitvi02g01019	Vitvi04g01462	10	VIT_02s0033g00410	VIT_04s0023g03420	MYBA1	-	Alcium-dependent protein kinase 16 CPK16
Vitvi02g01019	Vitvi04g01556	10	VIT_02s0033g00410	VIT_04s0210g00170	MYBA1	-	Squamosa promoter-binding protein 12 (SPL12)
Vitvi02g01019	Vitvi04g01887	10	VIT_02s0033g00410	-	MYBA1	-	NA
Vitvi02g01019	Vitvi04g01893	10	VIT_02s0033g00410	VIT_04s0008g05030	MYBA1	-	Ras GTP-binding protein (RAN3)
Vitvi02g01019	Vitvi04g02122	10	VIT_02s0033g00410	VIT_04s0023g02280	MYBA1	-	S-adenosyl-L-methionine:salicylic acid carboxyl methyltransferase
Vitvi02g01019	Vitvi04g02143	10	VIT_02s0033g00410	VIT_04s0023g02920	MYBA1	-	Unknown protein
Vitvi02g01019	Vitvi04g02149	10	VIT_02s0033g00410	-	MYBA1	-	NA
Vitvi02g01019	Vitvi05g00204	10	VIT_02s0033g00410	VIT_05s0020g00330	MYBA1	-	Galactinol synthase
Vitvi02g01019	Vitvi05g00377	10	VIT_02s0033g00410	VIT_05s0020g02170	MYBA1	-	Sugar transporter ERD6-like 16
Vitvi02g01019	Vitvi05g00510	10	VIT_02s0033g00410	VIT_05s0020g03530	MYBA1	-	Late embryogenesis abundant protein D-34 (LEA D-34)
Vitvi02g01019	Vitvi05g00681	10	VIT_02s0033g00410	VIT_05s0049g00040; VIT_05s0049g00050	MYBA1	-	Cellulose synthase CSLG2
Vitvi02g01019	Vitvi05g01347	10	VIT_02s0033g00410	VIT_05s0062g01110	MYBA1	Z-ISO	Sodium symporter
Vitvi02g01019	Vitvi05g01384	10	VIT_02s0033g00410	VIT_05s0124g00080	MYBA1	-	No hit
Vitvi02g01019	Vitvi05g01950	10	VIT_02s0033g00410	VIT_05s0049g00800	MYBA1	-	Unknown protein
Vitvi02g01019	Vitvi06g00109	10	VIT_02s0033g00410	-	MYBA1	-	Unknown protein
Vitvi02g01019	Vitvi06g00331	10	VIT_02s0033g00410	VIT_06s0004g03310	MYBA1	-	Hydrolase, alpha/beta fold
Vitvi02g01019	Vitvi06g00366	10	VIT_02s0033g00410	VIT_06s0004g03630	MYBA1	-	HAD superfamily hydrolase
Vitvi02g01019	Vitvi06g00430	10	VIT_02s0033g00410	VIT_06s0004g04350	MYBA1	-	Unknown protein
Vitvi02g01019	Vitvi06g01237	10	VIT_02s0033g00410	VIT_06s0009g03430	MYBA1	-	Zinc finger (C3HC4-type ring finger)
Vitvi02g01019	Vitvi06g01752	10	VIT_02s0033g00410	VIT_06s0004g06770	MYBA1	-	No hit
Vitvi02g01019	Vitvi07g00128	10	VIT_02s0033g00410	VIT_07s0151g01060	MYBA1	CHI4	Chalcone isomerase
Vitvi02g01019	Vitvi07g00455	10	VIT_02s0033g00410	VIT_07s0005g01950	MYBA1	MYB108B	Myb domain protein 78
Vitvi02g01019	Vitvi07g00485	10	VIT_02s0033g00410	VIT_07s0005g02200	MYBA1	-	Autophagy 8i (APG8i)
Vitvi02g01019	Vitvi07g01395	10	VIT_02s0033g00410	VIT_00s0324g00070	MYBA1	-	Cis-zeatin O-beta-D-glucosyltransferase
Vitvi02g01019	Vitvi07g01562	10	VIT_02s0033g00410	VIT_00s0322g00030	MYBA1	-	Alpha-6-galactosyltransferase
Vitvi02g01019	Vitvi07g02192	10	VIT_02s0033g00410	-	MYBA1	-	NA
Vitvi02g01019	Vitvi07g02555	10	VIT_02s0033g00410	VIT_00s0346g00110	MYBA1	-	Mannitol dehydrogenase
Vitvi02g01019	Vitvi07g02578	10	VIT_02s0033g00410	VIT_00s0407g00020	MYBA1	-	2-oxoglutarate/malate carrier protein, Mitochondrial
Vitvi02g01019	Vitvi07g03030	10	VIT_02s0033g00410	VIT_00s0662g00040; VIT_00s0663g00010; VIT_00s0663g00020	MYBA1	-	Ethylene-responsive transcription factor related to APETALA2 4
Vitvi02g01019	Vitvi08g00091	10	VIT_02s0033g00410	VIT_08s0056g01070	MYBA1	-	MATE efflux family protein
Vitvi02g01019	Vitvi08g00854	10	VIT_02s0033g00410	VIT_08s0058g01230	MYBA1	-	Non-specific lipid-transfer protein
Vitvi02g01019	Vitvi08g00902	10	VIT_02s0033g00410	VIT_08s0040g00380	MYBA1	-	Zinc finger (DHHC type) family
Vitvi02g01019	Vitvi08g01043	10	VIT_02s0033g00410	VIT_08s0040g01950	MYBA1	-	Zinc finger (C3HC4-type ring finger)
Vitvi02g01019	Vitvi08g01940	10	VIT_02s0033g00410	VIT_08s0007g08840	MYBA1	-	Glycosyl transferaseHGA1
Vitvi02g01019	Vitvi08g02107	10	VIT_02s0033g00410	VIT_08s0040g00440	MYBA1	-	Unknown protein
Vitvi02g01019	Vitvi08g02211	10	VIT_02s0033g00410	VIT_08s0007g01110	MYBA1	-	No hit
Vitvi02g01019	Vitvi09g00355	10	VIT_02s0033g00410	VIT_09s0002g04280	MYBA1	-	Dynein light chain LC6, flagellar outer arm
Vitvi02g01019	Vitvi09g00559	10	VIT_02s0033g00410	VIT_09s0002g06420	MYBA1	-	Lactoylglutathione lyase
Vitvi02g01019	Vitvi09g01409	10	VIT_02s0033g00410	VIT_09s0054g01040	MYBA1	-	Unknown protein
Vitvi02g01019	Vitvi10g00223	10	VIT_02s0033g00410	VIT_00s0194g00110	MYBA1	-	4-nitrophenylphosphatase
Vitvi02g01019	Vitvi10g00509	10	VIT_02s0033g00410	VIT_10s0003g00410	MYBA1	-	MLO6 (mildew resistance locus O 6)
Vitvi02g01019	Vitvi10g00600	10	VIT_02s0033g00410	VIT_10s0003g01420	MYBA1	-	CBL-interacting protein kinase 19 CIPK19
Vitvi02g01019	Vitvi10g00601	10	VIT_02s0033g00410	VIT_10s0003g01430	MYBA1	-	MEE62 (maternal effect embryo arrest 62)
Vitvi02g01019	Vitvi10g00862	10	VIT_02s0033g00410	VIT_10s0003g04180	MYBA1	-	Early-responsive to dehydration stress protein (ERD4)
Vitvi02g01019	Vitvi10g01325	10	VIT_02s0033g00410	VIT_10s0042g01360	MYBA1	-	Unknown protein
Vitvi02g01019	Vitvi10g01547	10	VIT_02s0033g00410	VIT_10s0071g00850	MYBA1	-	Binding
Vitvi02g01019	Vitvi10g02161	10	VIT_02s0033g00410	VIT_00s0271g00110	MYBA1	-	flavodoxin-like quinone reductase 1
Vitvi02g01019	Vitvi11g00026	10	VIT_02s0033g00410	VIT_11s0016g00440	MYBA1	-	Phosphoinositide phosphatase
Vitvi02g01019	Vitvi11g00195	10	VIT_02s0033g00410	VIT_11s0016g02380	MYBA1	-	1-aminocyclopropane-1-carboxylate oxidase 2
Vitvi02g01019	Vitvi11g00245	10	VIT_02s0033g00410	VIT_11s0016g02920	MYBA1	-	Unknown protein
Vitvi02g01019	Vitvi11g00270	10	VIT_02s0033g00410	VIT_11s0016g03180	MYBA1	-	ABI1 (ABA insensitive 1)
Vitvi02g01019	Vitvi11g00543	10	VIT_02s0033g00410	VIT_11s0118g00210	MYBA1	-	Nodulation receptor kinase
Vitvi02g01019	Vitvi11g00547	10	VIT_02s0033g00410	VIT_11s0118g00230	MYBA1	-	ATSYTE/NTMC2T2.1/NTMC2TYPE2.1/SYTE
Vitvi02g01019	Vitvi11g01415	10	VIT_02s0033g00410	VIT_11s0016g04330	MYBA1	-	Unknown
Vitvi02g01019	Vitvi12g00209	10	VIT_02s0033g00410	VIT_12s0028g02440	MYBA1	-	Unknown protein
Vitvi02g01019	Vitvi12g00300	10	VIT_02s0033g00410	-	MYBA1	-	NA
Vitvi02g01019	Vitvi12g02459	10	VIT_02s0033g00410	VIT_12s0057g00090	MYBA1	-	Wound-induced
Vitvi02g01019	Vitvi12g02758	10	VIT_02s0033g00410	VIT_12s0035g02100	MYBA1	-	Glutathione S-transferase Z1 GSTZ1
Vitvi02g01019	Vitvi13g00035	10	VIT_02s0033g00410	VIT_13s0067g00700	MYBA1	-	Hydrolase, alpha/beta fold
Vitvi02g01019	Vitvi13g00046	10	VIT_02s0033g00410	VIT_13s0067g00870	MYBA1	-	Peptidyl-prolyl cis-trans isomerase ROC7 (rotamase CyP 7)
Vitvi02g01019	Vitvi13g00225	10	VIT_02s0033g00410	VIT_13s0067g03820	MYBA1	CHI1	Chalcone--flavonone isomerase (Chalcone isomerase)
Vitvi02g01019	Vitvi13g00639	10	VIT_02s0033g00410	VIT_13s0019g04610	MYBA1	-	Salt stress-inducible protein kinase
Vitvi02g01019	Vitvi13g01626	10	VIT_02s0033g00410	VIT_13s0158g00150	MYBA1	-	Crinkly4
Vitvi02g01019	Vitvi13g01911	10	VIT_02s0033g00410	VIT_13s0067g02870	MYBA1	-	Chalcone-flavanone isomerase
Vitvi02g01019	Vitvi14g00157	10	VIT_02s0033g00410	VIT_14s0060g01990	MYBA1	-	ATPP2-B15 (Phloem protein 2-B15)
Vitvi02g01019	Vitvi14g00380	10	VIT_02s0033g00410	VIT_14s0030g01240	MYBA1	-	Transport inhibitor response 1 protein
Vitvi02g01019	Vitvi14g00437	10	VIT_02s0033g00410	VIT_14s0030g01880	MYBA1	-	Calmodulin-binding region IQD26
Vitvi02g01019	Vitvi14g00646	10	VIT_02s0033g00410	VIT_14s0036g00810	MYBA1	-	HMG-CoA synthase 2
Vitvi02g01019	Vitvi14g01354	10	VIT_02s0033g00410	VIT_14s0083g01140	MYBA1	-	B12D
Vitvi02g01019	Vitvi14g01419	10	VIT_02s0033g00410	VIT_14s0068g00640	MYBA1	-	Acetyl-CoA synthetase
Vitvi02g01019	Vitvi14g01560	10	VIT_02s0033g00410	VIT_14s0068g02190	MYBA1	-	Chloride channel protein B
Vitvi02g01019	Vitvi14g02467	10	VIT_02s0033g00410	VIT_14s0060g01010	MYBA1	-	Basic helix-loop-helix (bHLH) family
Vitvi02g01019	Vitvi14g02988	10	VIT_02s0033g00410	VIT_14s0171g00340	MYBA1	-	F-box family protein
Vitvi02g01019	Vitvi15g00076	10	VIT_02s0033g00410	VIT_15s0024g00820	MYBA1	-	Stress-induced protein
Vitvi02g01019	Vitvi15g00537	10	VIT_02s0033g00410	VIT_15s0021g01280	MYBA1	-	Cyclin-U4-1 (CycU4;1) CYCP4;1
Vitvi02g01019	Vitvi15g00727	10	VIT_02s0033g00410	VIT_15s0048g00740	MYBA1	-	unknown
Vitvi02g01019	Vitvi15g00773	10	VIT_02s0033g00410	VIT_15s0048g01230	MYBA1	-	1-acylglycerol-3-phosphate O-acyltransferase
Vitvi02g01019	Vitvi15g00882	10	VIT_02s0033g00410	VIT_15s0048g02570	MYBA1	-	Component of oligomeric golgi complex 4
Vitvi02g01019	Vitvi15g01044	10	VIT_02s0033g00410	VIT_15s0046g01610	MYBA1	-	Acidic endochitinase (CHIB1)
Vitvi02g01019	Vitvi15g01101	10	VIT_02s0033g00410	VIT_15s0046g02300	MYBA1	-	Beta-cyanoalanine synthase
Vitvi02g01019	Vitvi16g00010	10	VIT_02s0033g00410	VIT_16s0039g00220	MYBA1	-	Aquaporin BETA-TIP
Vitvi02g01019	Vitvi16g00477	10	VIT_02s0033g00410	VIT_16s0013g01940	MYBA1	-	Kinase-like protein TMKL1
Vitvi02g01019	Vitvi16g00926	10	VIT_02s0033g00410	VIT_16s0100g00260; VIT_16s0100g00270	MYBA1	-	No hit
Vitvi02g01019	Vitvi16g01359	10	VIT_02s0033g00410	VIT_16s0098g01150	MYBA1	-	Auxin-responsive SAUR29
Vitvi02g01019	Vitvi16g01695	10	VIT_02s0033g00410	-	MYBA1	-	NA

## Sheet: MYBA2-TI
Source	Target	Interaction	V1 Source	V1 Target	GRAPEDIA gene name	Target gene name
Vitvi02g01015	Vitvi02g01310	51	VIT_02s0033g00390	VIT_02s0033g00380	MYBA2	MYBA8
Vitvi02g01015	Vitvi02g01024	45	VIT_02s0033g00390	VIT_02s0033g00450	MYBA2	MYBA3
Vitvi02g01015	Vitvi02g01019	36	VIT_02s0033g00390	VIT_02s0033g00410	MYBA2	MYBA1
Vitvi02g01015	Vitvi19g00706	31	VIT_02s0033g00390	VIT_19s0015g00760	MYBA2	-
Vitvi02g01015	Vitvi06g00387	27	VIT_02s0033g00390	VIT_06s0004g03910	MYBA2	-
Vitvi02g01015	Vitvi15g00960	25	VIT_02s0033g00390	VIT_15s0046g00490	MYBA2	-
Vitvi02g01015	Vitvi16g00156	25	VIT_02s0033g00390	VIT_16s0039g02230	MYBA2	UFGT1
Vitvi02g01015	Vitvi02g01537	23	VIT_02s0033g00390	VIT_02s0012g02810	MYBA2	-
Vitvi02g01015	Vitvi03g01816	23	VIT_02s0033g00390	VIT_03s0017g00870	MYBA2	3AT
Vitvi02g01015	Vitvi04g00880	23	VIT_02s0033g00390	VIT_04s0079g00690	MYBA2	GST4
Vitvi02g01015	Vitvi16g01913	23	VIT_02s0033g00390	VIT_16s0050g00910	MYBA2	AM2
Vitvi02g01015	Vitvi02g01408	22	VIT_02s0033g00390	VIT_02s0025g04330	MYBA2	-
Vitvi02g01015	Vitvi04g01685	22	VIT_02s0033g00390	VIT_04s0044g01230	MYBA2	-
Vitvi02g01015	Vitvi05g00963	22	VIT_02s0033g00390	VIT_05s0051g00670	MYBA2	NCED6
Vitvi02g01015	Vitvi13g00046	22	VIT_02s0033g00390	VIT_13s0067g00870	MYBA2	-
Vitvi02g01015	Vitvi14g00156	22	VIT_02s0033g00390	VIT_14s0060g01980	MYBA2	-
Vitvi02g01015	Vitvi19g00581	22	VIT_02s0033g00390	VIT_19s0090g01340	MYBA2	-
Vitvi02g01015	Vitvi01g02265	21	VIT_02s0033g00390	VIT_01s0010g03510	MYBA2	AOMT1
Vitvi02g01015	Vitvi05g00563	21	VIT_02s0033g00390	VIT_05s0020g04110	MYBA2	-
Vitvi02g01015	Vitvi10g00558	21	VIT_02s0033g00390	VIT_10s0003g01020	MYBA2	-
Vitvi02g01015	Vitvi14g02990	21	VIT_02s0033g00390	VIT_14s0171g00360	MYBA2	-
Vitvi02g01015	Vitvi06g00772	20	VIT_02s0033g00390	VIT_06s0004g07790	MYBA2	-
Vitvi02g01015	Vitvi08g00854	20	VIT_02s0033g00390	VIT_08s0058g01230	MYBA2	-
Vitvi02g01015	Vitvi12g00355	20	VIT_02s0033g00390	VIT_12s0059g00490	MYBA2	-
Vitvi02g01015	Vitvi14g01144	20	VIT_02s0033g00390	VIT_14s0006g02620	MYBA2	-
Vitvi02g01015	Vitvi16g01036	20	VIT_02s0033g00390	VIT_16s0050g00390	MYBA2	4CL13
Vitvi02g01015	Vitvi17g00598	20	VIT_02s0033g00390	VIT_17s0000g06190	MYBA2	MYB30A
Vitvi02g01015	Vitvi18g00917	20	VIT_02s0033g00390	VIT_18s0001g11930	MYBA2	-
Vitvi02g01015	Vitvi18g02534	20	VIT_02s0033g00390	VIT_18s0001g02770	MYBA2	-
Vitvi02g01015	Vitvi19g00760	20	VIT_02s0033g00390	VIT_19s0015g01300	MYBA2	-
Vitvi02g01015	Vitvi01g01436	19	VIT_02s0033g00390	VIT_01s0010g01680	MYBA2	-
Vitvi02g01015	Vitvi02g00263	19	VIT_02s0033g00390	VIT_02s0025g02920	MYBA2	COMT5
Vitvi02g01015	Vitvi03g00080	19	VIT_02s0033g00390	VIT_03s0038g01380	MYBA2	-
Vitvi02g01015	Vitvi03g01703	19	VIT_02s0033g00390	VIT_03s0097g00460	MYBA2	-
Vitvi02g01015	Vitvi04g01296	19	VIT_02s0033g00390	VIT_04s0023g01800	MYBA2	-
Vitvi02g01015	Vitvi06g01895	19	VIT_02s0033g00390	VIT_06s0009g03010	MYBA2	F3'5'H8
Vitvi02g01015	Vitvi08g02143	19	VIT_02s0033g00390	VIT_08s0040g01820	MYBA2	-
Vitvi02g01015	Vitvi11g00336	19	VIT_02s0033g00390	VIT_11s0016g03920	MYBA2	-
Vitvi02g01015	Vitvi13g00639	19	VIT_02s0033g00390	VIT_13s0019g04610	MYBA2	-
Vitvi02g01015	Vitvi14g03078	19	VIT_02s0033g00390	VIT_14s0108g00450	MYBA2	-
Vitvi02g01015	Vitvi19g00749	19	VIT_02s0033g00390	VIT_19s0015g01220	MYBA2	-
Vitvi02g01015	Vitvi19g01484	19	VIT_02s0033g00390	VIT_19s0027g00230	MYBA2	NAC33
Vitvi02g01015	Vitvi19g02039	19	VIT_02s0033g00390	VIT_19s0090g01360	MYBA2	-
Vitvi02g01015	Vitvi02g00333	18	VIT_02s0033g00390	VIT_02s0025g03600	MYBA2	-
Vitvi02g01015	Vitvi02g01406	18	VIT_02s0033g00390	VIT_02s0025g04290; VIT_02s0025g04300; VIT_02s0025g04310	MYBA2	-
Vitvi02g01015	Vitvi05g01324	18	VIT_02s0033g00390	VIT_05s0062g00890; VIT_05s0062g00900	MYBA2	-
Vitvi02g01015	Vitvi05g01583	18	VIT_02s0033g00390	VIT_05s0094g00340	MYBA2	-
Vitvi02g01015	Vitvi05g01931	18	VIT_02s0033g00390	VIT_05s0049g00520	MYBA2	-
Vitvi02g01015	Vitvi06g00158	18	VIT_02s0033g00390	VIT_06s0004g01510	MYBA2	-
Vitvi02g01015	Vitvi06g01329	18	VIT_02s0033g00390	VIT_06s0061g00550	MYBA2	-
Vitvi02g01015	Vitvi06g01894	18	VIT_02s0033g00390	VIT_06s0009g03000	MYBA2	F3'5'H7
Vitvi02g01015	Vitvi07g01562	18	VIT_02s0033g00390	VIT_00s0322g00030	MYBA2	-
Vitvi02g01015	Vitvi08g00138	18	VIT_02s0033g00390	VIT_08s0056g01600; VIT_08s0056g01610	MYBA2	-
Vitvi02g01015	Vitvi08g01478	18	VIT_02s0033g00390	VIT_08s0007g03560	MYBA2	ANM1
Vitvi02g01015	Vitvi08g01701	18	VIT_02s0033g00390	VIT_08s0007g06040	MYBA2	-
Vitvi02g01015	Vitvi10g01796	18	VIT_02s0033g00390	VIT_10s0003g01530	MYBA2	-
Vitvi02g01015	Vitvi10g01915	18	VIT_02s0033g00390	VIT_10s0003g04950	MYBA2	-
Vitvi02g01015	Vitvi12g00084	18	VIT_02s0033g00390	VIT_12s0028g00960	MYBA2	PSY2
Vitvi02g01015	Vitvi16g00034	18	VIT_02s0033g00390	VIT_16s0039g00720	MYBA2	-
Vitvi02g01015	Vitvi16g00964	18	VIT_02s0033g00390	VIT_16s0100g00570	MYBA2	-
Vitvi02g01015	Vitvi18g00177	18	VIT_02s0033g00390	VIT_18s0001g01030	MYBA2	-
Vitvi02g01015	Vitvi19g01864	18	VIT_02s0033g00390	VIT_19s0014g02450	MYBA2	-
Vitvi02g01015	Vitvi19g02000	18	VIT_02s0033g00390	VIT_19s0177g00230	MYBA2	-
Vitvi02g01015	Vitvi01g00729	17	VIT_02s0033g00390	VIT_01s0127g00680	MYBA2	-
Vitvi02g01015	Vitvi02g00651	17	VIT_02s0033g00390	VIT_02s0012g00760	MYBA2	-
Vitvi02g01015	Vitvi02g01415	17	VIT_02s0033g00390	VIT_02s0025g04880	MYBA2	-
Vitvi02g01015	Vitvi05g00715	17	VIT_02s0033g00390	VIT_05s0049g00510	MYBA2	-
Vitvi02g01015	Vitvi06g01752	17	VIT_02s0033g00390	VIT_06s0004g06770	MYBA2	-
Vitvi02g01015	Vitvi06g01885	17	VIT_02s0033g00390	VIT_06s0009g02840	MYBA2	F3'5'H3
Vitvi02g01015	Vitvi07g00538	17	VIT_02s0033g00390	VIT_07s0005g02710	MYBA2	-
Vitvi02g01015	Vitvi07g01730	17	VIT_02s0033g00390	VIT_07s0031g00460	MYBA2	-
Vitvi02g01015	Vitvi08g01888	17	VIT_02s0033g00390	VIT_08s0007g08290	MYBA2	-
Vitvi02g01015	Vitvi10g01547	17	VIT_02s0033g00390	VIT_10s0071g00850	MYBA2	-
Vitvi02g01015	Vitvi10g01606	17	VIT_02s0033g00390	VIT_10s0116g00370	MYBA2	-
Vitvi02g01015	Vitvi11g00270	17	VIT_02s0033g00390	VIT_11s0016g03180	MYBA2	-
Vitvi02g01015	Vitvi11g00542	17	VIT_02s0033g00390	VIT_11s0118g00200	MYBA2	-
Vitvi02g01015	Vitvi14g00423	17	VIT_02s0033g00390	VIT_14s0030g01730	MYBA2	-
Vitvi02g01015	Vitvi14g02988	17	VIT_02s0033g00390	VIT_14s0171g00340	MYBA2	-
Vitvi02g01015	Vitvi15g01151	17	VIT_02s0033g00390	VIT_15s0046g03090	MYBA2	-
Vitvi02g01015	Vitvi16g00196	17	VIT_02s0033g00390	VIT_16s0039g02700	MYBA2	-
Vitvi02g01015	Vitvi17g00102	17	VIT_02s0033g00390	VIT_17s0000g01280	MYBA2	WRKY52
Vitvi02g01015	Vitvi01g00103	16	VIT_02s0033g00390	VIT_01s0011g01290	MYBA2	-
Vitvi02g01015	Vitvi01g00787	16	VIT_02s0033g00390	VIT_01s0026g00220	MYBA2	-
Vitvi02g01015	Vitvi01g01038	16	VIT_02s0033g00390	VIT_01s0026g02710	MYBA2	NAC26
Vitvi02g01015	Vitvi01g01476	16	VIT_02s0033g00390	VIT_01s0010g02030	MYBA2	-
Vitvi02g01015	Vitvi02g00717	16	VIT_02s0033g00390	VIT_02s0012g01570	MYBA2	CCR2
Vitvi02g01015	Vitvi02g01778	16	VIT_02s0033g00390	VIT_02s0234g00110	MYBA2	-
Vitvi02g01015	Vitvi03g01834	16	VIT_02s0033g00390	VIT_03s0017g01290	MYBA2	-
Vitvi02g01015	Vitvi04g00121	16	VIT_02s0033g00390	VIT_04s0008g01380	MYBA2	-
Vitvi02g01015	Vitvi05g00377	16	VIT_02s0033g00390	VIT_05s0020g02170	MYBA2	-
Vitvi02g01015	Vitvi05g00553	16	VIT_02s0033g00390	VIT_05s0020g04010	MYBA2	-
Vitvi02g01015	Vitvi05g01946	16	VIT_02s0033g00390	VIT_05s0049g00760	MYBA2	-
Vitvi02g01015	Vitvi08g00972	16	VIT_02s0033g00390	VIT_08s0040g01170; VIT_08s0040g01180	MYBA2	-
Vitvi02g01015	Vitvi08g01242	16	VIT_02s0033g00390	VIT_08s0007g00820	MYBA2	-
Vitvi02g01015	Vitvi08g01993	16	VIT_02s0033g00390	VIT_08s0056g01240	MYBA2	-
Vitvi02g01015	Vitvi09g00156	16	VIT_02s0033g00390	VIT_09s0002g01850	MYBA2	-
Vitvi02g01015	Vitvi09g00385	16	VIT_02s0033g00390	VIT_09s0002g04580	MYBA2	-
Vitvi02g01015	Vitvi09g00627	16	VIT_02s0033g00390	VIT_09s0002g07110	MYBA2	-
Vitvi02g01015	Vitvi10g00044	16	VIT_02s0033g00390	VIT_10s0116g00820	MYBA2	-
Vitvi02g01015	Vitvi11g00385	16	VIT_02s0033g00390	VIT_11s0016g04390	MYBA2	-
Vitvi02g01015	Vitvi11g01507	16	VIT_02s0033g00390	VIT_11s0037g00470	MYBA2	-
Vitvi02g01015	Vitvi13g01379	16	VIT_02s0033g00390	VIT_13s0084g00240	MYBA2	-
Vitvi02g01015	Vitvi14g00417	16	VIT_02s0033g00390	VIT_14s0030g01660	MYBA2	-
Vitvi02g01015	Vitvi14g01419	16	VIT_02s0033g00390	VIT_14s0068g00640	MYBA2	-
Vitvi02g01015	Vitvi14g01448	16	VIT_02s0033g00390	VIT_14s0068g00920	MYBA2	CHS1
Vitvi02g01015	Vitvi14g01596	16	VIT_02s0033g00390	VIT_14s0171g00400	MYBA2	-
Vitvi02g01015	Vitvi16g00796	16	VIT_02s0033g00390	VIT_16s0022g01440	MYBA2	-
Vitvi02g01015	Vitvi16g01800	16	VIT_02s0033g00390	VIT_16s0022g00960	MYBA2	-
Vitvi02g01015	Vitvi17g00085	16	VIT_02s0033g00390	VIT_17s0000g01080	MYBA2	-
Vitvi02g01015	Vitvi17g01086	16	VIT_02s0033g00390	VIT_17s0000g00920	MYBA2	-
Vitvi02g01015	Vitvi18g03225	16	VIT_02s0033g00390	VIT_18s0089g00160	MYBA2	-
Vitvi02g01015	Vitvi19g00270	16	VIT_02s0033g00390	VIT_19s0014g03290	MYBA2	NAC17
Vitvi02g01015	Vitvi19g00282	16	VIT_02s0033g00390	VIT_19s0014g03410	MYBA2	-
Vitvi02g01015	Vitvi02g00435	15	VIT_02s0033g00390	VIT_02s0025g04720	MYBA2	LDOX1
Vitvi02g01015	Vitvi02g01481	15	VIT_02s0033g00390	VIT_02s0012g00500	MYBA2	-
Vitvi02g01015	Vitvi03g00374	15	VIT_02s0033g00390	VIT_03s0063g02030	MYBA2	HDR
Vitvi02g01015	Vitvi03g00435	15	VIT_02s0033g00390	VIT_03s0063g01290	MYBA2	-
Vitvi02g01015	Vitvi04g00736	15	VIT_02s0033g00390	VIT_04s0069g00790	MYBA2	-
Vitvi02g01015	Vitvi04g01633	15	VIT_02s0033g00390	VIT_04s0044g00710	MYBA2	-
Vitvi02g01015	Vitvi05g00107	15	VIT_02s0033g00390	VIT_05s0077g01150	MYBA2	-
Vitvi02g01015	Vitvi05g00569	15	VIT_02s0033g00390	VIT_05s0020g04160	MYBA2	-
Vitvi02g01015	Vitvi05g01044	15	VIT_02s0033g00390	VIT_05s0136g00260	MYBA2	CHS3
Vitvi02g01015	Vitvi06g01010	15	VIT_02s0033g00390	VIT_06s0009g01140	MYBA2	-
Vitvi02g01015	Vitvi06g01203	15	VIT_02s0033g00390	VIT_06s0009g03120	MYBA2	-
Vitvi02g01015	Vitvi06g01882	15	VIT_02s0033g00390	VIT_06s0009g02810	MYBA2	F3'5'H1
Vitvi02g01015	Vitvi07g00034	15	VIT_02s0033g00390	VIT_07s0141g00580	MYBA2	-
Vitvi02g01015	Vitvi07g00071	15	VIT_02s0033g00390	VIT_00s0179g00260; VIT_00s0179g00250	MYBA2	-
Vitvi02g01015	Vitvi07g00341	15	VIT_02s0033g00390	VIT_07s0005g00660	MYBA2	-
Vitvi02g01015	Vitvi07g00396	15	VIT_02s0033g00390	VIT_07s0005g01250	MYBA2	-
Vitvi02g01015	Vitvi07g01394	15	VIT_02s0033g00390	VIT_00s0324g00050	MYBA2	-
Vitvi02g01015	Vitvi07g01630	15	VIT_02s0033g00390	-	MYBA2	-
Vitvi02g01015	Vitvi08g00258	15	VIT_02s0033g00390	VIT_08s0032g01000	MYBA2	-
Vitvi02g01015	Vitvi08g00857	15	VIT_02s0033g00390	VIT_08s0058g01270	MYBA2	-
Vitvi02g01015	Vitvi08g01028	15	VIT_02s0033g00390	VIT_08s0040g01770	MYBA2	-
Vitvi02g01015	Vitvi08g01186	15	VIT_02s0033g00390	VIT_08s0007g00180	MYBA2	-
Vitvi02g01015	Vitvi09g00355	15	VIT_02s0033g00390	VIT_09s0002g04280	MYBA2	-
Vitvi02g01015	Vitvi09g01895	15	VIT_02s0033g00390	VIT_09s0018g01490	MYBA2	-
Vitvi02g01015	Vitvi10g00223	15	VIT_02s0033g00390	VIT_00s0194g00110	MYBA2	-
Vitvi02g01015	Vitvi11g00485	15	VIT_02s0033g00390	VIT_11s0016g05530	MYBA2	-
Vitvi02g01015	Vitvi11g00548	15	VIT_02s0033g00390	VIT_11s0118g00240	MYBA2	-
Vitvi02g01015	Vitvi13g00097	15	VIT_02s0033g00390	VIT_13s0067g01650	MYBA2	-
Vitvi02g01015	Vitvi13g01094	15	VIT_02s0033g00390	VIT_13s0047g00010	MYBA2	-
Vitvi02g01015	Vitvi14g00445	15	VIT_02s0033g00390	VIT_14s0030g01950	MYBA2	-
Vitvi02g01015	Vitvi14g03008	15	VIT_02s0033g00390	VIT_14s0066g00700	MYBA2	-
Vitvi02g01015	Vitvi17g00152	15	VIT_02s0033g00390	-	MYBA2	-
Vitvi02g01015	Vitvi18g01119	15	VIT_02s0033g00390	VIT_18s0001g14310	MYBA2	F3H5
Vitvi02g01015	Vitvi18g02819	15	VIT_02s0033g00390	VIT_18s0001g14790; VIT_18s0001g14800	MYBA2	-
Vitvi02g01015	Vitvi18g02881	15	VIT_02s0033g00390	VIT_18s0086g00520	MYBA2	-
Vitvi02g01015	Vitvi19g00278	15	VIT_02s0033g00390	VIT_19s0014g03390	MYBA2	-
Vitvi02g01015	Vitvi19g01869	15	VIT_02s0033g00390	VIT_19s0014g02650	MYBA2	-
Vitvi02g01015	Vitvi01g01236	14	VIT_02s0033g00390	VIT_01s0010g00240	MYBA2	-
Vitvi02g01015	Vitvi01g01802	14	VIT_02s0033g00390	VIT_01s0150g00430	MYBA2	-
Vitvi02g01015	Vitvi02g00020	14	VIT_02s0033g00390	VIT_02s0025g00240	MYBA2	CHYB1
Vitvi02g01015	Vitvi02g00046	14	VIT_02s0033g00390	VIT_02s0025g00500	MYBA2	-
Vitvi02g01015	Vitvi02g00066	14	VIT_02s0033g00390	VIT_02s0025g00700	MYBA2	-
Vitvi02g01015	Vitvi03g01564	14	VIT_02s0033g00390	-	MYBA2	-
Vitvi02g01015	Vitvi04g01324	14	VIT_02s0033g00390	VIT_04s0023g02050	MYBA2	-
Vitvi02g01015	Vitvi04g01462	14	VIT_02s0033g00390	VIT_04s0023g03420	MYBA2	-
Vitvi02g01015	Vitvi04g01775	14	VIT_02s0033g00390	VIT_04s0008g00470	MYBA2	-
Vitvi02g01015	Vitvi04g01893	14	VIT_02s0033g00390	VIT_04s0008g05030	MYBA2	-
Vitvi02g01015	Vitvi04g02203	14	VIT_02s0033g00390	VIT_04s0044g00110	MYBA2	-
Vitvi02g01015	Vitvi05g00681	14	VIT_02s0033g00390	VIT_05s0049g00040; VIT_05s0049g00050	MYBA2	-
Vitvi02g01015	Vitvi05g01733	14	VIT_02s0033g00390	VIT_05s0049g01020	MYBA2	MYB15
Vitvi02g01015	Vitvi05g01833	14	VIT_02s0033g00390	VIT_05s0020g00840	MYBA2	-
Vitvi02g01015	Vitvi05g02250	14	VIT_02s0033g00390	VIT_05s0094g00350	MYBA2	-
Vitvi02g01015	Vitvi06g01649	14	VIT_02s0033g00390	VIT_06s0004g02560	MYBA2	-
Vitvi02g01015	Vitvi07g01346	14	VIT_02s0033g00390	VIT_00s0850g00010	MYBA2	-
Vitvi02g01015	Vitvi07g03085	14	VIT_02s0033g00390	VIT_00s0615g00010	MYBA2	CAD5
Vitvi02g01015	Vitvi08g00091	14	VIT_02s0033g00390	VIT_08s0056g01070	MYBA2	-
Vitvi02g01015	Vitvi08g00219	14	VIT_02s0033g00390	VIT_08s0032g00760	MYBA2	-
Vitvi02g01015	Vitvi08g01940	14	VIT_02s0033g00390	VIT_08s0007g08840	MYBA2	-
Vitvi02g01015	Vitvi08g02213	14	VIT_02s0033g00390	VIT_08s0007g01130	MYBA2	-
Vitvi02g01015	Vitvi09g00560	14	VIT_02s0033g00390	VIT_09s0002g06430	MYBA2	-
Vitvi02g01015	Vitvi09g00582	14	VIT_02s0033g00390	VIT_09s0002g06590	MYBA2	-
Vitvi02g01015	Vitvi10g02157	14	VIT_02s0033g00390	VIT_00s0484g00030	MYBA2	-
Vitvi02g01015	Vitvi11g01318	14	VIT_02s0033g00390	VIT_11s0052g01840	MYBA2	-
Vitvi02g01015	Vitvi12g00300	14	VIT_02s0033g00390	-	MYBA2	-
Vitvi02g01015	Vitvi12g00487	14	VIT_02s0033g00390	VIT_12s0059g01960	MYBA2	-
Vitvi02g01015	Vitvi12g02311	14	VIT_02s0033g00390	VIT_12s0028g03900	MYBA2	-
Vitvi02g01015	Vitvi13g00033	14	VIT_02s0033g00390	VIT_13s0067g00660	MYBA2	-
Vitvi02g01015	Vitvi13g00344	14	VIT_02s0033g00390	VIT_13s0019g02200	MYBA2	-
Vitvi02g01015	Vitvi13g00622	14	VIT_02s0033g00390	VIT_13s0019g04460	MYBA2	PAL5
Vitvi02g01015	Vitvi14g00487	14	VIT_02s0033g00390	VIT_14s0081g00030	MYBA2	-
Vitvi02g01015	Vitvi14g00971	14	VIT_02s0033g00390	VIT_14s0006g01580	MYBA2	-
Vitvi02g01015	Vitvi14g01061	14	VIT_02s0033g00390	VIT_14s0006g02240	MYBA2	-
Vitvi02g01015	Vitvi14g01394	14	VIT_02s0033g00390	VIT_14s0068g00300	MYBA2	-
Vitvi02g01015	Vitvi14g01800	14	VIT_02s0033g00390	VIT_14s0066g01600	MYBA2	-
Vitvi02g01015	Vitvi15g00959	14	VIT_02s0033g00390	VIT_15s0046g00480	MYBA2	-
Vitvi02g01015	Vitvi15g01627	14	VIT_02s0033g00390	VIT_15s0046g01300	MYBA2	-
Vitvi02g01015	Vitvi16g01985	14	VIT_02s0033g00390	VIT_16s0050g02680	MYBA2	-
Vitvi02g01015	Vitvi17g00046	14	VIT_02s0033g00390	VIT_17s0000g00430	MYBA2	bHLH075
Vitvi02g01015	Vitvi17g00178	14	VIT_02s0033g00390	VIT_17s0000g02140	MYBA2	-
Vitvi02g01015	Vitvi17g00927	14	VIT_02s0033g00390	VIT_17s0000g09350	MYBA2	-
Vitvi02g01015	Vitvi18g00188	14	VIT_02s0033g00390	VIT_18s0001g01120	MYBA2	-
Vitvi02g01015	Vitvi18g00328	14	VIT_02s0033g00390	VIT_18s0001g03950	MYBA2	-
Vitvi02g01015	Vitvi18g01073	14	VIT_02s0033g00390	VIT_18s0001g13790	MYBA2	-
Vitvi02g01015	Vitvi18g02570	14	VIT_02s0033g00390	VIT_18s0001g05030	MYBA2	-
Vitvi02g01015	Vitvi18g03097	14	VIT_02s0033g00390	VIT_18s0041g00260	MYBA2	-
Vitvi02g01015	Vitvi01g00187	13	VIT_02s0033g00390	VIT_01s0011g02310	MYBA2	-
Vitvi02g01015	Vitvi01g00300	13	VIT_02s0033g00390	VIT_01s0011g03670	MYBA2	-
Vitvi02g01015	Vitvi01g01777	13	VIT_02s0033g00390	VIT_01s0150g00170	MYBA2	-
Vitvi02g01015	Vitvi02g00344	13	VIT_02s0033g00390	VIT_02s0025g03730	MYBA2	-
Vitvi02g01015	Vitvi02g00429	13	VIT_02s0033g00390	VIT_02s0025g04660	MYBA2	-
Vitvi02g01015	Vitvi02g00673	13	VIT_02s0033g00390	VIT_02s0012g01040	MYBA2	NAC13
Vitvi02g01015	Vitvi02g00691	13	VIT_02s0033g00390	VIT_02s0012g01240	MYBA2	-
Vitvi02g01015	Vitvi02g00792	13	VIT_02s0033g00390	VIT_02s0012g02220	MYBA2	-
Vitvi02g01015	Vitvi02g01409	13	VIT_02s0033g00390	VIT_02s0025g04340	MYBA2	-
Vitvi02g01015	Vitvi03g00217	13	VIT_02s0033g00390	VIT_03s0038g03570	MYBA2	-
Vitvi02g01015	Vitvi03g00312	13	VIT_02s0033g00390	VIT_03s0038g04730	MYBA2	-
Vitvi02g01015	Vitvi03g01574	13	VIT_02s0033g00390	VIT_03s0063g00320; VIT_03s0063g00310	MYBA2	bZIP08
Vitvi02g01015	Vitvi04g00633	13	VIT_02s0033g00390	VIT_04s0008g07020	MYBA2	-
Vitvi02g01015	Vitvi04g01336	13	VIT_02s0033g00390	VIT_04s0023g02150	MYBA2	-
Vitvi02g01015	Vitvi04g01556	13	VIT_02s0033g00390	VIT_04s0210g00170	MYBA2	-
Vitvi02g01015	Vitvi04g01887	13	VIT_02s0033g00390	-	MYBA2	-
Vitvi02g01015	Vitvi05g00311	13	VIT_02s0033g00390	VIT_05s0020g01430	MYBA2	-
Vitvi02g01015	Vitvi05g00831	13	VIT_02s0033g00390	VIT_05s0049g01890	MYBA2	-
Vitvi02g01015	Vitvi05g01357	13	VIT_02s0033g00390	VIT_05s0062g01190	MYBA2	-
Vitvi02g01015	Vitvi05g01384	13	VIT_02s0033g00390	VIT_05s0124g00080	MYBA2	-
Vitvi02g01015	Vitvi05g01933	13	VIT_02s0033g00390	VIT_05s0049g00550	MYBA2	-
Vitvi02g01015	Vitvi05g01953	13	VIT_02s0033g00390	VIT_05s0049g00840	MYBA2	-
Vitvi02g01015	Vitvi05g02249	13	VIT_02s0033g00390	VIT_05s0094g00330	MYBA2	-
Vitvi02g01015	Vitvi06g00109	13	VIT_02s0033g00390	-	MYBA2	-
Vitvi02g01015	Vitvi06g00668	13	VIT_02s0033g00390	VIT_06s0004g06850	MYBA2	-
Vitvi02g01015	Vitvi06g01388	13	VIT_02s0033g00390	-	MYBA2	-
Vitvi02g01015	Vitvi06g01421	13	VIT_02s0033g00390	-	MYBA2	-
Vitvi02g01015	Vitvi06g01608	13	VIT_02s0033g00390	VIT_06s0004g01140	MYBA2	-
Vitvi02g01015	Vitvi07g00164	13	VIT_02s0033g00390	VIT_07s0104g00350	MYBA2	-
Vitvi02g01015	Vitvi07g00736	13	VIT_02s0033g00390	VIT_07s0005g04890	MYBA2	-
Vitvi02g01015	Vitvi08g01043	13	VIT_02s0033g00390	VIT_08s0040g01950	MYBA2	-
Vitvi02g01015	Vitvi08g02166	13	VIT_02s0033g00390	-	MYBA2	-
Vitvi02g01015	Vitvi08g02168	13	VIT_02s0033g00390	VIT_08s0040g02610	MYBA2	-
Vitvi02g01015	Vitvi08g02252	13	VIT_02s0033g00390	VIT_08s0007g02590	MYBA2	-
Vitvi02g01015	Vitvi10g00138	13	VIT_02s0033g00390	VIT_10s0523g00020	MYBA2	-
Vitvi02g01015	Vitvi10g00599	13	VIT_02s0033g00390	VIT_10s0003g01410	MYBA2	-
Vitvi02g01015	Vitvi10g01544	13	VIT_02s0033g00390	VIT_10s0071g00810	MYBA2	-
Vitvi02g01015	Vitvi10g01753	13	VIT_02s0033g00390	VIT_00s0301g00040	MYBA2	-
Vitvi02g01015	Vitvi11g00056	13	VIT_02s0033g00390	VIT_11s0016g00770	MYBA2	-
Vitvi02g01015	Vitvi11g00271	13	VIT_02s0033g00390	VIT_11s0016g03200	MYBA2	-
Vitvi02g01015	Vitvi11g00477	13	VIT_02s0033g00390	VIT_11s0016g05430	MYBA2	-
Vitvi02g01015	Vitvi11g00581	13	VIT_02s0033g00390	VIT_11s0118g00560	MYBA2	-
Vitvi02g01015	Vitvi11g01176	13	VIT_02s0033g00390	VIT_11s0052g00320	MYBA2	-
Vitvi02g01015	Vitvi11g01650	13	VIT_02s0033g00390	VIT_11s0052g00630	MYBA2	-
Vitvi02g01015	Vitvi12g00763	13	VIT_02s0033g00390	VIT_12s0057g01400	MYBA2	-
Vitvi02g01015	Vitvi12g02136	13	VIT_02s0033g00390	VIT_12s0035g01890	MYBA2	-
Vitvi02g01015	Vitvi12g02594	13	VIT_02s0033g00390	VIT_12s0034g00080	MYBA2	UGT-like2
Vitvi02g01015	Vitvi13g00035	13	VIT_02s0033g00390	VIT_13s0067g00700	MYBA2	-
Vitvi02g01015	Vitvi13g00225	13	VIT_02s0033g00390	VIT_13s0067g03820	MYBA2	CHI1
Vitvi02g01015	Vitvi14g00008	13	VIT_02s0033g00390	VIT_14s0060g00090	MYBA2	-
Vitvi02g01015	Vitvi14g00062	13	VIT_02s0033g00390	VIT_14s0060g00720	MYBA2	-
Vitvi02g01015	Vitvi14g00894	13	VIT_02s0033g00390	VIT_14s0006g01030	MYBA2	-
Vitvi02g01015	Vitvi14g01124	13	VIT_02s0033g00390	VIT_14s0006g02510	MYBA2	-
Vitvi02g01015	Vitvi14g01761	13	VIT_02s0033g00390	VIT_14s0066g01190	MYBA2	-
Vitvi02g01015	Vitvi14g01763	13	VIT_02s0033g00390	VIT_14s0066g01210	MYBA2	-
Vitvi02g01015	Vitvi14g01775	13	VIT_02s0033g00390	VIT_14s0066g01340	MYBA2	-
Vitvi02g01015	Vitvi16g00477	13	VIT_02s0033g00390	VIT_16s0013g01940	MYBA2	-
Vitvi02g01015	Vitvi16g01182	13	VIT_02s0033g00390	VIT_16s0050g02180	MYBA2	-
Vitvi02g01015	Vitvi16g01405	13	VIT_02s0033g00390	VIT_16s0098g01780	MYBA2	-
Vitvi02g01015	Vitvi17g00068	13	VIT_02s0033g00390	VIT_17s0000g00800	MYBA2	-
Vitvi02g01015	Vitvi17g00162	13	VIT_02s0033g00390	VIT_17s0000g01930	MYBA2	-
Vitvi02g01015	Vitvi17g00794	13	VIT_02s0033g00390	VIT_17s0000g08140	MYBA2	-
Vitvi02g01015	Vitvi18g00096	13	VIT_02s0033g00390	VIT_18s0122g01340	MYBA2	-
Vitvi02g01015	Vitvi18g00446	13	VIT_02s0033g00390	VIT_18s0001g06390	MYBA2	-
Vitvi02g01015	Vitvi18g01305	13	VIT_02s0033g00390	VIT_18s0076g00330	MYBA2	bZIP50
Vitvi02g01015	Vitvi18g03215	13	VIT_02s0033g00390	-	MYBA2	-
Vitvi02g01015	Vitvi19g00759	13	VIT_02s0033g00390	VIT_19s0015g01290	MYBA2	-
Vitvi02g01015	Vitvi19g00922	13	VIT_02s0033g00390	VIT_19s0015g01850	MYBA2	-
Vitvi02g01015	Vitvi19g02007	13	VIT_02s0033g00390	VIT_19s0090g00120	MYBA2	-
Vitvi02g01015	Vitvi01g00152	12	VIT_02s0033g00390	VIT_01s0011g01940	MYBA2	-
Vitvi02g01015	Vitvi01g00384	12	VIT_02s0033g00390	VIT_01s0011g04620	MYBA2	-
Vitvi02g01015	Vitvi01g00391	12	VIT_02s0033g00390	VIT_01s0011g04680	MYBA2	-
Vitvi02g01015	Vitvi01g01030	12	VIT_02s0033g00390	VIT_01s0026g02620	MYBA2	-
Vitvi02g01015	Vitvi01g01503	12	VIT_02s0033g00390	VIT_01s0010g02200	MYBA2	-
Vitvi02g01015	Vitvi01g01801	12	VIT_02s0033g00390	VIT_01s0150g00410	MYBA2	-
Vitvi02g01015	Vitvi01g02263	12	VIT_02s0033g00390	VIT_01s0010g03490	MYBA2	AOMT2
Vitvi02g01015	Vitvi02g00071	12	VIT_02s0033g00390	VIT_02s0025g00780	MYBA2	-
Vitvi02g01015	Vitvi02g00301	12	VIT_02s0033g00390	VIT_02s0025g03310	MYBA2	-
Vitvi02g01015	Vitvi02g00343	12	VIT_02s0033g00390	-	MYBA2	-
Vitvi02g01015	Vitvi02g00446	12	VIT_02s0033g00390	VIT_02s0025g04850; VIT_02s0025g04860	MYBA2	-
Vitvi02g01015	Vitvi02g00501	12	VIT_02s0033g00390	VIT_00s0323g00070	MYBA2	-
Vitvi02g01015	Vitvi02g00633	12	VIT_02s0033g00390	VIT_02s0012g00530	MYBA2	-
Vitvi02g01015	Vitvi02g00847	12	VIT_02s0033g00390	VIT_02s0012g02670	MYBA2	-
Vitvi02g01015	Vitvi02g01171	12	VIT_02s0033g00390	VIT_02s0033g01330	MYBA2	-
Vitvi02g01015	Vitvi02g01288	12	VIT_02s0033g00390	VIT_02s0087g00930	MYBA2	CCD4b
Vitvi02g01015	Vitvi02g01339	12	VIT_02s0033g00390	VIT_02s0025g01450	MYBA2	-
Vitvi02g01015	Vitvi02g01416	12	VIT_02s0033g00390	VIT_02s0025g04890	MYBA2	-
Vitvi02g01015	Vitvi02g01615	12	VIT_02s0033g00390	VIT_02s0033g00800	MYBA2	-
Vitvi02g01015	Vitvi03g01841	12	VIT_02s0033g00390	VIT_03s0017g01490	MYBA2	-
Vitvi02g01015	Vitvi04g00042	12	VIT_02s0033g00390	VIT_04s0008g00540	MYBA2	-
Vitvi02g01015	Vitvi04g00065	12	VIT_02s0033g00390	VIT_04s0008g00800	MYBA2	-
Vitvi02g01015	Vitvi04g00566	12	VIT_02s0033g00390	VIT_04s0008g06320	MYBA2	-
Vitvi02g01015	Vitvi04g00673	12	VIT_02s0033g00390	VIT_04s0008g07400	MYBA2	-
Vitvi02g01015	Vitvi05g00274	12	VIT_02s0033g00390	VIT_05s0020g01090	MYBA2	HYH
Vitvi02g01015	Vitvi05g00568	12	VIT_02s0033g00390	VIT_05s0020g04150	MYBA2	-
Vitvi02g01015	Vitvi05g00959	12	VIT_02s0033g00390	VIT_05s0051g00640	MYBA2	-
Vitvi02g01015	Vitvi05g01073	12	VIT_02s0033g00390	VIT_05s0029g00140	MYBA2	-
Vitvi02g01015	Vitvi05g01216	12	VIT_02s0033g00390	VIT_05s0029g01340	MYBA2	-
Vitvi02g01015	Vitvi05g01347	12	VIT_02s0033g00390	VIT_05s0062g01110	MYBA2	Z-ISO
Vitvi02g01015	Vitvi05g01470	12	VIT_02s0033g00390	VIT_05s0102g00130	MYBA2	-
Vitvi02g01015	Vitvi06g00108	12	VIT_02s0033g00390	VIT_06s0004g01130	MYBA2	-
Vitvi02g01015	Vitvi06g00256	12	VIT_02s0033g00390	VIT_06s0004g02620	MYBA2	PAL1
Vitvi02g01015	Vitvi06g00533	12	VIT_02s0033g00390	VIT_06s0004g05460	MYBA2	-
Vitvi02g01015	Vitvi06g00556	12	VIT_02s0033g00390	VIT_06s0004g05710; VIT_06s0004g05720; VIT_06s0004g05730	MYBA2	-
Vitvi02g01015	Vitvi06g01114	12	VIT_02s0033g00390	VIT_06s0009g02230	MYBA2	-
Vitvi02g01015	Vitvi06g01330	12	VIT_02s0033g00390	VIT_06s0061g00560	MYBA2	-
Vitvi02g01015	Vitvi06g01830	12	VIT_02s0033g00390	VIT_06s0009g01410; VIT_06s0009g01420	MYBA2	-
Vitvi02g01015	Vitvi06g01884	12	VIT_02s0033g00390	VIT_06s0009g02830	MYBA2	F3'5'H2
Vitvi02g01015	Vitvi07g00314	12	VIT_02s0033g00390	VIT_07s0005g00290	MYBA2	-
Vitvi02g01015	Vitvi07g00434	12	VIT_02s0033g00390	VIT_07s0005g01710	MYBA2	WRKY19
Vitvi02g01015	Vitvi07g01120	12	VIT_02s0033g00390	VIT_00s0216g00060	MYBA2	-
Vitvi02g01015	Vitvi07g01688	12	VIT_02s0033g00390	VIT_07s0031g00030	MYBA2	-
Vitvi02g01015	Vitvi07g01857	12	VIT_02s0033g00390	-	MYBA2	-
Vitvi02g01015	Vitvi08g00764	12	VIT_02s0033g00390	VIT_08s0058g00440	MYBA2	-
Vitvi02g01015	Vitvi08g01084	12	VIT_02s0033g00390	VIT_08s0040g02530; VIT_08s0040g02520	MYBA2	-
Vitvi02g01015	Vitvi08g01546	12	VIT_02s0033g00390	VIT_08s0007g04230	MYBA2	-
Vitvi02g01015	Vitvi08g01547	12	VIT_02s0033g00390	VIT_08s0007g04240	MYBA2	-
Vitvi02g01015	Vitvi08g01688	12	VIT_02s0033g00390	VIT_08s0007g05880	MYBA2	-
Vitvi02g01015	Vitvi08g01693	12	VIT_02s0033g00390	-	MYBA2	-
Vitvi02g01015	Vitvi08g02035	12	VIT_02s0033g00390	-	MYBA2	-
Vitvi02g01015	Vitvi08g02394	12	VIT_02s0033g00390	VIT_08s0007g08330	MYBA2	-
Vitvi02g01015	Vitvi10g00229	12	VIT_02s0033g00390	VIT_00s0194g00180	MYBA2	-
Vitvi02g01015	Vitvi10g00286	12	VIT_02s0033g00390	VIT_10s0405g00040	MYBA2	-
Vitvi02g01015	Vitvi11g00547	12	VIT_02s0033g00390	VIT_11s0118g00230	MYBA2	-
Vitvi02g01015	Vitvi11g00927	12	VIT_02s0033g00390	VIT_11s0065g00370	MYBA2	-
Vitvi02g01015	Vitvi11g01449	12	VIT_02s0033g00390	VIT_11s0016g05780	MYBA2	-
Vitvi02g01015	Vitvi12g00088	12	VIT_02s0033g00390	VIT_12s0028g01050	MYBA2	-
Vitvi02g01015	Vitvi12g00474	12	VIT_02s0033g00390	VIT_12s0059g01800	MYBA2	-
Vitvi02g01015	Vitvi12g00543	12	VIT_02s0033g00390	VIT_12s0059g02510	MYBA2	-
Vitvi02g01015	Vitvi13g00104	12	VIT_02s0033g00390	VIT_13s0067g01780	MYBA2	-
Vitvi02g01015	Vitvi13g00295	12	VIT_02s0033g00390	VIT_13s0019g01260	MYBA2	-
Vitvi02g01015	Vitvi13g00343	12	VIT_02s0033g00390	VIT_13s0019g02180; VIT_13s0019g02190	MYBA2	-
Vitvi02g01015	Vitvi13g01090	12	VIT_02s0033g00390	-	MYBA2	-
Vitvi02g01015	Vitvi14g00021	12	VIT_02s0033g00390	VIT_14s0060g00270	MYBA2	-
Vitvi02g01015	Vitvi14g01264	12	VIT_02s0033g00390	VIT_14s0083g00320	MYBA2	CCR1
Vitvi02g01015	Vitvi14g01522	12	VIT_02s0033g00390	VIT_14s0068g01760	MYBA2	-
Vitvi02g01015	Vitvi14g01614	12	VIT_02s0033g00390	VIT_14s0219g00040	MYBA2	-
Vitvi02g01015	Vitvi14g01627	12	VIT_02s0033g00390	VIT_14s0219g00150	MYBA2	-
Vitvi02g01015	Vitvi14g01965	12	VIT_02s0033g00390	VIT_14s0108g00890	MYBA2	-
Vitvi02g01015	Vitvi14g02553	12	VIT_02s0033g00390	VIT_14s0128g00570	MYBA2	-
Vitvi02g01015	Vitvi14g03021	12	VIT_02s0033g00390	VIT_14s0066g01330	MYBA2	-
Vitvi02g01015	Vitvi15g00713	12	VIT_02s0033g00390	VIT_15s0048g00600	MYBA2	-
Vitvi02g01015	Vitvi15g00773	12	VIT_02s0033g00390	VIT_15s0048g01230	MYBA2	-
Vitvi02g01015	Vitvi15g01027	12	VIT_02s0033g00390	VIT_15s0046g01440	MYBA2	bZIP40
Vitvi02g01015	Vitvi16g00926	12	VIT_02s0033g00390	VIT_16s0100g00260; VIT_16s0100g00270	MYBA2	-
Vitvi02g01015	Vitvi17g01470	12	VIT_02s0033g00390	VIT_17s0000g06300	MYBA2	-
Vitvi02g01015	Vitvi18g00006	12	VIT_02s0033g00390	VIT_18s0122g00110	MYBA2	-
Vitvi02g01015	Vitvi18g02365	12	VIT_02s0033g00390	VIT_18s0089g00410	MYBA2	-
Vitvi02g01015	Vitvi18g02495	12	VIT_02s0033g00390	VIT_18s0001g00140	MYBA2	-
Vitvi02g01015	Vitvi18g02535	12	VIT_02s0033g00390	VIT_18s0001g03200	MYBA2	-
Vitvi02g01015	Vitvi18g03048	12	VIT_02s0033g00390	VIT_18s0117g00130	MYBA2	-
Vitvi02g01015	Vitvi18g03216	12	VIT_02s0033g00390	-	MYBA2	-
Vitvi02g01015	Vitvi19g00070	12	VIT_02s0033g00390	VIT_19s0014g00960	MYBA2	-
Vitvi02g01015	Vitvi19g00377	12	VIT_02s0033g00390	VIT_19s0014g04780	MYBA2	-
Vitvi02g01015	Vitvi19g01945	12	VIT_02s0033g00390	VIT_19s0014g04280	MYBA2	-
Vitvi02g01015	Vitvi19g02004	12	VIT_02s0033g00390	VIT_19s0090g00080	MYBA2	-
Vitvi02g01015	Vitvi19g02013	12	VIT_02s0033g00390	VIT_19s0090g00390	MYBA2	-
Vitvi02g01015	Vitvi19g02145	12	VIT_02s0033g00390	VIT_19s0015g02590	MYBA2	-
Vitvi02g01015	Vitvi00g00897	11	VIT_02s0033g00390	VIT_00s0710g00020	MYBA2	-
Vitvi02g01015	Vitvi01g00051	11	VIT_02s0033g00390	VIT_01s0011g00570	MYBA2	-
Vitvi02g01015	Vitvi01g00343	11	VIT_02s0033g00390	VIT_01s0011g04210	MYBA2	-
Vitvi02g01015	Vitvi01g00346	11	VIT_02s0033g00390	VIT_01s0011g04240	MYBA2	-
Vitvi02g01015	Vitvi01g00386	11	VIT_02s0033g00390	VIT_01s0011g04640	MYBA2	-
Vitvi02g01015	Vitvi01g00698	11	VIT_02s0033g00390	VIT_01s0127g00260	MYBA2	-
Vitvi02g01015	Vitvi01g01021	11	VIT_02s0033g00390	VIT_01s0026g02520	MYBA2	-
Vitvi02g01015	Vitvi01g01031	11	VIT_02s0033g00390	VIT_01s0026g02630	MYBA2	-
Vitvi02g01015	Vitvi01g01960	11	VIT_02s0033g00390	VIT_01s0011g04250	MYBA2	-
Vitvi02g01015	Vitvi02g00145	11	VIT_02s0033g00390	VIT_02s0025g01580	MYBA2	-
Vitvi02g01015	Vitvi02g00160	11	VIT_02s0033g00390	VIT_02s0025g01710	MYBA2	-
Vitvi02g01015	Vitvi02g00366	11	VIT_02s0033g00390	VIT_02s0025g03960	MYBA2	-
Vitvi02g01015	Vitvi02g00436	11	VIT_02s0033g00390	VIT_02s0025g04730	MYBA2	-
Vitvi02g01015	Vitvi02g00477	11	VIT_02s0033g00390	VIT_02s0241g00060	MYBA2	-
Vitvi02g01015	Vitvi02g00509	11	VIT_02s0033g00390	VIT_02s0154g00040	MYBA2	-
Vitvi02g01015	Vitvi02g00663	11	VIT_02s0033g00390	VIT_02s0012g00930	MYBA2	-
Vitvi02g01015	Vitvi02g01747	11	VIT_02s0033g00390	VIT_00s0790g00020	MYBA2	-
Vitvi02g01015	Vitvi02g01798	11	VIT_02s0033g00390	VIT_00s0287g00080	MYBA2	-
Vitvi02g01015	Vitvi03g00298	11	VIT_02s0033g00390	VIT_03s0038g04510	MYBA2	-
Vitvi02g01015	Vitvi03g00389	11	VIT_02s0033g00390	VIT_03s0063g01870	MYBA2	-
Vitvi02g01015	Vitvi03g00582	11	VIT_02s0033g00390	VIT_03s0091g00260	MYBA2	-
Vitvi02g01015	Vitvi04g00093	11	VIT_02s0033g00390	VIT_04s0008g01130	MYBA2	-
Vitvi02g01015	Vitvi04g00513	11	VIT_02s0033g00390	VIT_04s0008g05780	MYBA2	-
Vitvi02g01015	Vitvi04g01216	11	VIT_02s0033g00390	VIT_04s0023g01080	MYBA2	-
Vitvi02g01015	Vitvi04g01576	11	VIT_02s0033g00390	VIT_04s0044g00130	MYBA2	-
Vitvi02g01015	Vitvi05g00020	11	VIT_02s0033g00390	VIT_05s0077g02140	MYBA2	-
Vitvi02g01015	Vitvi05g00112	11	VIT_02s0033g00390	VIT_05s0077g01100	MYBA2	-
Vitvi02g01015	Vitvi05g00540	11	VIT_02s0033g00390	VIT_05s0020g03870	MYBA2	-
Vitvi02g01015	Vitvi05g00670	11	VIT_02s0033g00390	VIT_05s0020g05040	MYBA2	-
Vitvi02g01015	Vitvi05g01545	11	VIT_02s0033g00390	VIT_05s0102g01190	MYBA2	-
Vitvi02g01015	Vitvi05g01945	11	VIT_02s0033g00390	VIT_05s0049g00740	MYBA2	-
Vitvi02g01015	Vitvi05g01947	11	VIT_02s0033g00390	VIT_05s0049g00770	MYBA2	-
Vitvi02g01015	Vitvi06g00486	11	VIT_02s0033g00390	VIT_06s0004g04920	MYBA2	-
Vitvi02g01015	Vitvi06g00803	11	VIT_02s0033g00390	VIT_06s0004g08150	MYBA2	C4H1
Vitvi02g01015	Vitvi06g01161	11	VIT_02s0033g00390	VIT_06s0009g02640	MYBA2	-
Vitvi02g01015	Vitvi06g01212	11	VIT_02s0033g00390	VIT_06s0009g03190	MYBA2	-
Vitvi02g01015	Vitvi06g01364	11	VIT_02s0033g00390	VIT_06s0061g00940	MYBA2	-
Vitvi02g01015	Vitvi06g01417	11	VIT_02s0033g00390	VIT_06s0061g01430	MYBA2	FRT1
Vitvi02g01015	Vitvi07g00353	11	VIT_02s0033g00390	VIT_07s0005g00750	MYBA2	-
Vitvi02g01015	Vitvi07g00431	11	VIT_02s0033g00390	VIT_07s0005g01680	MYBA2	-
Vitvi02g01015	Vitvi07g00595	11	VIT_02s0033g00390	VIT_07s0005g03310	MYBA2	-
Vitvi02g01015	Vitvi07g00610	11	VIT_02s0033g00390	VIT_07s0005g03490	MYBA2	-
Vitvi02g01015	Vitvi07g01119	11	VIT_02s0033g00390	VIT_00s0216g00040	MYBA2	-
Vitvi02g01015	Vitvi07g02253	11	VIT_02s0033g00390	VIT_07s0005g02730	MYBA2	-
Vitvi02g01015	Vitvi07g02555	11	VIT_02s0033g00390	VIT_00s0346g00110	MYBA2	-
Vitvi02g01015	Vitvi08g00761	11	VIT_02s0033g00390	VIT_08s0058g00410	MYBA2	-
Vitvi02g01015	Vitvi08g00983	11	VIT_02s0033g00390	VIT_08s0040g01270	MYBA2	-
Vitvi02g01015	Vitvi08g00986	11	VIT_02s0033g00390	VIT_08s0040g01290	MYBA2	-
Vitvi02g01015	Vitvi08g01110	11	VIT_02s0033g00390	VIT_08s0040g02820	MYBA2	-
Vitvi02g01015	Vitvi08g01887	11	VIT_02s0033g00390	VIT_08s0007g08280	MYBA2	-
Vitvi02g01015	Vitvi08g01971	11	VIT_02s0033g00390	VIT_08s0056g00160	MYBA2	-
Vitvi02g01015	Vitvi08g02076	11	VIT_02s0033g00390	VIT_08s0058g00400	MYBA2	-
Vitvi02g01015	Vitvi08g02131	11	VIT_02s0033g00390	VIT_08s0040g01190	MYBA2	-
Vitvi02g01015	Vitvi10g00313	11	VIT_02s0033g00390	VIT_00s0374g00050	MYBA2	-
Vitvi02g01015	Vitvi10g00349	11	VIT_02s0033g00390	VIT_00s0203g00180	MYBA2	-
Vitvi02g01015	Vitvi10g00862	11	VIT_02s0033g00390	VIT_10s0003g04180	MYBA2	-
Vitvi02g01015	Vitvi10g01224	11	VIT_02s0033g00390	VIT_00s0125g00210; VIT_00s0125g00220; VIT_00s0125g00230	MYBA2	-
Vitvi02g01015	Vitvi10g01543	11	VIT_02s0033g00390	-	MYBA2	-
Vitvi02g01015	Vitvi10g01565	11	VIT_02s0033g00390	VIT_10s0071g01030	MYBA2	-
Vitvi02g01015	Vitvi10g02055	11	VIT_02s0033g00390	VIT_10s0071g00320	MYBA2	-
Vitvi02g01015	Vitvi10g02328	11	VIT_02s0033g00390	VIT_00s0347g00030	MYBA2	-
Vitvi02g01015	Vitvi11g00096	11	VIT_02s0033g00390	VIT_11s0016g01290	MYBA2	-
Vitvi02g01015	Vitvi11g00321	11	VIT_02s0033g00390	VIT_11s0016g03760	MYBA2	-
Vitvi02g01015	Vitvi11g00448	11	VIT_02s0033g00390	VIT_11s0016g05080	MYBA2	-

## Sheet: MYBA1-Berry
Source	Target	Interaction	V1 Source	V1 Target	GRAPEDIA gene name	Target gene name
Vitvi02g01019	Vitvi01g02265	29	VIT_02s0033g00410	VIT_01s0010g03510	MYBA1	AOMT1
Vitvi02g01019	Vitvi02g01024	27	VIT_02s0033g00410	VIT_02s0033g00450	MYBA1	MYBA3
Vitvi02g01019	Vitvi16g01913	27	VIT_02s0033g00410	VIT_16s0050g00910	MYBA1	AM2
Vitvi02g01019	Vitvi16g00156	26	VIT_02s0033g00410	VIT_16s0039g02230	MYBA1	UFGT1
Vitvi02g01019	Vitvi02g01015	25	VIT_02s0033g00410	VIT_02s0033g00390	MYBA1	MYBA2
Vitvi02g01019	Vitvi04g00880	24	VIT_02s0033g00410	VIT_04s0079g00690	MYBA1	GST4
Vitvi02g01019	Vitvi02g01310	23	VIT_02s0033g00410	VIT_02s0033g00380	MYBA1	MYBA8
Vitvi02g01019	Vitvi01g02263	21	VIT_02s0033g00410	VIT_01s0010g03490	MYBA1	AOMT2
Vitvi02g01019	Vitvi02g00435	21	VIT_02s0033g00410	VIT_02s0025g04720	MYBA1	LDOX1
Vitvi02g01019	Vitvi03g01816	20	VIT_02s0033g00410	VIT_03s0017g00870	MYBA1	3AT
Vitvi02g01019	Vitvi18g00917	20	VIT_02s0033g00410	VIT_18s0001g11930	MYBA1	-
Vitvi02g01019	Vitvi02g01408	19	VIT_02s0033g00410	VIT_02s0025g04330	MYBA1	-
Vitvi02g01019	Vitvi05g01044	19	VIT_02s0033g00410	VIT_05s0136g00260	MYBA1	CHS3
Vitvi02g01019	Vitvi08g01478	19	VIT_02s0033g00410	VIT_08s0007g03560	MYBA1	ANM1
Vitvi02g01019	Vitvi01g00103	18	VIT_02s0033g00410	VIT_01s0011g01290	MYBA1	-
Vitvi02g01019	Vitvi06g01894	18	VIT_02s0033g00410	VIT_06s0009g03000	MYBA1	F3'5'H7
Vitvi02g01019	Vitvi08g02213	18	VIT_02s0033g00410	VIT_08s0007g01130	MYBA1	-
Vitvi02g01019	Vitvi18g00096	18	VIT_02s0033g00410	VIT_18s0122g01340	MYBA1	-
Vitvi02g01019	Vitvi19g00760	18	VIT_02s0033g00410	VIT_19s0015g01300	MYBA1	-
Vitvi02g01019	Vitvi19g02039	18	VIT_02s0033g00410	VIT_19s0090g01360	MYBA1	-
Vitvi02g01019	Vitvi06g01895	17	VIT_02s0033g00410	VIT_06s0009g03010	MYBA1	F3'5'H8
Vitvi02g01019	Vitvi11g00485	17	VIT_02s0033g00410	VIT_11s0016g05530	MYBA1	-
Vitvi02g01019	Vitvi15g00960	17	VIT_02s0033g00410	VIT_15s0046g00490	MYBA1	-
Vitvi02g01019	Vitvi02g00046	16	VIT_02s0033g00410	VIT_02s0025g00500	MYBA1	-
Vitvi02g01019	Vitvi02g00344	16	VIT_02s0033g00410	VIT_02s0025g03730	MYBA1	-
Vitvi02g01019	Vitvi07g01250	16	VIT_02s0033g00410	VIT_00s0220g00070	MYBA1	-
Vitvi02g01019	Vitvi10g00599	16	VIT_02s0033g00410	VIT_10s0003g01410	MYBA1	-
Vitvi02g01019	Vitvi13g01123	16	VIT_02s0033g00410	VIT_13s0047g00230	MYBA1	-
Vitvi02g01019	Vitvi17g00162	16	VIT_02s0033g00410	VIT_17s0000g01930	MYBA1	-
Vitvi02g01019	Vitvi18g00177	16	VIT_02s0033g00410	VIT_18s0001g01030	MYBA1	-
Vitvi02g01019	Vitvi19g02000	16	VIT_02s0033g00410	VIT_19s0177g00230	MYBA1	-
Vitvi02g01019	Vitvi01g01236	15	VIT_02s0033g00410	VIT_01s0010g00240	MYBA1	-
Vitvi02g01019	Vitvi02g00501	15	VIT_02s0033g00410	VIT_00s0323g00070	MYBA1	-
Vitvi02g01019	Vitvi02g01406	15	VIT_02s0033g00410	VIT_02s0025g04290; VIT_02s0025g04300; VIT_02s0025g04310	MYBA1	-
Vitvi02g01019	Vitvi02g01537	15	VIT_02s0033g00410	VIT_02s0012g02810	MYBA1	-
Vitvi02g01019	Vitvi04g01336	15	VIT_02s0033g00410	VIT_04s0023g02150	MYBA1	-
Vitvi02g01019	Vitvi04g01454	15	VIT_02s0033g00410	VIT_04s0023g03370	MYBA1	F3H2
Vitvi02g01019	Vitvi06g01885	15	VIT_02s0033g00410	VIT_06s0009g02840	MYBA1	F3'5'H3
Vitvi02g01019	Vitvi07g01702	15	VIT_02s0033g00410	VIT_07s0031g00190	MYBA1	-
Vitvi02g01019	Vitvi07g02940	15	VIT_02s0033g00410	VIT_00s0524g00030; VIT_00s0524g00040	MYBA1	-
Vitvi02g01019	Vitvi08g00972	15	VIT_02s0033g00410	VIT_08s0040g01170; VIT_08s0040g01180	MYBA1	-
Vitvi02g01019	Vitvi08g02394	15	VIT_02s0033g00410	VIT_08s0007g08330	MYBA1	-
Vitvi02g01019	Vitvi11g00542	15	VIT_02s0033g00410	VIT_11s0118g00200	MYBA1	-
Vitvi02g01019	Vitvi12g00084	15	VIT_02s0033g00410	VIT_12s0028g00960	MYBA1	PSY2
Vitvi02g01019	Vitvi13g00172	15	VIT_02s0033g00410	VIT_13s0067g02930	MYBA1	-
Vitvi02g01019	Vitvi13g00622	15	VIT_02s0033g00410	VIT_13s0019g04460	MYBA1	PAL5
Vitvi02g01019	Vitvi16g00796	15	VIT_02s0033g00410	VIT_16s0022g01440	MYBA1	-
Vitvi02g01019	Vitvi17g00534	15	VIT_02s0033g00410	VIT_17s0000g05580	MYBA1	-
Vitvi02g01019	Vitvi00g01316	14	VIT_02s0033g00410	-	MYBA1	-
Vitvi02g01019	Vitvi03g00217	14	VIT_02s0033g00410	VIT_03s0038g03570	MYBA1	-
Vitvi02g01019	Vitvi04g01576	14	VIT_02s0033g00410	VIT_04s0044g00130	MYBA1	-
Vitvi02g01019	Vitvi05g00459	14	VIT_02s0033g00410	VIT_05s0020g03030	MYBA1	-
Vitvi02g01019	Vitvi05g01583	14	VIT_02s0033g00410	VIT_05s0094g00340	MYBA1	-
Vitvi02g01019	Vitvi05g01833	14	VIT_02s0033g00410	VIT_05s0020g00840	MYBA1	-
Vitvi02g01019	Vitvi06g00256	14	VIT_02s0033g00410	VIT_06s0004g02620	MYBA1	PAL1
Vitvi02g01019	Vitvi06g01612	14	VIT_02s0033g00410	-	MYBA1	-
Vitvi02g01019	Vitvi08g01887	14	VIT_02s0033g00410	VIT_08s0007g08280	MYBA1	-
Vitvi02g01019	Vitvi08g02168	14	VIT_02s0033g00410	VIT_08s0040g02610	MYBA1	-
Vitvi02g01019	Vitvi09g00560	14	VIT_02s0033g00410	VIT_09s0002g06430	MYBA1	-
Vitvi02g01019	Vitvi10g02082	14	VIT_02s0033g00410	VIT_10s0071g00840	MYBA1	-
Vitvi02g01019	Vitvi11g00336	14	VIT_02s0033g00410	VIT_11s0016g03920	MYBA1	-
Vitvi02g01019	Vitvi13g00036	14	VIT_02s0033g00410	VIT_13s0067g00720	MYBA1	-
Vitvi02g01019	Vitvi13g00344	14	VIT_02s0033g00410	VIT_13s0019g02200	MYBA1	-
Vitvi02g01019	Vitvi14g00485	14	VIT_02s0033g00410	VIT_14s0081g00020	MYBA1	-
Vitvi02g01019	Vitvi14g00487	14	VIT_02s0033g00410	VIT_14s0081g00030	MYBA1	-
Vitvi02g01019	Vitvi14g01448	14	VIT_02s0033g00410	VIT_14s0068g00920	MYBA1	CHS1
Vitvi02g01019	Vitvi14g02502	14	VIT_02s0033g00410	VIT_14s0060g02000	MYBA1	-
Vitvi02g01019	Vitvi16g01985	14	VIT_02s0033g00410	VIT_16s0050g02680	MYBA1	-
Vitvi02g01019	Vitvi17g00011	14	VIT_02s0033g00410	VIT_17s0000g00010	MYBA1	-
Vitvi02g01019	Vitvi17g00977	14	VIT_02s0033g00410	VIT_17s0000g09800; VIT_17s0000g09810	MYBA1	-
Vitvi02g01019	Vitvi18g00687	14	VIT_02s0033g00410	VIT_18s0001g09400	MYBA1	CytoB5
Vitvi02g01019	Vitvi18g01254	14	VIT_02s0033g00410	VIT_18s0001g15730	MYBA1	-
Vitvi02g01019	Vitvi18g03216	14	VIT_02s0033g00410	-	MYBA1	-
Vitvi02g01019	Vitvi01g00533	13	VIT_02s0033g00410	VIT_01s0011g06250	MYBA1	-
Vitvi02g01019	Vitvi01g00787	13	VIT_02s0033g00410	VIT_01s0026g00220	MYBA1	-
Vitvi02g01019	Vitvi02g00436	13	VIT_02s0033g00410	VIT_02s0025g04730	MYBA1	-
Vitvi02g01019	Vitvi03g00389	13	VIT_02s0033g00410	VIT_03s0063g01870	MYBA1	-
Vitvi02g01019	Vitvi03g00435	13	VIT_02s0033g00410	VIT_03s0063g01290	MYBA1	-
Vitvi02g01019	Vitvi03g00708	13	VIT_02s0033g00410	VIT_03s0088g00260	MYBA1	-
Vitvi02g01019	Vitvi04g01466	13	VIT_02s0033g00410	VIT_04s0023g03470	MYBA1	-
Vitvi02g01019	Vitvi05g01357	13	VIT_02s0033g00410	VIT_05s0062g01190	MYBA1	-
Vitvi02g01019	Vitvi06g00108	13	VIT_02s0033g00410	VIT_06s0004g01130	MYBA1	-
Vitvi02g01019	Vitvi06g01329	13	VIT_02s0033g00410	VIT_06s0061g00550	MYBA1	-
Vitvi02g01019	Vitvi06g01884	13	VIT_02s0033g00410	VIT_06s0009g02830	MYBA1	F3'5'H2
Vitvi02g01019	Vitvi07g00164	13	VIT_02s0033g00410	VIT_07s0104g00350	MYBA1	-
Vitvi02g01019	Vitvi07g00341	13	VIT_02s0033g00410	VIT_07s0005g00660	MYBA1	-
Vitvi02g01019	Vitvi07g00517	13	VIT_02s0033g00410	VIT_07s0005g02500	MYBA1	-
Vitvi02g01019	Vitvi08g01490	13	VIT_02s0033g00410	VIT_08s0007g03690	MYBA1	-
Vitvi02g01019	Vitvi10g01989	13	VIT_02s0033g00410	VIT_10s0116g01340	MYBA1	-
Vitvi02g01019	Vitvi12g00355	13	VIT_02s0033g00410	VIT_12s0059g00490	MYBA1	-
Vitvi02g01019	Vitvi13g00187	13	VIT_02s0033g00410	VIT_13s0067g03100	MYBA1	-
Vitvi02g01019	Vitvi13g00343	13	VIT_02s0033g00410	VIT_13s0019g02180; VIT_13s0019g02190	MYBA1	-
Vitvi02g01019	Vitvi14g00424	13	VIT_02s0033g00410	VIT_14s0030g01740	MYBA1	ZDS
Vitvi02g01019	Vitvi16g01019	13	VIT_02s0033g00410	VIT_16s0050g00090	MYBA1	-
Vitvi02g01019	Vitvi16g01328	13	VIT_02s0033g00410	VIT_16s0098g00800	MYBA1	-
Vitvi02g01019	Vitvi17g00046	13	VIT_02s0033g00410	VIT_17s0000g00430	MYBA1	bHLH075
Vitvi02g01019	Vitvi17g00085	13	VIT_02s0033g00410	VIT_17s0000g01080	MYBA1	-
Vitvi02g01019	Vitvi17g00276	13	VIT_02s0033g00410	VIT_17s0000g03200	MYBA1	-
Vitvi02g01019	Vitvi17g00283	13	VIT_02s0033g00410	VIT_17s0000g03280	MYBA1	-
Vitvi02g01019	Vitvi18g00105	13	VIT_02s0033g00410	VIT_18s0122g01440	MYBA1	-
Vitvi02g01019	Vitvi19g00147	13	VIT_02s0033g00410	VIT_19s0014g01780	MYBA1	bZIP52
Vitvi02g01019	Vitvi19g00276	13	VIT_02s0033g00410	VIT_19s0014g03380	MYBA1	-
Vitvi02g01019	Vitvi19g00759	13	VIT_02s0033g00410	VIT_19s0015g01290	MYBA1	-
Vitvi02g01019	Vitvi19g01864	13	VIT_02s0033g00410	VIT_19s0014g02450	MYBA1	-
Vitvi02g01019	Vitvi01g00408	12	VIT_02s0033g00410	VIT_01s0011g04820	MYBA1	-
Vitvi02g01019	Vitvi01g01777	12	VIT_02s0033g00410	VIT_01s0150g00170	MYBA1	-
Vitvi02g01019	Vitvi01g01976	12	VIT_02s0033g00410	VIT_01s0011g05110	MYBA1	-
Vitvi02g01019	Vitvi01g02261	12	VIT_02s0033g00410	VIT_01s0010g03470	MYBA1	AOMT3
Vitvi02g01019	Vitvi02g00935	12	VIT_02s0033g00410	-	MYBA1	-
Vitvi02g01019	Vitvi02g01143	12	VIT_02s0033g00410	VIT_02s0033g01120	MYBA1	-
Vitvi02g01019	Vitvi02g01415	12	VIT_02s0033g00410	VIT_02s0025g04880	MYBA1	-
Vitvi02g01019	Vitvi03g00059	12	VIT_02s0033g00410	VIT_03s0038g00860	MYBA1	bZIP05
Vitvi02g01019	Vitvi03g00582	12	VIT_02s0033g00410	VIT_03s0091g00260	MYBA1	-
Vitvi02g01019	Vitvi04g00533	12	VIT_02s0033g00410	VIT_04s0008g06000	MYBA1	-
Vitvi02g01019	Vitvi04g01175	12	VIT_02s0033g00410	VIT_04s0023g00600	MYBA1	IDI
Vitvi02g01019	Vitvi04g01633	12	VIT_02s0033g00410	VIT_04s0044g00710	MYBA1	-
Vitvi02g01019	Vitvi05g01073	12	VIT_02s0033g00410	VIT_05s0029g00140	MYBA1	-
Vitvi02g01019	Vitvi05g02249	12	VIT_02s0033g00410	VIT_05s0094g00330	MYBA1	-
Vitvi02g01019	Vitvi06g00556	12	VIT_02s0033g00410	VIT_06s0004g05710; VIT_06s0004g05720; VIT_06s0004g05730	MYBA1	-
Vitvi02g01019	Vitvi06g01388	12	VIT_02s0033g00410	-	MYBA1	-
Vitvi02g01019	Vitvi07g00434	12	VIT_02s0033g00410	VIT_07s0005g01710	MYBA1	WRKY19
Vitvi02g01019	Vitvi07g01119	12	VIT_02s0033g00410	VIT_00s0216g00040	MYBA1	-
Vitvi02g01019	Vitvi07g01564	12	VIT_02s0033g00410	VIT_00s0322g00010	MYBA1	-
Vitvi02g01019	Vitvi08g01038	12	VIT_02s0033g00410	VIT_08s0040g01890	MYBA1	-
Vitvi02g01019	Vitvi08g02035	12	VIT_02s0033g00410	-	MYBA1	-
Vitvi02g01019	Vitvi10g01606	12	VIT_02s0033g00410	VIT_10s0116g00370	MYBA1	-
Vitvi02g01019	Vitvi11g00055	12	VIT_02s0033g00410	VIT_11s0016g00760	MYBA1	-
Vitvi02g01019	Vitvi11g01176	12	VIT_02s0033g00410	VIT_11s0052g00320	MYBA1	-
Vitvi02g01019	Vitvi13g00934	12	VIT_02s0033g00410	VIT_13s0101g00100	MYBA1	-
Vitvi02g01019	Vitvi13g01090	12	VIT_02s0033g00410	-	MYBA1	-
Vitvi02g01019	Vitvi14g00156	12	VIT_02s0033g00410	VIT_14s0060g01980	MYBA1	-
Vitvi02g01019	Vitvi14g00303	12	VIT_02s0033g00410	VIT_14s0030g00190	MYBA1	-
Vitvi02g01019	Vitvi14g00971	12	VIT_02s0033g00410	VIT_14s0006g01580	MYBA1	-
Vitvi02g01019	Vitvi16g01167	12	VIT_02s0033g00410	VIT_16s0050g01880	MYBA1	-
Vitvi02g01019	Vitvi17g00178	12	VIT_02s0033g00410	VIT_17s0000g02140	MYBA1	-
Vitvi02g01019	Vitvi18g00189	12	VIT_02s0033g00410	VIT_18s0001g01130	MYBA1	-
Vitvi02g01019	Vitvi18g00991	12	VIT_02s0033g00410	VIT_18s0001g12830	MYBA1	-
Vitvi02g01019	Vitvi18g02310	12	VIT_02s0033g00410	VIT_18s0001g03830	MYBA1	-
Vitvi02g01019	Vitvi18g02652	12	VIT_02s0033g00410	VIT_18s0001g09290	MYBA1	-
Vitvi02g01019	Vitvi18g02673	12	VIT_02s0033g00410	VIT_18s0001g09900	MYBA1	-
Vitvi02g01019	Vitvi18g02758	12	VIT_02s0033g00410	VIT_18s0001g12840	MYBA1	-
Vitvi02g01019	Vitvi00g00894	11	VIT_02s0033g00410	VIT_00s0705g00010	MYBA1	-
Vitvi02g01019	Vitvi01g00842	11	VIT_02s0033g00410	VIT_01s0026g00810	MYBA1	-
Vitvi02g01019	Vitvi01g00864	11	VIT_02s0033g00410	VIT_01s0026g01020	MYBA1	-
Vitvi02g01019	Vitvi01g00907	11	VIT_02s0033g00410	VIT_01s0026g01460	MYBA1	-
Vitvi02g01019	Vitvi02g00209	11	VIT_02s0033g00410	VIT_02s0025g02390	MYBA1	-
Vitvi02g01019	Vitvi02g00717	11	VIT_02s0033g00410	VIT_02s0012g01570	MYBA1	CCR2
Vitvi02g01019	Vitvi03g00441	11	VIT_02s0033g00410	VIT_03s0063g01220	MYBA1	-
Vitvi02g01019	Vitvi04g01685	11	VIT_02s0033g00410	VIT_04s0044g01230	MYBA1	-
Vitvi02g01019	Vitvi05g00170	11	VIT_02s0033g00410	VIT_05s0077g00430	MYBA1	-
Vitvi02g01019	Vitvi05g02250	11	VIT_02s0033g00410	VIT_05s0094g00350	MYBA1	-
Vitvi02g01019	Vitvi06g01330	11	VIT_02s0033g00410	VIT_06s0061g00560	MYBA1	-
Vitvi02g01019	Vitvi06g01606	11	VIT_02s0033g00410	VIT_06s0004g01050	MYBA1	-
Vitvi02g01019	Vitvi06g01649	11	VIT_02s0033g00410	VIT_06s0004g02560	MYBA1	-
Vitvi02g01019	Vitvi06g01959	11	VIT_02s0033g00410	-	MYBA1	-
Vitvi02g01019	Vitvi07g01280	11	VIT_02s0033g00410	VIT_00s0207g00280	MYBA1	-
Vitvi02g01019	Vitvi07g01394	11	VIT_02s0033g00410	VIT_00s0324g00050	MYBA1	-
Vitvi02g01019	Vitvi07g01499	11	VIT_02s0033g00410	VIT_07s0191g00080	MYBA1	-
Vitvi02g01019	Vitvi07g01630	11	VIT_02s0033g00410	-	MYBA1	-
Vitvi02g01019	Vitvi07g02201	11	VIT_02s0033g00410	VIT_07s0005g00390	MYBA1	-
Vitvi02g01019	Vitvi07g02230	11	VIT_02s0033g00410	VIT_07s0005g01700	MYBA1	-
Vitvi02g01019	Vitvi08g01657	11	VIT_02s0033g00410	VIT_08s0007g05370	MYBA1	-
Vitvi02g01019	Vitvi08g02131	11	VIT_02s0033g00410	VIT_08s0040g01190	MYBA1	-
Vitvi02g01019	Vitvi09g01274	11	VIT_02s0033g00410	VIT_09s0018g01700	MYBA1	-
Vitvi02g01019	Vitvi10g01544	11	VIT_02s0033g00410	VIT_10s0071g00810	MYBA1	-
Vitvi02g01019	Vitvi11g00513	11	VIT_02s0033g00410	VIT_11s0016g05770	MYBA1	-
Vitvi02g01019	Vitvi11g00584	11	VIT_02s0033g00410	VIT_11s0118g00590	MYBA1	-
Vitvi02g01019	Vitvi11g01407	11	VIT_02s0033g00410	-	MYBA1	-
Vitvi02g01019	Vitvi11g01507	11	VIT_02s0033g00410	VIT_11s0037g00470	MYBA1	-
Vitvi02g01019	Vitvi11g01650	11	VIT_02s0033g00410	VIT_11s0052g00630	MYBA1	-
Vitvi02g01019	Vitvi12g00463	11	VIT_02s0033g00410	VIT_12s0059g01650	MYBA1	-
Vitvi02g01019	Vitvi12g00642	11	VIT_02s0033g00410	VIT_12s0057g00260	MYBA1	-
Vitvi02g01019	Vitvi13g00033	11	VIT_02s0033g00410	VIT_13s0067g00660	MYBA1	-
Vitvi02g01019	Vitvi13g01379	11	VIT_02s0033g00410	VIT_13s0084g00240	MYBA1	-
Vitvi02g01019	Vitvi13g02046	11	VIT_02s0033g00410	VIT_13s0019g03650	MYBA1	-
Vitvi02g01019	Vitvi14g00063	11	VIT_02s0033g00410	VIT_14s0060g00760	MYBA1	-
Vitvi02g01019	Vitvi15g01038	11	VIT_02s0033g00410	VIT_15s0046g01590	MYBA1	-
Vitvi02g01019	Vitvi16g00477	11	VIT_02s0033g00410	VIT_16s0013g01940	MYBA1	-
Vitvi02g01019	Vitvi16g00942	11	VIT_02s0033g00410	VIT_16s0100g00400	MYBA1	-
Vitvi02g01019	Vitvi17g00359	11	VIT_02s0033g00410	VIT_17s0000g04050	MYBA1	-
Vitvi02g01019	Vitvi17g00600	11	VIT_02s0033g00410	VIT_17s0000g06200	MYBA1	-
Vitvi02g01019	Vitvi17g00755	11	VIT_02s0033g00410	VIT_17s0000g07820	MYBA1	-
Vitvi02g01019	Vitvi17g01498	11	VIT_02s0033g00410	-	MYBA1	-
Vitvi02g01019	Vitvi18g02534	11	VIT_02s0033g00410	VIT_18s0001g02770	MYBA1	-
Vitvi02g01019	Vitvi18g02973	11	VIT_02s0033g00410	VIT_18s0072g00380	MYBA1	-
Vitvi02g01019	Vitvi01g00037	10	VIT_02s0033g00410	VIT_01s0011g00410	MYBA1	-
Vitvi02g01019	Vitvi01g00384	10	VIT_02s0033g00410	VIT_01s0011g04620	MYBA1	-
Vitvi02g01019	Vitvi01g01030	10	VIT_02s0033g00410	VIT_01s0026g02620	MYBA1	-
Vitvi02g01019	Vitvi01g01960	10	VIT_02s0033g00410	VIT_01s0011g04250	MYBA1	-
Vitvi02g01019	Vitvi01g02270	10	VIT_02s0033g00410	VIT_01s0010g03750	MYBA1	-
Vitvi02g01019	Vitvi02g00420	10	VIT_02s0033g00410	VIT_02s0025g04580	MYBA1	HMGS
Vitvi02g01019	Vitvi02g01288	10	VIT_02s0033g00410	VIT_02s0087g00930	MYBA1	CCD4b
Vitvi02g01019	Vitvi03g00080	10	VIT_02s0033g00410	VIT_03s0038g01380	MYBA1	-
Vitvi02g01019	Vitvi03g00104	10	VIT_02s0033g00410	VIT_03s0038g01930	MYBA1	-
Vitvi02g01019	Vitvi03g00247	10	VIT_02s0033g00410	VIT_03s0038g03940	MYBA1	-
Vitvi02g01019	Vitvi03g01841	10	VIT_02s0033g00410	VIT_03s0017g01490	MYBA1	-
Vitvi02g01019	Vitvi04g00673	10	VIT_02s0033g00410	VIT_04s0008g07400	MYBA1	-
Vitvi02g01019	Vitvi04g01324	10	VIT_02s0033g00410	VIT_04s0023g02050	MYBA1	-
Vitvi02g01019	Vitvi04g01429	10	VIT_02s0033g00410	VIT_04s0023g03090; VIT_04s0023g03100	MYBA1	-
Vitvi02g01019	Vitvi04g01462	10	VIT_02s0033g00410	VIT_04s0023g03420	MYBA1	-
Vitvi02g01019	Vitvi04g01556	10	VIT_02s0033g00410	VIT_04s0210g00170	MYBA1	-
Vitvi02g01019	Vitvi04g01775	10	VIT_02s0033g00410	VIT_04s0008g00470	MYBA1	-
Vitvi02g01019	Vitvi04g01831	10	VIT_02s0033g00410	VIT_04s0008g02800	MYBA1	-
Vitvi02g01019	Vitvi04g02070	10	VIT_02s0033g00410	VIT_04s0023g00550	MYBA1	-
Vitvi02g01019	Vitvi05g00317	10	VIT_02s0033g00410	VIT_05s0020g01490	MYBA1	-
Vitvi02g01019	Vitvi05g00357	10	VIT_02s0033g00410	VIT_05s0020g01910	MYBA1	-
Vitvi02g01019	Vitvi05g00386	10	VIT_02s0033g00410	VIT_05s0020g02290	MYBA1	-
Vitvi02g01019	Vitvi05g00563	10	VIT_02s0033g00410	VIT_05s0020g04110	MYBA1	-
Vitvi02g01019	Vitvi05g00963	10	VIT_02s0033g00410	VIT_05s0051g00670	MYBA1	NCED6
Vitvi02g01019	Vitvi05g01931	10	VIT_02s0033g00410	VIT_05s0049g00520	MYBA1	-
Vitvi02g01019	Vitvi05g01947	10	VIT_02s0033g00410	VIT_05s0049g00770	MYBA1	-
Vitvi02g01019	Vitvi06g00331	10	VIT_02s0033g00410	VIT_06s0004g03310	MYBA1	-
Vitvi02g01019	Vitvi06g00533	10	VIT_02s0033g00410	VIT_06s0004g05460	MYBA1	-
Vitvi02g01019	Vitvi06g00772	10	VIT_02s0033g00410	VIT_06s0004g07790	MYBA1	-
Vitvi02g01019	Vitvi07g03029	10	VIT_02s0033g00410	VIT_00s0662g00030	MYBA1	-
Vitvi02g01019	Vitvi08g01546	10	VIT_02s0033g00410	VIT_08s0007g04230	MYBA1	-
Vitvi02g01019	Vitvi08g01843	10	VIT_02s0033g00410	VIT_08s0007g07670	MYBA1	NAC60
Vitvi02g01019	Vitvi08g01993	10	VIT_02s0033g00410	VIT_08s0056g01240	MYBA1	-
Vitvi02g01019	Vitvi08g02143	10	VIT_02s0033g00410	VIT_08s0040g01820	MYBA1	-
Vitvi02g01019	Vitvi08g02211	10	VIT_02s0033g00410	VIT_08s0007g01110	MYBA1	-
Vitvi02g01019	Vitvi09g00582	10	VIT_02s0033g00410	VIT_09s0002g06590	MYBA1	-
Vitvi02g01019	Vitvi09g00772	10	VIT_02s0033g00410	VIT_09s0002g08540	MYBA1	-
Vitvi02g01019	Vitvi09g01769	10	VIT_02s0033g00410	VIT_09s0096g00130	MYBA1	-
Vitvi02g01019	Vitvi10g00862	10	VIT_02s0033g00410	VIT_10s0003g04180	MYBA1	-
Vitvi02g01019	Vitvi10g01842	10	VIT_02s0033g00410	-	MYBA1	-
Vitvi02g01019	Vitvi10g02065	10	VIT_02s0033g00410	VIT_10s0071g00390	MYBA1	-
Vitvi02g01019	Vitvi11g00195	10	VIT_02s0033g00410	VIT_11s0016g02380	MYBA1	-
Vitvi02g01019	Vitvi11g00334	10	VIT_02s0033g00410	VIT_11s0016g03900	MYBA1	-
Vitvi02g01019	Vitvi11g00543	10	VIT_02s0033g00410	VIT_11s0118g00210	MYBA1	-
Vitvi02g01019	Vitvi11g00545	10	VIT_02s0033g00410	VIT_11s0118g00220	MYBA1	-
Vitvi02g01019	Vitvi12g02457	10	VIT_02s0033g00410	VIT_12s0057g00070	MYBA1	-
Vitvi02g01019	Vitvi13g00046	10	VIT_02s0033g00410	VIT_13s0067g00870	MYBA1	-
Vitvi02g01019	Vitvi13g01626	10	VIT_02s0033g00410	VIT_13s0158g00150	MYBA1	-
Vitvi02g01019	Vitvi13g01857	10	VIT_02s0033g00410	VIT_13s0320g00070	MYBA1	-
Vitvi02g01019	Vitvi14g00646	10	VIT_02s0033g00410	VIT_14s0036g00810	MYBA1	-
Vitvi02g01019	Vitvi14g01419	10	VIT_02s0033g00410	VIT_14s0068g00640	MYBA1	-
Vitvi02g01019	Vitvi14g01763	10	VIT_02s0033g00410	VIT_14s0066g01210	MYBA1	-
Vitvi02g01019	Vitvi14g02990	10	VIT_02s0033g00410	VIT_14s0171g00360	MYBA1	-
Vitvi02g01019	Vitvi14g03078	10	VIT_02s0033g00410	VIT_14s0108g00450	MYBA1	-
Vitvi02g01019	Vitvi15g00537	10	VIT_02s0033g00410	VIT_15s0021g01280	MYBA1	-
Vitvi02g01019	Vitvi15g00867	10	VIT_02s0033g00410	VIT_15s0048g02390	MYBA1	-
Vitvi02g01019	Vitvi15g00912	10	VIT_02s0033g00410	VIT_15s0048g02870	MYBA1	-
Vitvi02g01019	Vitvi15g01027	10	VIT_02s0033g00410	VIT_15s0046g01440	MYBA1	bZIP40
Vitvi02g01019	Vitvi15g01101	10	VIT_02s0033g00410	VIT_15s0046g02300	MYBA1	-
Vitvi02g01019	Vitvi15g01289	10	VIT_02s0033g00410	VIT_15s0024g01750	MYBA1	-
Vitvi02g01019	Vitvi16g01695	10	VIT_02s0033g00410	-	MYBA1	-
Vitvi02g01019	Vitvi17g01086	10	VIT_02s0033g00410	VIT_17s0000g00920	MYBA1	-
Vitvi02g01019	Vitvi17g01378	10	VIT_02s0033g00410	VIT_17s0000g02880	MYBA1	-
Vitvi02g01019	Vitvi18g00408	10	VIT_02s0033g00410	VIT_18s0001g05690	MYBA1	-
Vitvi02g01019	Vitvi18g00606	10	VIT_02s0033g00410	VIT_18s0001g08490	MYBA1	-
Vitvi02g01019	Vitvi18g01273	10	VIT_02s0033g00410	VIT_18s0166g00150	MYBA1	-
Vitvi02g01019	Vitvi18g02535	10	VIT_02s0033g00410	VIT_18s0001g03200	MYBA1	-
Vitvi02g01019	Vitvi18g02581	10	VIT_02s0033g00410	VIT_18s0001g06060	MYBA1	GT14
Vitvi02g01019	Vitvi18g02819	10	VIT_02s0033g00410	VIT_18s0001g14790; VIT_18s0001g14800	MYBA1	-
Vitvi02g01019	Vitvi00g01327	9	VIT_02s0033g00410	VIT_00s2377g00010	MYBA1	-
Vitvi02g01019	Vitvi01g00121	9	VIT_02s0033g00410	VIT_01s0011g01500; VIT_01s0011g01510	MYBA1	-
Vitvi02g01019	Vitvi01g00346	9	VIT_02s0033g00410	VIT_01s0011g04240	MYBA1	-
Vitvi02g01019	Vitvi01g00386	9	VIT_02s0033g00410	VIT_01s0011g04640	MYBA1	-
Vitvi02g01019	Vitvi01g01021	9	VIT_02s0033g00410	VIT_01s0026g02520	MYBA1	-
Vitvi02g01019	Vitvi01g01038	9	VIT_02s0033g00410	VIT_01s0026g02710	MYBA1	NAC26
Vitvi02g01019	Vitvi01g01436	9	VIT_02s0033g00410	VIT_01s0010g01680	MYBA1	-
Vitvi02g01019	Vitvi01g01678	9	VIT_02s0033g00410	VIT_01s0010g03910	MYBA1	-
Vitvi02g01019	Vitvi01g01801	9	VIT_02s0033g00410	VIT_01s0150g00410	MYBA1	-
Vitvi02g01019	Vitvi02g00043	9	VIT_02s0033g00410	VIT_02s0025g00470	MYBA1	-
Vitvi02g01019	Vitvi02g01416	9	VIT_02s0033g00410	VIT_02s0025g04890	MYBA1	-
Vitvi02g01019	Vitvi02g01778	9	VIT_02s0033g00410	VIT_02s0234g00110	MYBA1	-
Vitvi02g01019	Vitvi03g00783	9	VIT_02s0033g00410	VIT_03s0088g01180	MYBA1	-
Vitvi02g01019	Vitvi03g01449	9	VIT_02s0033g00410	VIT_03s0038g03450	MYBA1	-
Vitvi02g01019	Vitvi03g01558	9	VIT_02s0033g00410	VIT_03s0063g00730	MYBA1	-
Vitvi02g01019	Vitvi03g01560	9	VIT_02s0033g00410	VIT_03s0063g00710	MYBA1	-
Vitvi02g01019	Vitvi04g00633	9	VIT_02s0033g00410	VIT_04s0008g07020	MYBA1	-
Vitvi02g01019	Vitvi04g00747	9	VIT_02s0033g00410	VIT_04s0069g00860	MYBA1	-
Vitvi02g01019	Vitvi04g00860	9	VIT_02s0033g00410	VIT_04s0079g00530; VIT_04s0079g00540	MYBA1	-
Vitvi02g01019	Vitvi04g01172	9	VIT_02s0033g00410	VIT_04s0023g00520	MYBA1	-
Vitvi02g01019	Vitvi04g01406	9	VIT_02s0033g00410	VIT_04s0023g02830	MYBA1	-
Vitvi02g01019	Vitvi04g01441	9	VIT_02s0033g00410	VIT_04s0023g03230	MYBA1	-
Vitvi02g01019	Vitvi04g01893	9	VIT_02s0033g00410	VIT_04s0008g05030	MYBA1	-
Vitvi02g01019	Vitvi04g02143	9	VIT_02s0033g00410	VIT_04s0023g02920	MYBA1	-
Vitvi02g01019	Vitvi05g00569	9	VIT_02s0033g00410	VIT_05s0020g04160	MYBA1	-
Vitvi02g01019	Vitvi05g01324	9	VIT_02s0033g00410	VIT_05s0062g00890; VIT_05s0062g00900	MYBA1	-
Vitvi02g01019	Vitvi05g01384	9	VIT_02s0033g00410	VIT_05s0124g00080	MYBA1	-
Vitvi02g01019	Vitvi05g01933	9	VIT_02s0033g00410	VIT_05s0049g00550	MYBA1	-
Vitvi02g01019	Vitvi06g00061	9	VIT_02s0033g00410	VIT_06s0004g00590	MYBA1	-
Vitvi02g01019	Vitvi06g00158	9	VIT_02s0033g00410	VIT_06s0004g01510	MYBA1	-
Vitvi02g01019	Vitvi06g00366	9	VIT_02s0033g00410	VIT_06s0004g03630	MYBA1	-
Vitvi02g01019	Vitvi06g00803	9	VIT_02s0033g00410	VIT_06s0004g08150	MYBA1	C4H1
Vitvi02g01019	Vitvi06g01752	9	VIT_02s0033g00410	VIT_06s0004g06770	MYBA1	-
Vitvi02g01019	Vitvi06g01882	9	VIT_02s0033g00410	VIT_06s0009g02810	MYBA1	F3'5'H1
Vitvi02g01019	Vitvi07g00431	9	VIT_02s0033g00410	VIT_07s0005g01680	MYBA1	-
Vitvi02g01019	Vitvi07g00455	9	VIT_02s0033g00410	VIT_07s0005g01950	MYBA1	MYB108B
Vitvi02g01019	Vitvi07g01120	9	VIT_02s0033g00410	VIT_00s0216g00060	MYBA1	-
Vitvi02g01019	Vitvi07g01562	9	VIT_02s0033g00410	VIT_00s0322g00030	MYBA1	-
Vitvi02g01019	Vitvi07g02571	9	VIT_02s0033g00410	VIT_00s1291g00030	MYBA1	-
Vitvi02g01019	Vitvi08g00193	9	VIT_02s0033g00410	-	MYBA1	-
Vitvi02g01019	Vitvi08g00854	9	VIT_02s0033g00410	VIT_08s0058g01230	MYBA1	-
Vitvi02g01019	Vitvi08g01097	9	VIT_02s0033g00410	VIT_08s0040g02700	MYBA1	-
Vitvi02g01019	Vitvi08g01393	9	VIT_02s0033g00410	VIT_08s0007g02570	MYBA1	-
Vitvi02g01019	Vitvi08g01641	9	VIT_02s0033g00410	VIT_08s0007g05210	MYBA1	-
Vitvi02g01019	Vitvi08g01888	9	VIT_02s0033g00410	VIT_08s0007g08290	MYBA1	-
Vitvi02g01019	Vitvi08g02384	9	VIT_02s0033g00410	VIT_08s0007g08010	MYBA1	-
Vitvi02g01019	Vitvi09g00524	9	VIT_02s0033g00410	VIT_09s0002g06070	MYBA1	-
Vitvi02g01019	Vitvi09g01401	9	VIT_02s0033g00410	VIT_09s0054g00930	MYBA1	-
Vitvi02g01019	Vitvi10g00223	9	VIT_02s0033g00410	VIT_00s0194g00110	MYBA1	-
Vitvi02g01019	Vitvi10g01325	9	VIT_02s0033g00410	VIT_10s0042g01360	MYBA1	-
Vitvi02g01019	Vitvi10g01543	9	VIT_02s0033g00410	-	MYBA1	-
Vitvi02g01019	Vitvi10g01547	9	VIT_02s0033g00410	VIT_10s0071g00850	MYBA1	-
Vitvi02g01019	Vitvi10g01915	9	VIT_02s0033g00410	VIT_10s0003g04950	MYBA1	-
Vitvi02g01019	Vitvi10g02161	9	VIT_02s0033g00410	VIT_00s0271g00110	MYBA1	-
Vitvi02g01019	Vitvi11g00026	9	VIT_02s0033g00410	VIT_11s0016g00440	MYBA1	-
Vitvi02g01019	Vitvi11g00076	9	VIT_02s0033g00410	VIT_11s0016g01070	MYBA1	-
Vitvi02g01019	Vitvi11g00240	9	VIT_02s0033g00410	VIT_11s0016g02870	MYBA1	-
Vitvi02g01019	Vitvi11g01385	9	VIT_02s0033g00410	VIT_11s0016g02760	MYBA1	-
Vitvi02g01019	Vitvi11g01415	9	VIT_02s0033g00410	VIT_11s0016g04330	MYBA1	-
Vitvi02g01019	Vitvi12g00369	9	VIT_02s0033g00410	VIT_12s0059g00640	MYBA1	-
Vitvi02g01019	Vitvi12g00405	9	VIT_02s0033g00410	VIT_12s0059g01060	MYBA1	-
Vitvi02g01019	Vitvi12g00474	9	VIT_02s0033g00410	VIT_12s0059g01800	MYBA1	-
Vitvi02g01019	Vitvi12g02044	9	VIT_02s0033g00410	VIT_12s0035g01050	MYBA1	-
Vitvi02g01019	Vitvi13g00035	9	VIT_02s0033g00410	VIT_13s0067g00700	MYBA1	-
Vitvi02g01019	Vitvi13g00097	9	VIT_02s0033g00410	VIT_13s0067g01650	MYBA1	-
Vitvi02g01019	Vitvi13g00269	9	VIT_02s0033g00410	VIT_13s0019g00550	MYBA1	-
Vitvi02g01019	Vitvi13g01911	9	VIT_02s0033g00410	VIT_13s0067g02870	MYBA1	-
Vitvi02g01019	Vitvi13g02012	9	VIT_02s0033g00410	VIT_13s0019g02660	MYBA1	-
Vitvi02g01019	Vitvi14g00062	9	VIT_02s0033g00410	VIT_14s0060g00720	MYBA1	-
Vitvi02g01019	Vitvi14g00065	9	VIT_02s0033g00410	VIT_14s0060g00790	MYBA1	-
Vitvi02g01019	Vitvi14g01734	9	VIT_02s0033g00410	VIT_14s0066g00960	MYBA1	-
Vitvi02g01019	Vitvi15g00076	9	VIT_02s0033g00410	VIT_15s0024g00820	MYBA1	-
Vitvi02g01019	Vitvi15g00727	9	VIT_02s0033g00410	VIT_15s0048g00740	MYBA1	-
Vitvi02g01019	Vitvi15g00773	9	VIT_02s0033g00410	VIT_15s0048g01230	MYBA1	-
Vitvi02g01019	Vitvi15g00792	9	VIT_02s0033g00410	VIT_15s0048g01420	MYBA1	-
Vitvi02g01019	Vitvi15g01044	9	VIT_02s0033g00410	VIT_15s0046g01610	MYBA1	-
Vitvi02g01019	Vitvi16g00926	9	VIT_02s0033g00410	VIT_16s0100g00260; VIT_16s0100g00270	MYBA1	-
Vitvi02g01019	Vitvi16g01022	9	VIT_02s0033g00410	VIT_16s0050g00120	MYBA1	-
Vitvi02g01019	Vitvi16g01320	9	VIT_02s0033g00410	VIT_16s0098g00690	MYBA1	-
Vitvi02g01019	Vitvi16g02059	9	VIT_02s0033g00410	VIT_16s0098g00790	MYBA1	-
Vitvi02g01019	Vitvi17g00068	9	VIT_02s0033g00410	VIT_17s0000g00800	MYBA1	-
Vitvi02g01019	Vitvi17g00179	9	VIT_02s0033g00410	VIT_17s0000g02150	MYBA1	-
Vitvi02g01019	Vitvi17g00451	9	VIT_02s0033g00410	VIT_17s0000g04890	MYBA1	-
Vitvi02g01019	Vitvi18g00101	9	VIT_02s0033g00410	VIT_18s0122g01400	MYBA1	-
Vitvi02g01019	Vitvi18g00608	9	VIT_02s0033g00410	VIT_18s0001g08510	MYBA1	-
Vitvi02g01019	Vitvi18g01539	9	VIT_02s0033g00410	VIT_18s0001g02460	MYBA1	-
Vitvi02g01019	Vitvi18g01872	9	VIT_02s0033g00410	VIT_18s0117g00270	MYBA1	-
Vitvi02g01019	Vitvi18g02532	9	VIT_02s0033g00410	VIT_18s0001g02750	MYBA1	-
Vitvi02g01019	Vitvi18g02881	9	VIT_02s0033g00410	VIT_18s0086g00520	MYBA1	-
Vitvi02g01019	Vitvi18g03225	9	VIT_02s0033g00410	VIT_18s0089g00160	MYBA1	-
Vitvi02g01019	Vitvi19g00158	9	VIT_02s0033g00410	VIT_19s0014g01890	MYBA1	-
Vitvi02g01019	Vitvi19g00280	9	VIT_02s0033g00410	VIT_19s0014g03400	MYBA1	-
Vitvi02g01019	Vitvi19g00749	9	VIT_02s0033g00410	VIT_19s0015g01220	MYBA1	-
Vitvi02g01019	Vitvi19g00761	9	VIT_02s0033g00410	VIT_19s0015g01310	MYBA1	-
Vitvi02g01019	Vitvi19g00905	9	VIT_02s0033g00410	VIT_19s0015g01730	MYBA1	-
Vitvi02g01019	Vitvi00g01320	8	VIT_02s0033g00410	VIT_00s2364g00010	MYBA1	-
Vitvi02g01019	Vitvi00g02173	8	VIT_02s0033g00410	VIT_00s1455g00010	MYBA1	-
Vitvi02g01019	Vitvi01g00175	8	VIT_02s0033g00410	VIT_01s0011g02200	MYBA1	-
Vitvi02g01019	Vitvi01g00187	8	VIT_02s0033g00410	VIT_01s0011g02310	MYBA1	-
Vitvi02g01019	Vitvi01g01397	8	VIT_02s0033g00410	VIT_01s0010g01350	MYBA1	-
Vitvi02g01019	Vitvi01g01459	8	VIT_02s0033g00410	VIT_01s0010g01840	MYBA1	-
Vitvi02g01019	Vitvi01g01476	8	VIT_02s0033g00410	VIT_01s0010g02030	MYBA1	-
Vitvi02g01019	Vitvi02g00333	8	VIT_02s0033g00410	VIT_02s0025g03600	MYBA1	-
Vitvi02g01019	Vitvi02g00450	8	VIT_02s0033g00410	VIT_02s0025g04920	MYBA1	-
Vitvi02g01019	Vitvi02g00458	8	VIT_02s0033g00410	VIT_02s0025g04990	MYBA1	-
Vitvi02g01019	Vitvi02g00651	8	VIT_02s0033g00410	VIT_02s0012g00760	MYBA1	-
Vitvi02g01019	Vitvi02g00936	8	VIT_02s0033g00410	VIT_02s0109g00230	MYBA1	-
Vitvi02g01019	Vitvi02g01224	8	VIT_02s0033g00410	VIT_02s0087g00340	MYBA1	-
Vitvi02g01019	Vitvi02g01261	8	VIT_02s0033g00410	VIT_02s0087g00610	MYBA1	-
Vitvi02g01019	Vitvi02g01405	8	VIT_02s0033g00410	VIT_02s0025g04280	MYBA1	-
Vitvi02g01019	Vitvi02g01747	8	VIT_02s0033g00410	VIT_00s0790g00020	MYBA1	-
Vitvi02g01019	Vitvi03g00105	8	VIT_02s0033g00410	-	MYBA1	-
Vitvi02g01019	Vitvi03g00374	8	VIT_02s0033g00410	VIT_03s0063g02030	MYBA1	HDR
Vitvi02g01019	Vitvi03g00692	8	VIT_02s0033g00410	VIT_03s0091g01240	MYBA1	-
Vitvi02g01019	Vitvi03g01199	8	VIT_02s0033g00410	VIT_03s0017g01410	MYBA1	-
Vitvi02g01019	Vitvi03g01359	8	VIT_02s0033g00410	VIT_03s0038g01180	MYBA1	-
Vitvi02g01019	Vitvi03g01411	8	VIT_02s0033g00410	VIT_03s0038g02850	MYBA1	-
Vitvi02g01019	Vitvi03g01412	8	VIT_02s0033g00410	VIT_03s0038g02880	MYBA1	-
Vitvi02g01019	Vitvi03g01426	8	VIT_02s0033g00410	VIT_03s0038g03130	MYBA1	-
Vitvi02g01019	Vitvi03g01572	8	VIT_02s0033g00410	VIT_03s0063g00400	MYBA1	-
Vitvi02g01019	Vitvi04g00051	8	VIT_02s0033g00410	VIT_04s0008g00650	MYBA1	-
Vitvi02g01019	Vitvi04g00056	8	VIT_02s0033g00410	VIT_04s0008g00690	MYBA1	-
Vitvi02g01019	Vitvi04g01296	8	VIT_02s0033g00410	VIT_04s0023g01800	MYBA1	-
Vitvi02g01019	Vitvi04g01404	8	VIT_02s0033g00410	VIT_04s0023g02820	MYBA1	AP3b
Vitvi02g01019	Vitvi04g01887	8	VIT_02s0033g00410	-	MYBA1	-
Vitvi02g01019	Vitvi04g02122	8	VIT_02s0033g00410	VIT_04s0023g02280	MYBA1	-
Vitvi02g01019	Vitvi04g02149	8	VIT_02s0033g00410	-	MYBA1	-
Vitvi02g01019	Vitvi05g00145	8	VIT_02s0033g00410	VIT_05s0077g00730	MYBA1	WRKY14
Vitvi02g01019	Vitvi05g00580	8	VIT_02s0033g00410	VIT_05s0020g04250	MYBA1	-
Vitvi02g01019	Vitvi05g00681	8	VIT_02s0033g00410	VIT_05s0049g00040; VIT_05s0049g00050	MYBA1	-
Vitvi02g01019	Vitvi05g00715	8	VIT_02s0033g00410	VIT_05s0049g00510	MYBA1	-
Vitvi02g01019	Vitvi05g00883	8	VIT_02s0033g00410	-	MYBA1	-
Vitvi02g01019	Vitvi05g00966	8	VIT_02s0033g00410	VIT_05s0051g00720	MYBA1	-
Vitvi02g01019	Vitvi05g01347	8	VIT_02s0033g00410	VIT_05s0062g01110	MYBA1	Z-ISO
Vitvi02g01019	Vitvi05g01546	8	VIT_02s0033g00410	VIT_05s0102g01200	MYBA1	-
Vitvi02g01019	Vitvi05g01743	8	VIT_02s0033g00410	VIT_05s0077g01980	MYBA1	-
Vitvi02g01019	Vitvi05g01763	8	VIT_02s0033g00410	VIT_05s0077g01460	MYBA1	-
Vitvi02g01019	Vitvi05g01950	8	VIT_02s0033g00410	VIT_05s0049g00800	MYBA1	-
Vitvi02g01019	Vitvi06g00387	8	VIT_02s0033g00410	VIT_06s0004g03910	MYBA1	-
Vitvi02g01019	Vitvi06g00447	8	VIT_02s0033g00410	VIT_06s0004g04490	MYBA1	-
Vitvi02g01019	Vitvi06g00542	8	VIT_02s0033g00410	VIT_06s0004g05550	MYBA1	-
Vitvi02g01019	Vitvi06g00564	8	VIT_02s0033g00410	VIT_06s0004g05800	MYBA1	-
Vitvi02g01019	Vitvi06g01237	8	VIT_02s0033g00410	VIT_06s0009g03430	MYBA1	-
Vitvi02g01019	Vitvi06g01713	8	VIT_02s0033g00410	VIT_06s0004g05320	MYBA1	-
Vitvi02g01019	Vitvi06g01973	8	VIT_02s0033g00410	-	MYBA1	-
Vitvi02g01019	Vitvi07g00128	8	VIT_02s0033g00410	VIT_07s0151g01060	MYBA1	CHI4
Vitvi02g01019	Vitvi07g00395	8	VIT_02s0033g00410	VIT_07s0005g01240	MYBA1	-
Vitvi02g01019	Vitvi07g00485	8	VIT_02s0033g00410	VIT_07s0005g02200	MYBA1	-
Vitvi02g01019	Vitvi07g00787	8	VIT_02s0033g00410	VIT_07s0005g05520	MYBA1	-
Vitvi02g01019	Vitvi07g01346	8	VIT_02s0033g00410	VIT_00s0850g00010	MYBA1	-
Vitvi02g01019	Vitvi07g01395	8	VIT_02s0033g00410	VIT_00s0324g00070	MYBA1	-
Vitvi02g01019	Vitvi07g01730	8	VIT_02s0033g00410	VIT_07s0031g00460	MYBA1	-
Vitvi02g01019	Vitvi07g02192	8	VIT_02s0033g00410	-	MYBA1	-
Vitvi02g01019	Vitvi07g02253	8	VIT_02s0033g00410	VIT_07s0005g02730	MYBA1	-
Vitvi02g01019	Vitvi07g02555	8	VIT_02s0033g00410	VIT_00s0346g00110	MYBA1	-
Vitvi02g01019	Vitvi07g03030	8	VIT_02s0033g00410	VIT_00s0662g00040; VIT_00s0663g00010; VIT_00s0663g00020	MYBA1	-
Vitvi02g01019	Vitvi07g03085	8	VIT_02s0033g00410	VIT_00s0615g00010	MYBA1	CAD5
Vitvi02g01019	Vitvi08g00091	8	VIT_02s0033g00410	VIT_08s0056g01070	MYBA1	-
Vitvi02g01019	Vitvi08g01043	8	VIT_02s0033g00410	VIT_08s0040g01950	MYBA1	-
Vitvi02g01019	Vitvi08g01242	8	VIT_02s0033g00410	VIT_08s0007g00820	MYBA1	-
Vitvi02g01019	Vitvi08g01295	8	VIT_02s0033g00410	VIT_08s0007g01510	MYBA1	-
Vitvi02g01019	Vitvi08g01664	8	VIT_02s0033g00410	VIT_08s0007g05490	MYBA1	-
Vitvi02g01019	Vitvi08g01762	8	VIT_02s0033g00410	VIT_08s0007g06760	MYBA1	-
Vitvi02g01019	Vitvi08g01867	8	VIT_02s0033g00410	VIT_08s0007g08050	MYBA1	-
Vitvi02g01019	Vitvi08g01868	8	VIT_02s0033g00410	VIT_08s0007g08060	MYBA1	-
Vitvi02g01019	Vitvi08g01890	8	VIT_02s0033g00410	VIT_08s0007g08310	MYBA1	-

## Sheet: MYBA7-TI
Source	Target	Interaction	V1 Source	V1 Target	Source gene name	GRAPEDIA gene name
Vitvi14g00925	Vitvi12g00050	21	VIT_14s0006g01280	VIT_12s0028g00320	MYBA7	-
Vitvi14g00925	Vitvi01g00589	19	VIT_14s0006g01280	VIT_01s0137g00210	MYBA7	-
Vitvi14g00925	Vitvi04g00111	19	VIT_14s0006g01280	VIT_04s0008g01290	MYBA7	-
Vitvi14g00925	Vitvi18g02680	19	VIT_14s0006g01280	VIT_18s0001g10550	MYBA7	-
Vitvi14g00925	Vitvi05g01492	18	VIT_14s0006g01280	VIT_05s0102g00310	MYBA7	-
Vitvi14g00925	Vitvi10g00882	18	VIT_14s0006g01280	VIT_10s0003g04350	MYBA7	-
Vitvi14g00925	Vitvi11g01345	18	VIT_14s0006g01280	VIT_11s0016g01400	MYBA7	-
Vitvi14g00925	Vitvi18g00466	18	VIT_14s0006g01280	VIT_18s0001g06690	MYBA7	-
Vitvi14g00925	Vitvi04g01700	17	VIT_14s0006g01280	VIT_04s0044g01410	MYBA7	-
Vitvi14g00925	Vitvi13g01855	17	VIT_14s0006g01280	VIT_13s0320g00060	MYBA7	-
Vitvi14g00925	Vitvi08g00903	16	VIT_14s0006g01280	VIT_08s0040g00390	MYBA7	-
Vitvi14g00925	Vitvi09g01601	16	VIT_14s0006g01280	VIT_09s0002g04360	MYBA7	-
Vitvi14g00925	Vitvi11g00052	16	VIT_14s0006g01280	VIT_11s0016g00730	MYBA7	-
Vitvi14g00925	Vitvi11g00083	16	VIT_14s0006g01280	VIT_11s0016g01160	MYBA7	-
Vitvi14g00925	Vitvi16g02073	16	VIT_14s0006g01280	VIT_16s0098g01280	MYBA7	-
Vitvi14g00925	Vitvi18g00894	16	VIT_14s0006g01280	VIT_18s0001g11710	MYBA7	-
Vitvi14g00925	Vitvi18g01213	16	VIT_14s0006g01280	VIT_18s0001g15310	MYBA7	-
Vitvi14g00925	Vitvi18g01218	16	VIT_14s0006g01280	VIT_18s0001g15360	MYBA7	-
Vitvi14g00925	Vitvi19g00909	16	VIT_14s0006g01280	VIT_19s0015g01760	MYBA7	-
Vitvi14g00925	Vitvi01g00288	15	VIT_14s0006g01280	VIT_01s0011g03520	MYBA7	-
Vitvi14g00925	Vitvi02g01486	15	VIT_14s0006g01280	VIT_02s0012g00660	MYBA7	-
Vitvi14g00925	Vitvi05g00013	15	VIT_14s0006g01280	VIT_05s0077g02260	MYBA7	SWEET17a
Vitvi14g00925	Vitvi07g00604	15	VIT_14s0006g01280	VIT_07s0005g03390	MYBA7	-
Vitvi14g00925	Vitvi07g02143	15	VIT_14s0006g01280	VIT_07s0104g00410	MYBA7	-
Vitvi14g00925	Vitvi08g01714	15	VIT_14s0006g01280	VIT_08s0007g06200	MYBA7	-
Vitvi14g00925	Vitvi10g01236	15	VIT_14s0006g01280	VIT_00s0125g00280	MYBA7	-
Vitvi14g00925	Vitvi11g00089	15	VIT_14s0006g01280	VIT_11s0016g01220	MYBA7	-
Vitvi14g00925	Vitvi12g00280	15	VIT_14s0006g01280	VIT_12s0028g03350	MYBA7	-
Vitvi14g00925	Vitvi12g00482	15	VIT_14s0006g01280	VIT_12s0059g01900	MYBA7	-
Vitvi14g00925	Vitvi12g02444	15	VIT_14s0006g01280	VIT_12s0134g00590	MYBA7	-
Vitvi14g00925	Vitvi15g00004	15	VIT_14s0006g01280	VIT_15s0024g00040	MYBA7	-
Vitvi14g00925	Vitvi15g01008	15	VIT_14s0006g01280	VIT_15s0046g01210	MYBA7	-
Vitvi14g00925	Vitvi01g00449	14	VIT_14s0006g01280	VIT_01s0011g05290	MYBA7	-
Vitvi14g00925	Vitvi01g00656	14	VIT_14s0006g01280	VIT_00s0225g00070	MYBA7	-
Vitvi14g00925	Vitvi01g01648	14	VIT_14s0006g01280	VIT_01s0010g03620	MYBA7	-
Vitvi14g00925	Vitvi01g01969	14	VIT_14s0006g01280	VIT_01s0011g04730	MYBA7	-
Vitvi14g00925	Vitvi01g02020	14	VIT_14s0006g01280	VIT_01s0137g00170	MYBA7	-
Vitvi14g00925	Vitvi02g00510	14	VIT_14s0006g01280	VIT_02s0154g00070	MYBA7	YABBY3
Vitvi14g00925	Vitvi03g01816	14	VIT_14s0006g01280	VIT_03s0017g00870	MYBA7	3AT
Vitvi14g00925	Vitvi04g00229	14	VIT_14s0006g01280	VIT_04s0008g02640	MYBA7	-
Vitvi14g00925	Vitvi04g01806	14	VIT_14s0006g01280	VIT_04s0008g01730	MYBA7	-
Vitvi14g00925	Vitvi05g00276	14	VIT_14s0006g01280	VIT_05s0020g01110	MYBA7	-
Vitvi14g00925	Vitvi06g01531	14	VIT_14s0006g01280	VIT_06s0080g00920	MYBA7	-
Vitvi14g00925	Vitvi07g00625	14	VIT_14s0006g01280	VIT_07s0005g03680	MYBA7	-
Vitvi14g00925	Vitvi07g01519	14	VIT_14s0006g01280	VIT_00s0211g00170	MYBA7	-
Vitvi14g00925	Vitvi07g02246	14	VIT_14s0006g01280	VIT_07s0005g02220	MYBA7	-
Vitvi14g00925	Vitvi09g00328	14	VIT_14s0006g01280	VIT_09s0002g04010	MYBA7	-
Vitvi14g00925	Vitvi11g00038	14	VIT_14s0006g01280	VIT_11s0016g00560	MYBA7	-
Vitvi14g00925	Vitvi12g01553	14	VIT_14s0006g01280	VIT_12s0055g01110	MYBA7	-
Vitvi14g00925	Vitvi14g00930	14	VIT_14s0006g01280	VIT_14s0006g01290	MYBA7	MYBA6
Vitvi14g00925	Vitvi14g01424	14	VIT_14s0006g01280	VIT_14s0068g00680	MYBA7	-
Vitvi14g00925	Vitvi17g00615	14	VIT_14s0006g01280	VIT_17s0000g06350	MYBA7	-
Vitvi14g00925	Vitvi18g00158	14	VIT_14s0006g01280	VIT_18s0001g00760	MYBA7	-
Vitvi14g00925	Vitvi18g00445	14	VIT_14s0006g01280	VIT_18s0001g06370	MYBA7	-
Vitvi14g00925	Vitvi19g00007	14	VIT_14s0006g01280	VIT_19s0014g00080	MYBA7	-
Vitvi14g00925	Vitvi01g00803	13	VIT_14s0006g01280	VIT_01s0026g00360	MYBA7	-
Vitvi14g00925	Vitvi01g01462	13	VIT_14s0006g01280	VIT_01s0010g01900	MYBA7	-
Vitvi14g00925	Vitvi02g00235	13	VIT_14s0006g01280	VIT_02s0025g02640	MYBA7	-
Vitvi14g00925	Vitvi02g01727	13	VIT_14s0006g01280	VIT_00s0389g00030	MYBA7	-
Vitvi14g00925	Vitvi03g00077	13	VIT_14s0006g01280	VIT_03s0038g01330	MYBA7	-
Vitvi14g00925	Vitvi04g00496	13	VIT_14s0006g01280	VIT_04s0008g05590	MYBA7	-
Vitvi14g00925	Vitvi04g01643	13	VIT_14s0006g01280	VIT_04s0044g00880	MYBA7	-
Vitvi14g00925	Vitvi04g02063	13	VIT_14s0006g01280	VIT_04s0023g00410	MYBA7	-
Vitvi14g00925	Vitvi05g01285	13	VIT_14s0006g01280	VIT_05s0062g00520	MYBA7	UGT-like8
Vitvi14g00925	Vitvi07g00061	13	VIT_14s0006g01280	VIT_00s0179g00360	MYBA7	-
Vitvi14g00925	Vitvi07g02609	13	VIT_14s0006g01280	VIT_00s0211g00130	MYBA7	-
Vitvi14g00925	Vitvi08g01231	13	VIT_14s0006g01280	VIT_08s0007g00710	MYBA7	-
Vitvi14g00925	Vitvi08g01454	13	VIT_14s0006g01280	VIT_08s0007g03240	MYBA7	-
Vitvi14g00925	Vitvi08g01606	13	VIT_14s0006g01280	VIT_08s0007g04820	MYBA7	-
Vitvi14g00925	Vitvi08g01617	13	VIT_14s0006g01280	VIT_08s0007g04950	MYBA7	-
Vitvi14g00925	Vitvi09g01471	13	VIT_14s0006g01280	VIT_09s0054g01760	MYBA7	-
Vitvi14g00925	Vitvi10g00740	13	VIT_14s0006g01280	VIT_10s0003g02900	MYBA7	-
Vitvi14g00925	Vitvi10g02212	13	VIT_14s0006g01280	VIT_00s0904g00010	MYBA7	-
Vitvi14g00925	Vitvi11g01693	13	VIT_14s0006g01280	VIT_11s0052g01570	MYBA7	-
Vitvi14g00925	Vitvi12g02006	13	VIT_14s0006g01280	VIT_12s0035g00690	MYBA7	-
Vitvi14g00925	Vitvi14g00284	13	VIT_14s0006g01280	VIT_14s0128g00050	MYBA7	-
Vitvi14g00925	Vitvi14g01391	13	VIT_14s0006g01280	VIT_14s0068g00280	MYBA7	-
Vitvi14g00925	Vitvi14g02582	13	VIT_14s0006g01280	VIT_14s0030g00250	MYBA7	-
Vitvi14g00925	Vitvi15g00921	13	VIT_14s0006g01280	VIT_15s0048g03000	MYBA7	-
Vitvi14g00925	Vitvi16g01354	13	VIT_14s0006g01280	VIT_16s0098g01080	MYBA7	-
Vitvi14g00925	Vitvi17g00320	13	VIT_14s0006g01280	VIT_17s0000g03690	MYBA7	-
Vitvi14g00925	Vitvi18g00747	13	VIT_14s0006g01280	VIT_18s0001g10070	MYBA7	-
Vitvi14g00925	Vitvi19g01793	13	VIT_14s0006g01280	VIT_19s0014g00160	MYBA7	-
Vitvi14g00925	Vitvi01g00337	12	VIT_14s0006g01280	VIT_01s0011g04080	MYBA7	-
Vitvi14g00925	Vitvi01g00745	12	VIT_14s0006g01280	VIT_01s0127g00850	MYBA7	PGB2
Vitvi14g00925	Vitvi01g00801	12	VIT_14s0006g01280	VIT_01s0026g00350	MYBA7	-
Vitvi14g00925	Vitvi02g00680	12	VIT_14s0006g01280	VIT_02s0012g01120	MYBA7	-
Vitvi14g00925	Vitvi02g01728	12	VIT_14s0006g01280	VIT_00s0389g00040	MYBA7	-
Vitvi14g00925	Vitvi03g01392	12	VIT_14s0006g01280	VIT_03s0038g02010	MYBA7	-
Vitvi14g00925	Vitvi04g00155	12	VIT_14s0006g01280	VIT_04s0008g01810	MYBA7	MYBPA8
Vitvi14g00925	Vitvi05g01629	12	VIT_14s0006g01280	VIT_05s0094g00820	MYBA7	-
Vitvi14g00925	Vitvi05g01924	12	VIT_14s0006g01280	VIT_05s0049g00300	MYBA7	-
Vitvi14g00925	Vitvi06g01126	12	VIT_14s0006g01280	VIT_06s0009g02340	MYBA7	-
Vitvi14g00925	Vitvi07g00035	12	VIT_14s0006g01280	VIT_07s0141g00570	MYBA7	-
Vitvi14g00925	Vitvi07g01416	12	VIT_14s0006g01280	VIT_00s0820g00020	MYBA7	-
Vitvi14g00925	Vitvi07g01921	12	VIT_14s0006g01280	VIT_07s0031g02550	MYBA7	-
Vitvi14g00925	Vitvi07g02309	12	VIT_14s0006g01280	VIT_07s0005g04920	MYBA7	-
Vitvi14g00925	Vitvi08g01203	12	VIT_14s0006g01280	VIT_08s0007g00410	MYBA7	MYB91A
Vitvi14g00925	Vitvi08g02169	12	VIT_14s0006g01280	VIT_08s0040g02650	MYBA7	-
Vitvi14g00925	Vitvi10g00095	12	VIT_14s0006g01280	-	MYBA7	-
Vitvi14g00925	Vitvi10g00372	12	VIT_14s0006g01280	VIT_00s0181g00180	MYBA7	-
Vitvi14g00925	Vitvi10g00468	12	VIT_14s0006g01280	-	MYBA7	-
Vitvi14g00925	Vitvi11g00144	12	VIT_14s0006g01280	-	MYBA7	-
Vitvi14g00925	Vitvi11g00980	12	VIT_14s0006g01280	VIT_11s0065g01100	MYBA7	-
Vitvi14g00925	Vitvi11g01259	12	VIT_14s0006g01280	VIT_11s0052g01120	MYBA7	ZFP65
Vitvi14g00925	Vitvi12g00638	12	VIT_14s0006g01280	VIT_12s0057g00200	MYBA7	-
Vitvi14g00925	Vitvi12g02451	12	VIT_14s0006g01280	VIT_12s0134g00650	MYBA7	-
Vitvi14g00925	Vitvi12g02485	12	VIT_14s0006g01280	VIT_12s0057g00630	MYBA7	-
Vitvi14g00925	Vitvi13g00081	12	VIT_14s0006g01280	VIT_13s0067g01410	MYBA7	-
Vitvi14g00925	Vitvi13g00139	12	VIT_14s0006g01280	VIT_13s0067g02280	MYBA7	-
Vitvi14g00925	Vitvi13g00829	12	VIT_14s0006g01280	VIT_13s0106g00250	MYBA7	-
Vitvi14g00925	Vitvi13g01576	12	VIT_14s0006g01280	VIT_13s0019g01830	MYBA7	-
Vitvi14g00925	Vitvi13g01788	12	VIT_14s0006g01280	VIT_13s0064g01660	MYBA7	-
Vitvi14g00925	Vitvi13g02515	12	VIT_14s0006g01280	-	MYBA7	-
Vitvi14g00925	Vitvi14g00307	12	VIT_14s0006g01280	VIT_14s0030g00220	MYBA7	-
Vitvi14g00925	Vitvi14g00489	12	VIT_14s0006g01280	VIT_14s0081g00060	MYBA7	-
Vitvi14g00925	Vitvi15g00620	12	VIT_14s0006g01280	VIT_15s0021g02300	MYBA7	-
Vitvi14g00925	Vitvi16g00934	12	VIT_14s0006g01280	VIT_16s0100g00330	MYBA7	-
Vitvi14g00925	Vitvi17g00407	12	VIT_14s0006g01280	VIT_17s0000g04490	MYBA7	-
Vitvi14g00925	Vitvi17g00473	12	VIT_14s0006g01280	VIT_17s0000g05020	MYBA7	-
Vitvi14g00925	Vitvi17g00845	12	VIT_14s0006g01280	VIT_17s0000g08680	MYBA7	-
Vitvi14g00925	Vitvi18g00313	12	VIT_14s0006g01280	VIT_18s0001g03610	MYBA7	-
Vitvi14g00925	Vitvi18g01130	12	VIT_14s0006g01280	VIT_18s0001g14450	MYBA7	-
Vitvi14g00925	Vitvi18g02192	12	VIT_14s0006g01280	VIT_18s0001g06720	MYBA7	-
Vitvi14g00925	Vitvi19g00298	12	VIT_14s0006g01280	VIT_19s0014g03660	MYBA7	-
Vitvi14g00925	Vitvi01g00189	11	VIT_14s0006g01280	VIT_01s0011g02330	MYBA7	-
Vitvi14g00925	Vitvi02g00317	11	VIT_14s0006g01280	VIT_02s0025g03450	MYBA7	bHLH010
Vitvi14g00925	Vitvi02g00434	11	VIT_14s0006g01280	VIT_02s0025g04710	MYBA7	-
Vitvi14g00925	Vitvi02g00475	11	VIT_14s0006g01280	VIT_02s0241g00040	MYBA7	-
Vitvi14g00925	Vitvi02g00476	11	VIT_14s0006g01280	VIT_02s0241g00050	MYBA7	-
Vitvi14g00925	Vitvi02g00526	11	VIT_14s0006g01280	VIT_02s0154g00220	MYBA7	-
Vitvi14g00925	Vitvi03g00048	11	VIT_14s0006g01280	VIT_03s0038g00670	MYBA7	-
Vitvi14g00925	Vitvi03g00130	11	VIT_14s0006g01280	VIT_03s0038g02230	MYBA7	-
Vitvi14g00925	Vitvi03g00528	11	VIT_14s0006g01280	VIT_03s0063g00110	MYBA7	-
Vitvi14g00925	Vitvi03g01477	11	VIT_14s0006g01280	VIT_03s0038g04220	MYBA7	DFR3
Vitvi14g00925	Vitvi04g00289	11	VIT_14s0006g01280	VIT_04s0008g03270	MYBA7	-
Vitvi14g00925	Vitvi04g00487	11	VIT_14s0006g01280	VIT_04s0008g05520	MYBA7	-
Vitvi14g00925	Vitvi04g01486	11	VIT_14s0006g01280	VIT_04s0023g03710	MYBA7	MYB4B
Vitvi14g00925	Vitvi05g00426	11	VIT_14s0006g01280	VIT_05s0020g02690	MYBA7	-
Vitvi14g00925	Vitvi05g00460	11	VIT_14s0006g01280	VIT_05s0020g03040	MYBA7	-
Vitvi14g00925	Vitvi05g01649	11	VIT_14s0006g01280	VIT_05s0094g01020	MYBA7	-
Vitvi14g00925	Vitvi06g00761	11	VIT_14s0006g01280	VIT_06s0004g07680	MYBA7	-
Vitvi14g00925	Vitvi06g01233	11	VIT_14s0006g01280	VIT_06s0009g03390	MYBA7	-
Vitvi14g00925	Vitvi06g01351	11	VIT_14s0006g01280	VIT_06s0061g00770	MYBA7	-
Vitvi14g00925	Vitvi06g01878	11	VIT_14s0006g01280	VIT_06s0009g02730	MYBA7	-
Vitvi14g00925	Vitvi07g01415	11	VIT_14s0006g01280	VIT_00s0218g00220	MYBA7	-
Vitvi14g00925	Vitvi07g01866	11	VIT_14s0006g01280	VIT_07s0031g01890	MYBA7	-
Vitvi14g00925	Vitvi08g00643	11	VIT_14s0006g01280	VIT_08s0105g00310	MYBA7	-
Vitvi14g00925	Vitvi08g00940	11	VIT_14s0006g01280	VIT_08s0040g00780	MYBA7	C3'H
Vitvi14g00925	Vitvi08g01073	11	VIT_14s0006g01280	VIT_08s0040g02380	MYBA7	-
Vitvi14g00925	Vitvi08g01831	11	VIT_14s0006g01280	VIT_08s0007g07550	MYBA7	-
Vitvi14g00925	Vitvi09g00361	11	VIT_14s0006g01280	VIT_09s0002g04320	MYBA7	-
Vitvi14g00925	Vitvi10g00849	11	VIT_14s0006g01280	VIT_10s0003g04040	MYBA7	mTERF15
Vitvi14g00925	Vitvi10g00913	11	VIT_14s0006g01280	VIT_10s0003g04670	MYBA7	-
Vitvi14g00925	Vitvi10g01138	11	VIT_14s0006g01280	VIT_10s0092g00370	MYBA7	-
Vitvi14g00925	Vitvi10g02295	11	VIT_14s0006g01280	VIT_00s0878g00020	MYBA7	-
Vitvi14g00925	Vitvi10g02400	11	VIT_14s0006g01280	VIT_00s1543g00010	MYBA7	-
Vitvi14g00925	Vitvi11g00243	11	VIT_14s0006g01280	VIT_11s0016g02900	MYBA7	-
Vitvi14g00925	Vitvi11g00451	11	VIT_14s0006g01280	VIT_11s0016g05110	MYBA7	-
Vitvi14g00925	Vitvi11g00686	11	VIT_14s0006g01280	VIT_11s0037g00070	MYBA7	-
Vitvi14g00925	Vitvi11g00730	11	VIT_14s0006g01280	VIT_11s0037g00570	MYBA7	-
Vitvi14g00925	Vitvi12g00363	11	VIT_14s0006g01280	VIT_12s0059g00580	MYBA7	-
Vitvi14g00925	Vitvi12g02454	11	VIT_14s0006g01280	VIT_12s0134g00670	MYBA7	-
Vitvi14g00925	Vitvi12g02494	11	VIT_14s0006g01280	-	MYBA7	-
Vitvi14g00925	Vitvi13g00075	11	VIT_14s0006g01280	VIT_13s0067g01350	MYBA7	bHLH055
Vitvi14g00925	Vitvi13g02006	11	VIT_14s0006g01280	-	MYBA7	-
Vitvi14g00925	Vitvi14g01067	11	VIT_14s0006g01280	VIT_14s0006g02290	MYBA7	-
Vitvi14g00925	Vitvi15g00690	11	VIT_14s0006g01280	VIT_15s0048g00370	MYBA7	-
Vitvi14g00925	Vitvi15g00708	11	VIT_14s0006g01280	VIT_15s0048g00550	MYBA7	YABBY7
Vitvi14g00925	Vitvi15g00919	11	VIT_14s0006g01280	VIT_15s0048g02980	MYBA7	-
Vitvi14g00925	Vitvi15g00947	11	VIT_14s0006g01280	VIT_15s0046g00310	MYBA7	-
Vitvi14g00925	Vitvi15g01549	11	VIT_14s0006g01280	VIT_15s0048g02500	MYBA7	-
Vitvi14g00925	Vitvi15g01629	11	VIT_14s0006g01280	VIT_15s0046g01340	MYBA7	-
Vitvi14g00925	Vitvi15g01642	11	VIT_14s0006g01280	VIT_15s0046g01960	MYBA7	-
Vitvi14g00925	Vitvi16g00659	11	VIT_14s0006g01280	VIT_16s0022g00370	MYBA7	-
Vitvi14g00925	Vitvi16g00878	11	VIT_14s0006g01280	VIT_16s0022g02200	MYBA7	-
Vitvi14g00925	Vitvi17g01360	11	VIT_14s0006g01280	VIT_17s0000g02120	MYBA7	-
Vitvi14g00925	Vitvi18g00272	11	VIT_14s0006g01280	VIT_18s0001g02740	MYBA7	-
Vitvi14g00925	Vitvi18g00448	11	VIT_14s0006g01280	VIT_18s0001g06430	MYBA7	-
Vitvi14g00925	Vitvi18g00573	11	VIT_14s0006g01280	VIT_18s0001g08110	MYBA7	-
Vitvi14g00925	Vitvi19g00008	11	VIT_14s0006g01280	VIT_19s0014g00090	MYBA7	-
Vitvi14g00925	Vitvi19g02324	11	VIT_14s0006g01280	VIT_19s0027g01890	MYBA7	-
Vitvi14g00925	Vitvi01g00160	10	VIT_14s0006g01280	VIT_01s0011g02030	MYBA7	-
Vitvi14g00925	Vitvi01g00277	10	VIT_14s0006g01280	VIT_01s0011g03400	MYBA7	-
Vitvi14g00925	Vitvi01g00463	10	VIT_14s0006g01280	VIT_01s0011g05450	MYBA7	-
Vitvi14g00925	Vitvi01g00810	10	VIT_14s0006g01280	VIT_01s0026g00480; VIT_01s0026g00490	MYBA7	-
Vitvi14g00925	Vitvi01g00816	10	VIT_14s0006g01280	VIT_01s0026g00570	MYBA7	-
Vitvi14g00925	Vitvi01g01660	10	VIT_14s0006g01280	VIT_01s0010g03710	MYBA7	-
Vitvi14g00925	Vitvi01g01748	10	VIT_14s0006g01280	VIT_01s0244g00030	MYBA7	-
Vitvi14g00925	Vitvi02g00116	10	VIT_14s0006g01280	VIT_02s0025g01300	MYBA7	-
Vitvi14g00925	Vitvi02g00175	10	VIT_14s0006g01280	VIT_02s0025g02000	MYBA7	-
Vitvi14g00925	Vitvi02g00177	10	VIT_14s0006g01280	VIT_02s0025g02020	MYBA7	-
Vitvi14g00925	Vitvi02g00261	10	VIT_14s0006g01280	VIT_02s0025g02890	MYBA7	-
Vitvi14g00925	Vitvi02g00509	10	VIT_14s0006g01280	VIT_02s0154g00040	MYBA7	-
Vitvi14g00925	Vitvi02g00636	10	VIT_14s0006g01280	VIT_02s0012g00570	MYBA7	-
Vitvi14g00925	Vitvi03g00359	10	VIT_14s0006g01280	VIT_03s0063g02250	MYBA7	-
Vitvi14g00925	Vitvi03g00785	10	VIT_14s0006g01280	VIT_03s0088g01190	MYBA7	-
Vitvi14g00925	Vitvi03g01350	10	VIT_14s0006g01280	VIT_03s0038g01110	MYBA7	-
Vitvi14g00925	Vitvi04g00357	10	VIT_14s0006g01280	VIT_04s0008g04160	MYBA7	RD22n
Vitvi14g00925	Vitvi04g00464	10	VIT_14s0006g01280	VIT_04s0008g05210	MYBA7	HY5
Vitvi14g00925	Vitvi04g01224	10	VIT_14s0006g01280	VIT_04s0023g01140	MYBA7	-
Vitvi14g00925	Vitvi04g01278	10	VIT_14s0006g01280	VIT_04s0023g01630; VIT_04s0023g01640	MYBA7	-
Vitvi14g00925	Vitvi04g01421	10	VIT_14s0006g01280	VIT_04s0023g03010	MYBA7	-
Vitvi14g00925	Vitvi05g00403	10	VIT_14s0006g01280	VIT_05s0020g02480	MYBA7	-
Vitvi14g00925	Vitvi05g00474	10	VIT_14s0006g01280	VIT_05s0020g03180	MYBA7	-
Vitvi14g00925	Vitvi05g00487	10	VIT_14s0006g01280	VIT_05s0020g03350	MYBA7	-
Vitvi14g00925	Vitvi05g00630	10	VIT_14s0006g01280	VIT_05s0020g04690	MYBA7	-
Vitvi14g00925	Vitvi05g00885	10	VIT_14s0006g01280	-	MYBA7	-
Vitvi14g00925	Vitvi05g01276	10	VIT_14s0006g01280	VIT_05s0062g00430	MYBA7	GT20
Vitvi14g00925	Vitvi05g01291	10	VIT_14s0006g01280	VIT_05s0062g00630	MYBA7	UGT-like4
Vitvi14g00925	Vitvi05g01566	10	VIT_14s0006g01280	VIT_05s0094g00100	MYBA7	-
Vitvi14g00925	Vitvi06g00031	10	VIT_14s0006g01280	VIT_06s0004g00220	MYBA7	-
Vitvi14g00925	Vitvi06g00318	10	VIT_14s0006g01280	VIT_06s0004g03210	MYBA7	-
Vitvi14g00925	Vitvi06g01635	10	VIT_14s0006g01280	VIT_06s0004g02230	MYBA7	-
Vitvi14g00925	Vitvi07g00178	10	VIT_14s0006g01280	VIT_07s0104g00510	MYBA7	-
Vitvi14g00925	Vitvi07g01275	10	VIT_14s0006g01280	VIT_00s0207g00210	MYBA7	-
Vitvi14g00925	Vitvi07g02666	10	VIT_14s0006g01280	VIT_07s0031g00650	MYBA7	-
Vitvi14g00925	Vitvi08g00103	10	VIT_14s0006g01280	VIT_08s0056g01160	MYBA7	-
Vitvi14g00925	Vitvi08g00947	10	VIT_14s0006g01280	VIT_08s0040g00850	MYBA7	-
Vitvi14g00925	Vitvi08g01245	10	VIT_14s0006g01280	VIT_08s0007g00840	MYBA7	-
Vitvi14g00925	Vitvi08g01301	10	VIT_14s0006g01280	VIT_08s0007g01570	MYBA7	-
Vitvi14g00925	Vitvi08g01360	10	VIT_14s0006g01280	VIT_08s0007g02190	MYBA7	-
Vitvi14g00925	Vitvi08g01444	10	VIT_14s0006g01280	VIT_08s0007g03160	MYBA7	-
Vitvi14g00925	Vitvi08g01668	10	VIT_14s0006g01280	VIT_08s0007g05530	MYBA7	-
Vitvi14g00925	Vitvi08g01915	10	VIT_14s0006g01280	VIT_08s0007g08540	MYBA7	-
Vitvi14g00925	Vitvi08g02366	10	VIT_14s0006g01280	-	MYBA7	-
Vitvi14g00925	Vitvi09g00118	10	VIT_14s0006g01280	VIT_09s0002g01450	MYBA7	-
Vitvi14g00925	Vitvi09g01036	10	VIT_14s0006g01280	VIT_09s0070g00710; VIT_09s0070g00720	MYBA7	-
Vitvi14g00925	Vitvi09g01351	10	VIT_14s0006g01280	VIT_09s0054g00430	MYBA7	-
Vitvi14g00925	Vitvi10g00100	10	VIT_14s0006g01280	VIT_10s0116g01780	MYBA7	-
Vitvi14g00925	Vitvi10g00410	10	VIT_14s0006g01280	VIT_00s0978g00020	MYBA7	-
Vitvi14g00925	Vitvi10g00524	10	VIT_14s0006g01280	VIT_10s0003g00620	MYBA7	-
Vitvi14g00925	Vitvi10g01839	10	VIT_14s0006g01280	VIT_10s0003g02890	MYBA7	-
Vitvi14g00925	Vitvi10g02254	10	VIT_14s0006g01280	-	MYBA7	-
Vitvi14g00925	Vitvi11g00013	10	VIT_14s0006g01280	VIT_11s0016g00290	MYBA7	-
Vitvi14g00925	Vitvi11g00309	10	VIT_14s0006g01280	VIT_11s0016g03640	MYBA7	-
Vitvi14g00925	Vitvi11g00509	10	VIT_14s0006g01280	-	MYBA7	-
Vitvi14g00925	Vitvi11g00609	10	VIT_14s0006g01280	VIT_11s0149g00040	MYBA7	-
Vitvi14g00925	Vitvi11g01072	10	VIT_14s0006g01280	VIT_11s0103g00010	MYBA7	-
Vitvi14g00925	Vitvi12g00092	10	VIT_14s0006g01280	VIT_12s0028g01080	MYBA7	-
Vitvi14g00925	Vitvi12g00219	10	VIT_14s0006g01280	VIT_12s0028g02520	MYBA7	-
Vitvi14g00925	Vitvi12g00515	10	VIT_14s0006g01280	VIT_12s0059g02250	MYBA7	-
Vitvi14g00925	Vitvi12g00540	10	VIT_14s0006g01280	VIT_12s0059g02480	MYBA7	-
Vitvi14g00925	Vitvi12g02162	10	VIT_14s0006g01280	VIT_12s0035g02150	MYBA7	-
Vitvi14g00925	Vitvi12g02486	10	VIT_14s0006g01280	-	MYBA7	-
Vitvi14g00925	Vitvi12g02718	10	VIT_14s0006g01280	VIT_12s0035g00900	MYBA7	-
Vitvi14g00925	Vitvi13g00250	10	VIT_14s0006g01280	VIT_13s0019g00260	MYBA7	-
Vitvi14g00925	Vitvi13g00507	10	VIT_14s0006g01280	VIT_13s0019g03350	MYBA7	-
Vitvi14g00925	Vitvi13g00590	10	VIT_14s0006g01280	VIT_13s0019g04140	MYBA7	-
Vitvi14g00925	Vitvi13g01653	10	VIT_14s0006g01280	VIT_13s0064g00190	MYBA7	-
Vitvi14g00925	Vitvi13g01710	10	VIT_14s0006g01280	VIT_13s0064g00650	MYBA7	-
Vitvi14g00925	Vitvi13g01749	10	VIT_14s0006g01280	VIT_13s0064g01080	MYBA7	-
Vitvi14g00925	Vitvi13g02504	10	VIT_14s0006g01280	VIT_13s0064g00900	MYBA7	-
Vitvi14g00925	Vitvi14g00246	10	VIT_14s0006g01280	VIT_14s0128g00470	MYBA7	-
Vitvi14g00925	Vitvi14g01046	10	VIT_14s0006g01280	-	MYBA7	-
Vitvi14g00925	Vitvi14g01341	10	VIT_14s0006g01280	VIT_14s0083g01030	MYBA7	FUL2
Vitvi14g00925	Vitvi14g01398	10	VIT_14s0006g01280	VIT_14s0068g00330	MYBA7	-
Vitvi14g00925	Vitvi14g01735	10	VIT_14s0006g01280	VIT_14s0066g00970	MYBA7	-
Vitvi14g00925	Vitvi14g02511	10	VIT_14s0006g01280	VIT_14s0060g02430	MYBA7	-
Vitvi14g00925	Vitvi15g01055	10	VIT_14s0006g01280	VIT_15s0046g01780	MYBA7	-
Vitvi14g00925	Vitvi16g00673	10	VIT_14s0006g01280	VIT_16s0022g00470	MYBA7	-
Vitvi14g00925	Vitvi17g00071	10	VIT_14s0006g01280	VIT_17s0000g00840	MYBA7	-
Vitvi14g00925	Vitvi17g01223	10	VIT_14s0006g01280	VIT_17s0053g00710	MYBA7	-
Vitvi14g00925	Vitvi17g01592	10	VIT_14s0006g01280	VIT_17s0000g10260	MYBA7	-
Vitvi14g00925	Vitvi18g00046	10	VIT_14s0006g01280	VIT_18s0122g00680	MYBA7	-
Vitvi14g00925	Vitvi18g00360	10	VIT_14s0006g01280	VIT_18s0001g04790	MYBA7	-
Vitvi14g00925	Vitvi18g00572	10	VIT_14s0006g01280	VIT_18s0001g08100	MYBA7	-
Vitvi14g00925	Vitvi18g00746	10	VIT_14s0006g01280	VIT_18s0001g10050; VIT_18s0001g10060	MYBA7	-
Vitvi14g00925	Vitvi18g01174	10	VIT_14s0006g01280	VIT_18s0001g14980	MYBA7	-
Vitvi14g00925	Vitvi18g01970	10	VIT_14s0006g01280	VIT_18s0041g00350	MYBA7	-
Vitvi14g00925	Vitvi18g01987	10	VIT_14s0006g01280	VIT_18s0041g00550	MYBA7	-
Vitvi14g00925	Vitvi18g02569	10	VIT_14s0006g01280	VIT_18s0001g05020	MYBA7	-
Vitvi14g00925	Vitvi18g03385	10	VIT_14s0006g01280	VIT_00s0238g00020	MYBA7	-
Vitvi14g00925	Vitvi19g00159	10	VIT_14s0006g01280	VIT_19s0014g01910	MYBA7	-
Vitvi14g00925	Vitvi19g00165	10	VIT_14s0006g01280	VIT_19s0014g01950	MYBA7	-
Vitvi14g00925	Vitvi19g00665	10	VIT_14s0006g01280	VIT_19s0015g00340	MYBA7	-
Vitvi14g00925	Vitvi19g01479	10	VIT_14s0006g01280	VIT_19s0027g00200	MYBA7	-
Vitvi14g00925	Vitvi01g00052	9	VIT_14s0006g01280	VIT_01s0011g00590	MYBA7	-
Vitvi14g00925	Vitvi01g00145	9	VIT_14s0006g01280	VIT_01s0011g01850	MYBA7	-
Vitvi14g00925	Vitvi01g00222	9	VIT_14s0006g01280	VIT_01s0011g02840	MYBA7	-
Vitvi14g00925	Vitvi01g00293	9	VIT_14s0006g01280	VIT_01s0011g03590	MYBA7	-
Vitvi14g00925	Vitvi01g00335	9	VIT_14s0006g01280	VIT_01s0011g04060	MYBA7	-
Vitvi14g00925	Vitvi01g00398	9	VIT_14s0006g01280	VIT_01s0011g04740	MYBA7	-
Vitvi14g00925	Vitvi01g00458	9	VIT_14s0006g01280	VIT_01s0011g05410	MYBA7	-
Vitvi14g00925	Vitvi01g00738	9	VIT_14s0006g01280	VIT_01s0127g00740	MYBA7	-
Vitvi14g00925	Vitvi01g00957	9	VIT_14s0006g01280	VIT_01s0026g01930	MYBA7	-
Vitvi14g00925	Vitvi01g00958	9	VIT_14s0006g01280	VIT_01s0026g01950	MYBA7	-
Vitvi14g00925	Vitvi01g01345	9	VIT_14s0006g01280	VIT_01s0010g00940	MYBA7	-
Vitvi14g00925	Vitvi01g01764	9	VIT_14s0006g01280	VIT_01s0150g00060	MYBA7	-
Vitvi14g00925	Vitvi01g01827	9	VIT_14s0006g01280	VIT_01s0011g03470	MYBA7	-
Vitvi14g00925	Vitvi02g00499	9	VIT_14s0006g01280	VIT_00s0323g00050	MYBA7	-
Vitvi14g00925	Vitvi02g00693	9	VIT_14s0006g01280	VIT_02s0012g01250	MYBA7	-
Vitvi14g00925	Vitvi02g00915	9	VIT_14s0006g01280	VIT_02s0109g00080	MYBA7	-
Vitvi14g00925	Vitvi02g01529	9	VIT_14s0006g01280	VIT_02s0012g02540	MYBA7	-
Vitvi14g00925	Vitvi03g00129	9	VIT_14s0006g01280	VIT_03s0038g02220	MYBA7	-
Vitvi14g00925	Vitvi03g00154	9	VIT_14s0006g01280	VIT_03s0038g02510	MYBA7	-
Vitvi14g00925	Vitvi03g00203	9	VIT_14s0006g01280	VIT_03s0038g03250	MYBA7	-
Vitvi14g00925	Vitvi03g00792	9	VIT_14s0006g01280	VIT_03s0088g01250	MYBA7	-
Vitvi14g00925	Vitvi04g00168	9	VIT_14s0006g01280	VIT_04s0008g01970	MYBA7	-
Vitvi14g00925	Vitvi04g00317	9	VIT_14s0006g01280	VIT_04s0008g03630	MYBA7	-
Vitvi14g00925	Vitvi04g00735	9	VIT_14s0006g01280	VIT_04s0069g00780	MYBA7	-
Vitvi14g00925	Vitvi04g01267	9	VIT_14s0006g01280	VIT_04s0023g01550	MYBA7	-
Vitvi14g00925	Vitvi04g01304	9	VIT_14s0006g01280	VIT_04s0023g01880	MYBA7	-
Vitvi14g00925	Vitvi04g01468	9	VIT_14s0006g01280	VIT_04s0023g03510	MYBA7	-
Vitvi14g00925	Vitvi04g01608	9	VIT_14s0006g01280	VIT_04s0044g00530	MYBA7	-
Vitvi14g00925	Vitvi05g00505	9	VIT_14s0006g01280	VIT_05s0020g03490	MYBA7	-
Vitvi14g00925	Vitvi05g00652	9	VIT_14s0006g01280	VIT_05s0020g04880	MYBA7	-
Vitvi14g00925	Vitvi05g00811	9	VIT_14s0006g01280	VIT_05s0049g01650	MYBA7	-
Vitvi14g00925	Vitvi05g02048	9	VIT_14s0006g01280	-	MYBA7	-
Vitvi14g00925	Vitvi05g02201	9	VIT_14s0006g01280	VIT_05s0102g00830	MYBA7	-
Vitvi14g00925	Vitvi06g00162	9	VIT_14s0006g01280	VIT_06s0004g01550	MYBA7	-
Vitvi14g00925	Vitvi06g00403	9	VIT_14s0006g01280	-	MYBA7	-
Vitvi14g00925	Vitvi06g00452	9	VIT_14s0006g01280	VIT_06s0004g04560	MYBA7	-
Vitvi14g00925	Vitvi06g00522	9	VIT_14s0006g01280	VIT_06s0004g05280	MYBA7	-
Vitvi14g00925	Vitvi06g00559	9	VIT_14s0006g01280	-	MYBA7	-
Vitvi14g00925	Vitvi06g00679	9	VIT_14s0006g01280	VIT_06s0004g06950	MYBA7	-
Vitvi14g00925	Vitvi06g00962	9	VIT_14s0006g01280	VIT_06s0009g00810	MYBA7	-
Vitvi14g00925	Vitvi06g01281	9	VIT_14s0006g01280	VIT_06s0061g00150	MYBA7	-
Vitvi14g00925	Vitvi06g01708	9	VIT_14s0006g01280	VIT_06s0004g05110	MYBA7	-
Vitvi14g00925	Vitvi06g01930	9	VIT_14s0006g01280	-	MYBA7	-
Vitvi14g00925	Vitvi07g00092	9	VIT_14s0006g01280	VIT_07s0151g00360	MYBA7	-
Vitvi14g00925	Vitvi07g00105	9	VIT_14s0006g01280	VIT_07s0151g00590	MYBA7	-
Vitvi14g00925	Vitvi07g00174	9	VIT_14s0006g01280	VIT_07s0104g00470	MYBA7	-
Vitvi14g00925	Vitvi07g00283	9	VIT_14s0006g01280	VIT_07s0104g01830	MYBA7	-
Vitvi14g00925	Vitvi07g01306	9	VIT_14s0006g01280	VIT_00s0253g00060	MYBA7	-
Vitvi14g00925	Vitvi07g01326	9	VIT_14s0006g01280	VIT_07s0197g00040	MYBA7	-
Vitvi14g00925	Vitvi07g01407	9	VIT_14s0006g01280	VIT_00s0218g00100	MYBA7	-
Vitvi14g00925	Vitvi07g01853	9	VIT_14s0006g01280	VIT_07s0031g01770	MYBA7	-
Vitvi14g00925	Vitvi07g01977	9	VIT_14s0006g01280	VIT_07s0031g02950	MYBA7	-
Vitvi14g00925	Vitvi07g02250	9	VIT_14s0006g01280	-	MYBA7	-
Vitvi14g00925	Vitvi08g00261	9	VIT_14s0006g01280	VIT_08s0032g01030	MYBA7	-
Vitvi14g00925	Vitvi08g01123	9	VIT_14s0006g01280	VIT_08s0040g02950	MYBA7	-
Vitvi14g00925	Vitvi08g01451	9	VIT_14s0006g01280	VIT_08s0007g03220	MYBA7	-
Vitvi14g00925	Vitvi08g01556	9	VIT_14s0006g01280	VIT_08s0007g04340	MYBA7	-
Vitvi14g00925	Vitvi08g01923	9	VIT_14s0006g01280	VIT_08s0007g08680	MYBA7	-
Vitvi14g00925	Vitvi08g02359	9	VIT_14s0006g01280	VIT_08s0007g06950	MYBA7	-
Vitvi14g00925	Vitvi09g00290	9	VIT_14s0006g01280	VIT_09s0002g03520	MYBA7	-
Vitvi14g00925	Vitvi09g00491	9	VIT_14s0006g01280	VIT_09s0002g05730	MYBA7	-
Vitvi14g00925	Vitvi09g01231	9	VIT_14s0006g01280	VIT_09s0018g01210	MYBA7	-
Vitvi14g00925	Vitvi09g01670	9	VIT_14s0006g01280	VIT_09s0002g07220	MYBA7	-
Vitvi14g00925	Vitvi10g00118	9	VIT_14s0006g01280	VIT_10s0116g00050	MYBA7	-
Vitvi14g00925	Vitvi10g00150	9	VIT_14s0006g01280	VIT_00s0399g00020	MYBA7	-
Vitvi14g00925	Vitvi10g00543	9	VIT_14s0006g01280	VIT_10s0003g00890	MYBA7	-
Vitvi14g00925	Vitvi10g00755	9	VIT_14s0006g01280	VIT_10s0003g03090	MYBA7	-
Vitvi14g00925	Vitvi10g01107	9	VIT_14s0006g01280	VIT_10s0092g00150	MYBA7	-
Vitvi14g00925	Vitvi10g01700	9	VIT_14s0006g01280	VIT_00s0194g00330	MYBA7	-
Vitvi14g00925	Vitvi10g02253	9	VIT_14s0006g01280	VIT_00s0479g00020	MYBA7	bHLH089
Vitvi14g00925	Vitvi11g00203	9	VIT_14s0006g01280	VIT_11s0016g02490	MYBA7	-
Vitvi14g00925	Vitvi11g00650	9	VIT_14s0006g01280	VIT_11s0206g00050	MYBA7	-
Vitvi14g00925	Vitvi11g01290	9	VIT_14s0006g01280	VIT_11s0052g01600	MYBA7	FGT5
Vitvi14g00925	Vitvi12g00260	9	VIT_14s0006g01280	VIT_12s0028g03100	MYBA7	-
Vitvi14g00925	Vitvi12g00473	9	VIT_14s0006g01280	VIT_12s0059g01740	MYBA7	-
Vitvi14g00925	Vitvi12g02394	9	VIT_14s0006g01280	VIT_12s0059g01830	MYBA7	-
Vitvi14g00925	Vitvi12g02409	9	VIT_14s0006g01280	VIT_12s0059g02180	MYBA7	-
Vitvi14g00925	Vitvi12g02448	9	VIT_14s0006g01280	VIT_12s0134g00630	MYBA7	QMT/ACT
Vitvi14g00925	Vitvi12g02470	9	VIT_14s0006g01280	VIT_12s0057g00220	MYBA7	-
Vitvi14g00925	Vitvi13g00220	9	VIT_14s0006g01280	VIT_13s0067g03730	MYBA7	-
Vitvi14g00925	Vitvi13g01913	9	VIT_14s0006g01280	VIT_13s0067g02910	MYBA7	-
Vitvi14g00925	Vitvi13g01998	9	VIT_14s0006g01280	VIT_13s0019g02140	MYBA7	-
Vitvi14g00925	Vitvi13g02435	9	VIT_14s0006g01280	VIT_13s0019g01850	MYBA7	-
Vitvi14g00925	Vitvi13g02488	9	VIT_14s0006g01280	VIT_13s0064g00670	MYBA7	-
Vitvi14g00925	Vitvi14g00059	9	VIT_14s0006g01280	VIT_14s0060g00680	MYBA7	-
Vitvi14g00925	Vitvi14g00087	9	VIT_14s0006g01280	VIT_14s0060g01090	MYBA7	-
Vitvi14g00925	Vitvi14g00113	9	VIT_14s0006g01280	VIT_14s0060g01420	MYBA7	-
Vitvi14g00925	Vitvi14g00259	9	VIT_14s0006g01280	VIT_14s0128g00320	MYBA7	-
Vitvi14g00925	Vitvi14g01668	9	VIT_14s0006g01280	-	MYBA7	-
Vitvi14g00925	Vitvi14g01799	9	VIT_14s0006g01280	VIT_14s0066g01590	MYBA7	-
Vitvi14g00925	Vitvi14g02516	9	VIT_14s0006g01280	-	MYBA7	-
Vitvi14g00925	Vitvi14g02885	9	VIT_14s0006g01280	VIT_14s0006g03100	MYBA7	-
Vitvi14g00925	Vitvi14g02894	9	VIT_14s0006g01280	VIT_14s0083g00260	MYBA7	-
Vitvi14g00925	Vitvi15g00048	9	VIT_14s0006g01280	VIT_15s0024g00660	MYBA7	-
Vitvi14g00925	Vitvi15g00574	9	VIT_14s0006g01280	VIT_15s0021g01850	MYBA7	-
Vitvi14g00925	Vitvi15g00804	9	VIT_14s0006g01280	VIT_15s0048g01590	MYBA7	-
Vitvi14g00925	Vitvi15g00893	9	VIT_14s0006g01280	VIT_15s0048g02680	MYBA7	-
Vitvi14g00925	Vitvi15g01663	9	VIT_14s0006g01280	VIT_15s0046g02750	MYBA7	-
Vitvi14g00925	Vitvi16g00775	9	VIT_14s0006g01280	VIT_16s0022g01210	MYBA7	MYB191
Vitvi14g00925	Vitvi16g00789	9	VIT_14s0006g01280	VIT_16s0022g01390	MYBA7	-
Vitvi14g00925	Vitvi16g01345	9	VIT_14s0006g01280	-	MYBA7	-
Vitvi14g00925	Vitvi16g01363	9	VIT_14s0006g01280	VIT_16s0098g01180	MYBA7	-
Vitvi14g00925	Vitvi16g01981	9	VIT_14s0006g01280	VIT_16s0050g02240	MYBA7	-
Vitvi14g00925	Vitvi17g00016	9	VIT_14s0006g01280	VIT_17s0000g00110	MYBA7	-
Vitvi14g00925	Vitvi17g00018	9	VIT_14s0006g01280	VIT_17s0000g00130	MYBA7	-
Vitvi14g00925	Vitvi17g00366	9	VIT_14s0006g01280	VIT_17s0000g04130	MYBA7	-
Vitvi14g00925	Vitvi17g00460	9	VIT_14s0006g01280	VIT_17s0000g04930	MYBA7	ST1
Vitvi14g00925	Vitvi17g00476	9	VIT_14s0006g01280	-	MYBA7	-
Vitvi14g00925	Vitvi17g01341	9	VIT_14s0006g01280	VIT_17s0000g01120	MYBA7	-
Vitvi14g00925	Vitvi18g00068	9	VIT_14s0006g01280	VIT_18s0122g00960	MYBA7	-
Vitvi14g00925	Vitvi18g00193	9	VIT_14s0006g01280	VIT_18s0001g01210	MYBA7	-
Vitvi14g00925	Vitvi18g00654	9	VIT_14s0006g01280	VIT_18s0001g09040	MYBA7	-
Vitvi14g00925	Vitvi18g00866	9	VIT_14s0006g01280	VIT_18s0001g11360	MYBA7	-
Vitvi14g00925	Vitvi18g00867	9	VIT_14s0006g01280	VIT_18s0001g11370	MYBA7	-
Vitvi14g00925	Vitvi18g01235	9	VIT_14s0006g01280	VIT_18s0001g15520	MYBA7	-
Vitvi14g00925	Vitvi18g01562	9	VIT_14s0006g01280	VIT_18s0157g00090	MYBA7	-
Vitvi14g00925	Vitvi18g02044	9	VIT_14s0006g01280	-	MYBA7	-
Vitvi14g00925	Vitvi18g02063	9	VIT_14s0006g01280	VIT_18s0041g01220	MYBA7	-
Vitvi14g00925	Vitvi18g02408	9	VIT_14s0006g01280	VIT_18s0089g01170	MYBA7	-
Vitvi14g00925	Vitvi18g02474	9	VIT_14s0006g01280	VIT_18s0122g00460	MYBA7	-
Vitvi14g00925	Vitvi18g02567	9	VIT_14s0006g01280	VIT_18s0001g04930	MYBA7	-
Vitvi14g00925	Vitvi18g02742	9	VIT_14s0006g01280	VIT_18s0001g12210	MYBA7	-
Vitvi14g00925	Vitvi19g00038	9	VIT_14s0006g01280	VIT_19s0014g00400	MYBA7	-
Vitvi14g00925	Vitvi19g00257	9	VIT_14s0006g01280	VIT_19s0014g03160	MYBA7	-
Vitvi14g00925	Vitvi19g00308	9	VIT_14s0006g01280	VIT_19s0014g03850	MYBA7	-
Vitvi14g00925	Vitvi19g00395	9	VIT_14s0006g01280	VIT_19s0014g04970	MYBA7	-
Vitvi14g00925	Vitvi19g00682	9	VIT_14s0006g01280	VIT_19s0015g00530	MYBA7	-
Vitvi14g00925	Vitvi00g01259	8	VIT_14s0006g01280	VIT_00s2077g00020	MYBA7	-
Vitvi14g00925	Vitvi00g02243	8	VIT_14s0006g01280	VIT_00s2032g00010	MYBA7	-
Vitvi14g00925	Vitvi01g00253	8	VIT_14s0006g01280	VIT_01s0011g03180	MYBA7	-
Vitvi14g00925	Vitvi01g00371	8	VIT_14s0006g01280	VIT_01s0011g04460	MYBA7	-
Vitvi14g00925	Vitvi01g00441	8	VIT_14s0006g01280	VIT_01s0011g05200	MYBA7	-
Vitvi14g00925	Vitvi01g00796	8	VIT_14s0006g01280	VIT_01s0026g00300	MYBA7	-
Vitvi14g00925	Vitvi01g00822	8	VIT_14s0006g01280	VIT_01s0026g00630	MYBA7	-
Vitvi14g00925	Vitvi01g00830	8	VIT_14s0006g01280	VIT_01s0026g00710	MYBA7	-
Vitvi14g00925	Vitvi01g00865	8	VIT_14s0006g01280	VIT_01s0026g01040	MYBA7	-
Vitvi14g00925	Vitvi01g00911	8	VIT_14s0006g01280	VIT_01s0026g01490	MYBA7	-
Vitvi14g00925	Vitvi01g01980	8	VIT_14s0006g01280	VIT_01s0011g05170	MYBA7	-
Vitvi14g00925	Vitvi01g01982	8	VIT_14s0006g01280	VIT_01s0011g05190	MYBA7	-
Vitvi14g00925	Vitvi01g01984	8	VIT_14s0006g01280	VIT_01s0011g05310	MYBA7	-
Vitvi14g00925	Vitvi01g02265	8	VIT_14s0006g01280	VIT_01s0010g03510	MYBA7	AOMT1
Vitvi14g00925	Vitvi01g02302	8	VIT_14s0006g01280	VIT_01s0150g00490	MYBA7	-
Vitvi14g00925	Vitvi02g00086	8	VIT_14s0006g01280	VIT_02s0025g00990	MYBA7	-
